# Supplementary material for: Crystal structure of [2-(tri­ethyl­ammonio)­eth­yl][(2,4,6-triiso­propyl­phen­yl)sulfon­yl]amide tetra­hydrate
Source: Acta Crystallogr E Crystallogr Commun. 2015 Apr 30;71(Pt 5):564–6. doi: 10.1107/S2056989015008105 (PMC4420053; doi:10.1107/S2056989015008105)
Supplement: Supplementary file 1 [file e-71-00564-sup1.cif]

##############################################################################
#                                                                            #
# This CIF contains the data in a paper accepted for publication in          #
# Acta Crystallographica Section E. It conforms to the requirements of       #
# Notes for Authors for Acta Crystallographica Section E, and has been       #
# peer reviewed under the auspices of the IUCr Commission on Journals.       #
#                                                                            #
# Full details of the Crystallographic Information File format               #
# are given in the paper "The Crystallographic Information File (CIF):       #
# a New Standard Archive File for Crystallography" by S. R. Hall, F. H.      #
# Allen and I. D. Brown [Acta Cryst. (1991), A47, 655-685].                  #
#                                                                            #
# The current version of the core CIF dictionary is obtainable from          #
# ftp://ftp.iucr.org/pub/cif_core.dic.                                       #
#                                                                            #
# Software is freely available for graphical display of the structure(s)     #
# in this CIF. For information consult the CIF software page                 #
# http://www.iucr.org/resources/cif/software.                                #
#                                                                            #
# This file may be used for bona fide research purposes within the           #
# scientific community so long as proper attribution is given to the journal # 
# article from which it was obtained.                                        #
#                                                                            #
##############################################################################
data_I
_database_code_depnum_ccdc_archive 'CCDC 1061352'
_audit_creation_method
;
Olex2 1.2
(compiled 2015.01.26 svn.r3150 for OlexSys, GUI svn.r4998)
;
_journal_date_recd_electronic     2015-03-26
_journal_date_accepted     2015-04-23
_journal_name_full     'Acta Crystallographica, Section E'
_journal_year     2015
_journal_volume     71
_journal_issue      5
_journal_page_first     564
_journal_page_last     566
_journal_paper_category     GO
_journal_paper_doi     10.1107/S2056989015008105
_journal_coeditor_code     SJ5448
_publ_contact_author_name     'Strohmann, C.'
_publ_contact_author_address
;
Otto-Hahn-Strasse 6
Dortmund
D-44227
Germany
;
_publ_contact_author_email     carsten.strohmann@tu-dortmund.de
_publ_contact_author_phone     '+49 231 755 3807'
_publ_section_title
;
Crystal structure of
[2-(triethylammonio)ethyl][(2,4,6-triisopropylphenyl)sulfonyl]amide
tetrahydrate
;
loop_
    _publ_author_name
    _publ_author_address
    'Golz, C.'
;
Otto-Hahn-Strasse 6
Dortmund
D-44227
Germany
;
    'Strohmann, C.'
;
Otto-Hahn-Strasse 6
Dortmund
D-44227
Germany
;
_publ_section_synopsis
;
The zwitterionic title compound shows a major disorder of the
triisopropylphenyl group over two equally occupied locations. An interesting
feature is the uncommon hydrate structure, exhibiting a tape-like motif which
can be classified as a transition of the one-dimensional T4(2)6(2) motif into
the two-dimensional L4(6)5(7)6(8) motif.
;
_chemical_name_common             
;
[2-(Triethylammonio)ethyl][(2,4,6-triisopropylphenyl)sulfonyl]amide
tetrahydrate
;

_chemical_name_systematic
;
[2-(Triethylazaniumyl)ethyl][(2,4,6-triisopropylphenyl)sulfonyl]azanide
tetrahydrate
;

_chemical_name_common     ?
_chemical_formula_moiety     'C23 H42 N2 O2 S, 4(H2 O)'
_chemical_formula_sum     'C23 H50 N2 O6 S'
_chemical_formula_iupac     'C23 H42 N2 O2 S, 4H2 O'
_chemical_formula_weight     482.71
_chemical_melting_point     ?
_shelx_space_group_comment
;
The symmetry employed for this shelxl refinement is uniquely defined
by the following loop, which should always be used as a source of
symmetry information in preference to the above space-group names.
They are only intended as comments.
;
_space_group_crystal_system     triclinic
_space_group_name_H-M_alt     'P -1'
_space_group_name_Hall     '-P 1'
loop_
    _space_group_symop_operation_xyz
    'x, y, z'
    '-x, -y, -z'
_cell_length_a     6.6797(4)
_cell_length_b     8.7345(5)
_cell_length_c     23.3973(14)
_cell_angle_alpha     96.579(5)
_cell_angle_beta     93.734(5)
_cell_angle_gamma     95.570(5)
_cell_volume     1345.69(14)
_cell_formula_units_Z     2
_cell_measurement_reflns_used     5123
_cell_measurement_theta_min     2.6110
_cell_measurement_theta_max     28.1600
_cell_measurement_temperature     173
_exptl_crystal_description     plate
_exptl_crystal_colour     'clear colourless'
_exptl_crystal_size_max     0.34
_exptl_crystal_size_mid     0.25
_exptl_crystal_size_min     0.08
_exptl_crystal_density_diffrn     1.191
_exptl_crystal_density_meas     ?
_exptl_crystal_density_method     ?
_exptl_crystal_F_000     532
_exptl_absorpt_coefficient_mu     0.158
_exptl_absorpt_correction_type     multi-scan
_exptl_absorpt_process_details
;
(CrysAlis PRO; Oxford Diffraction, 2013)
;
_shelx_estimated_absorpt_T_min     ?
_shelx_estimated_absorpt_T_max     ?
_exptl_absorpt_correction_T_min     0.98096
_exptl_absorpt_correction_T_max     1.00000
_diffrn_ambient_temperature     173
_diffrn_radiation_type     MoK\a
_diffrn_radiation_wavelength     0.71073
_diffrn_radiation_monochromator     graphite
_diffrn_measurement_device_type     'Agilent Xcalibur Sapphire3'
_diffrn_measurement_method     '\w scans'
_diffrn_detector_area_resol_mean     16.0560
_diffrn_reflns_number     34730
_diffrn_reflns_av_R_equivalents     0.0749
_diffrn_reflns_theta_min     2.360
_diffrn_reflns_theta_max     26.998
_diffrn_reflns_theta_full     25.242
_diffrn_measured_fraction_theta_max     1.000
_diffrn_measured_fraction_theta_full     1.000
_diffrn_reflns_limit_h_min     -8
_diffrn_reflns_limit_h_max     8
_diffrn_reflns_limit_k_min     -11
_diffrn_reflns_limit_k_max     11
_diffrn_reflns_limit_l_min     -29
_diffrn_reflns_limit_l_max     29
_refine_special_details     ?
_reflns_number_total     5881
_reflns_number_gt     4239
_reflns_threshold_expression     I>2\s(I)
_refine_ls_structure_factor_coef     Fsqd
_refine_ls_matrix_type     full
_refine_ls_R_factor_all     0.0788
_refine_ls_R_factor_gt     0.0487
_refine_ls_wR_factor_gt     0.0934
_refine_ls_wR_factor_ref     0.1020
_refine_ls_goodness_of_fit_ref     1.014
_refine_ls_restrained_S_all     1.024
_refine_ls_number_reflns     5881
_refine_ls_number_parameters     472
_refine_ls_number_restraints     36
_refine_ls_hydrogen_treatment     mixed
_refine_ls_weighting_scheme     calc
_refine_ls_weighting_details
              'w=1/[\s^2^(Fo^2^)+(0.0428P)^2^+0.1372P] where P=(Fo^2^+2Fc^2^)/3'
_atom_sites_solution_hydrogens     mixed
_atom_sites_solution_primary     direct
_atom_sites_solution_secondary     ?
_refine_ls_shift/su_max     0.001
_refine_ls_shift/su_mean     0.000
_refine_diff_density_max     0.237
_refine_diff_density_min     -0.327
_refine_ls_extinction_method     none
_refine_ls_extinction_coef     .
loop_
    _atom_type_symbol
    _atom_type_description
    _atom_type_scat_dispersion_real
    _atom_type_scat_dispersion_imag
    _atom_type_scat_source
    'C' 'C' 0.0033 0.0016
                         'International Tables Vol C Tables 4.2.6.8 and 6.1.1.4'
    'H' 'H' 0.0000 0.0000
                         'International Tables Vol C Tables 4.2.6.8 and 6.1.1.4'
    'N' 'N' 0.0061 0.0033
                         'International Tables Vol C Tables 4.2.6.8 and 6.1.1.4'
    'O' 'O' 0.0106 0.0060
                         'International Tables Vol C Tables 4.2.6.8 and 6.1.1.4'
    'S' 'S' 0.1246 0.1234
                         'International Tables Vol C Tables 4.2.6.8 and 6.1.1.4'
_computing_data_collection
;
CrysAlis PRO (Oxford Diffraction, 2013)
;
_computing_cell_refinement
;
CrysAlis PRO (Oxford Diffraction, 2013)
;
_computing_data_reduction
;
CrysAlis PRO (Oxford Diffraction, 2013)
;
_computing_structure_solution
;
SHELXS97 (Sheldrick, 2008)
;
_computing_structure_refinement
;
SHELXL97 (Sheldrick, 2008)
;
_computing_molecular_graphics
;
OLEX2 (Dolomanov <i>et al.</i>,  2009)
;
_computing_publication_material
;
OLEX2 (Dolomanov <i>et al.</i>,  2009) and publCIF (Westrip,
2010)
;
loop_
    _atom_site_type_symbol
    _atom_site_label
    _atom_site_fract_x
    _atom_site_fract_y
    _atom_site_fract_z
    _atom_site_U_iso_or_equiv
    _atom_site_adp_type
    _atom_site_calc_flag
    _atom_site_occupancy
    _atom_site_disorder_assembly
    _atom_site_disorder_group
    S S1 0.46930(6) 0.84811(5) 0.73798(2) 0.01893(12) Uani d 1 . .
    O O1 0.32141(17) 0.72141(14) 0.71224(5) 0.0225(3) Uani d 1 . .
    O O2 0.39889(18) 1.00090(14) 0.73798(6) 0.0295(3) Uani d 1 . .
    O O3 1.1266(2) 1.00237(18) 0.57740(7) 0.0300(3) Uani d 1 . .
    O O4 1.5372(2) 0.93656(17) 0.59417(7) 0.0322(4) Uani d 1 . .
    O O5 1.0118(2) 1.06162(16) 0.68669(6) 0.0262(3) Uani d 1 . .
    O O6 1.7836(2) 0.81480(17) 0.51262(7) 0.0312(4) Uani d 1 . .
    N N1 0.6732(2) 0.85102(16) 0.70803(6) 0.0186(3) Uani d 1 . .
    C C1 0.7592(3) 0.70129(19) 0.70154(7) 0.0186(4) Uani d 1 . .
    H H1A 0.7122 0.6373 0.7313 0.022 Uiso calc 1 . .
    H H1B 0.9083 0.7186 0.7062 0.022 Uiso calc 1 . .
    N N2 0.7612(2) 0.46079(15) 0.62443(6) 0.0155(3) Uani d 1 . .
    C C2 0.6901(2) 0.61873(18) 0.64150(7) 0.0164(4) Uani d 1 . .
    H H2A 0.5408 0.6063 0.6379 0.020 Uiso calc 1 . .
    H H2B 0.7347 0.6877 0.6130 0.020 Uiso calc 1 . .
    C C3 0.6882(3) 0.3436(2) 0.66417(8) 0.0216(4) Uani d 1 . .
    H H3A 0.7416 0.2440 0.6522 0.026 Uiso calc 1 . .
    H H3B 0.7462 0.3807 0.7039 0.026 Uiso calc 1 . .
    C C4 0.4624(3) 0.3141(2) 0.66513(9) 0.0320(5) Uani d 1 . .
    H H4A 0.4073 0.4116 0.6774 0.048 Uiso calc 1 . .
    H H4B 0.4298 0.2395 0.6922 0.048 Uiso calc 1 . .
    H H4C 0.4032 0.2722 0.6264 0.048 Uiso calc 1 . .
    C C5 0.9904(2) 0.4708(2) 0.62907(8) 0.0213(4) Uani d 1 . .
    H H5A 1.0404 0.5092 0.6694 0.026 Uiso calc 1 . .
    H H5B 1.0311 0.3652 0.6203 0.026 Uiso calc 1 . .
    C C6 1.0912(3) 0.5746(2) 0.58966(8) 0.0291(5) Uani d 1 . .
    H H6A 1.0489 0.5345 0.5494 0.044 Uiso calc 1 . .
    H H6B 1.2380 0.5770 0.5960 0.044 Uiso calc 1 . .
    H H6C 1.0522 0.6798 0.5980 0.044 Uiso calc 1 . .
    C C7 0.6761(3) 0.4100(2) 0.56254(7) 0.0198(4) Uani d 1 . .
    H H7A 0.5270 0.4016 0.5615 0.024 Uiso calc 1 . .
    H H7B 0.7194 0.4918 0.5386 0.024 Uiso calc 1 . .
    C C8 0.7380(3) 0.2575(2) 0.53547(8) 0.0281(5) Uani d 1 . .
    H H8A 0.8850 0.2656 0.5344 0.042 Uiso calc 1 . .
    H H8B 0.6745 0.2333 0.4961 0.042 Uiso calc 1 . .
    H H8C 0.6946 0.1750 0.5584 0.042 Uiso calc 1 . .
    C C11 0.5230(8) 0.8325(6) 0.8086(2) 0.0128(14) Uani d 0.5020(15) A 1
    C C12 0.6299(5) 0.9594(4) 0.84523(15) 0.0160(7) Uani d 0.5020(15) A 1
    C C13 0.6466(5) 0.9557(4) 0.90455(14) 0.0179(8) Uani d 0.5020(15) A 1
    H H13 0.7179 1.0416 0.9285 0.021 Uiso calc 0.5020(15) A 1
    C C14 0.5630(5) 0.8313(4) 0.93024(14) 0.0171(8) Uani d 0.5020(15) A 1
    C C15 0.4656(9) 0.7066(5) 0.8933(3) 0.0181(11) Uani d 0.5020(15) A 1
    H H15 0.4075 0.6203 0.9100 0.022 Uiso calc 0.5020(15) A 1
    C C16 0.4474(9) 0.6995(8) 0.8334(3) 0.0168(12) Uani d 0.5020(15) A 1
    C C17 0.7393(5) 1.1005(4) 0.82250(15) 0.0172(8) Uani d 0.5020(15) A 1
    H H17 0.7186 1.0852 0.7794 0.021 Uiso calc 0.5020(15) A 1
    C C18 0.3527(5) 0.5456(4) 0.80066(16) 0.0203(8) Uani d 0.5020(15) A 1
    H H18 0.3777 0.5485 0.7591 0.024 Uiso calc 0.5020(15) A 1
    C C19 0.5849(5) 0.8221(4) 0.99530(15) 0.0218(8) Uani d 0.5020(15) A 1
    H H19 0.4485 0.7879 1.0074 0.026 Uiso calc 0.5020(15) A 1
    C C20 0.9656(5) 1.1076(5) 0.83905(17) 0.0293(10) Uani d 0.5020(15) A 1
    H H20A 0.9905 1.1284 0.8811 0.044 Uiso calc 0.5020(15) A 1
    H H20B 1.0375 1.1906 0.8211 0.044 Uiso calc 0.5020(15) A 1
    H H20C 1.0139 1.0083 0.8255 0.044 Uiso calc 0.5020(15) A 1
    C C21 0.6519(6) 1.2506(4) 0.84431(19) 0.0331(10) Uani d 0.5020(15) A 1
    H H21A 0.5071 1.2408 0.8328 0.050 Uiso calc 0.5020(15) A 1
    H H21B 0.7197 1.3375 0.8276 0.050 Uiso calc 0.5020(15) A 1
    H H21C 0.6731 1.2693 0.8865 0.050 Uiso calc 0.5020(15) A 1
    C C22 0.1266(10) 0.5259(6) 0.8042(3) 0.0256(14) Uani d 0.5020(15) A 1
    H H22A 0.0962 0.5164 0.8441 0.038 Uiso calc 0.5020(15) A 1
    H H22B 0.0684 0.4322 0.7792 0.038 Uiso calc 0.5020(15) A 1
    H H22C 0.0686 0.6163 0.7914 0.038 Uiso calc 0.5020(15) A 1
    C C23 0.4510(6) 0.4075(4) 0.82033(17) 0.0281(9) Uani d 0.5020(15) A 1
    H H23A 0.5970 0.4234 0.8172 0.042 Uiso calc 0.5020(15) A 1
    H H23B 0.3947 0.3125 0.7958 0.042 Uiso calc 0.5020(15) A 1
    H H23C 0.4243 0.3980 0.8605 0.042 Uiso calc 0.5020(15) A 1
    C C24 0.6614(6) 0.9742(4) 1.03185(16) 0.0297(9) Uani d 0.5020(15) A 1
    H H24A 0.6546 0.9616 1.0728 0.045 Uiso calc 0.5020(15) A 1
    H H24B 0.5775 1.0549 1.0221 0.045 Uiso calc 0.5020(15) A 1
    H H24C 0.8015 1.0042 1.0243 0.045 Uiso calc 0.5020(15) A 1
    C C25 0.7232(11) 0.6981(7) 1.0074(3) 0.0307(14) Uani d 0.5020(15) A 1
    H H25A 0.8594 0.7299 0.9969 0.046 Uiso calc 0.5020(15) A 1
    H H25B 0.6711 0.5996 0.9845 0.046 Uiso calc 0.5020(15) A 1
    H H25C 0.7278 0.6854 1.0485 0.046 Uiso calc 0.5020(15) A 1
    C C11' 0.5178(9) 0.8031(6) 0.8164(2) 0.0110(13) Uani d 0.4980(15) A 2
    C C16' 0.3975(9) 0.6931(8) 0.8416(3) 0.0122(15) Uani d 0.4980(15) A 2
    C C12' 0.7007(5) 0.8740(4) 0.84657(14) 0.0149(7) Uani d 0.4980(15) A 2
    C C13' 0.7689(5) 0.8181(4) 0.89710(15) 0.0175(8) Uani d 0.4980(15) A 2
    H H13' 0.8919 0.8650 0.9171 0.021 Uiso calc 0.4980(15) A 2
    C C14' 0.6617(5) 0.6952(4) 0.91930(14) 0.0165(8) Uani d 0.4980(15) A 2
    C C15' 0.4741(8) 0.6404(5) 0.8922(2) 0.0129(10) Uani d 0.4980(15) A 2
    H H15' 0.3936 0.5636 0.9086 0.015 Uiso calc 0.4980(15) A 2
    C C17' 0.8201(5) 1.0221(4) 0.83205(14) 0.0149(7) Uani d 0.4980(15) A 2
    H H17' 0.7618 1.0467 0.7941 0.018 Uiso calc 0.4980(15) A 2
    C C18' 0.1755(5) 0.6347(5) 0.82125(16) 0.0201(8) Uani d 0.4980(15) A 2
    H H18' 0.1335 0.6925 0.7887 0.024 Uiso calc 0.4980(15) A 2
    C C19' 0.7393(6) 0.6336(5) 0.97372(18) 0.0202(8) Uani d 0.4980(15) A 2
    H H19' 0.6572 0.5330 0.9764 0.024 Uiso calc 0.4980(15) A 2
    C C20' 1.0444(5) 1.0021(4) 0.82672(18) 0.0213(8) Uani d 0.4980(15) A 2
    H H20D 1.1134 1.0970 0.8155 0.032 Uiso calc 0.4980(15) A 2
    H H20E 1.0571 0.9148 0.7974 0.032 Uiso calc 0.4980(15) A 2
    H H20F 1.1056 0.9817 0.8639 0.032 Uiso calc 0.4980(15) A 2
    C C21' 0.7914(6) 1.1560(4) 0.87833(16) 0.0231(8) Uani d 0.4980(15) A 2
    H H21D 0.8426 1.1322 0.9162 0.035 Uiso calc 0.4980(15) A 2
    H H21E 0.6476 1.1696 0.8790 0.035 Uiso calc 0.4980(15) A 2
    H H21F 0.8657 1.2516 0.8694 0.035 Uiso calc 0.4980(15) A 2
    C C22' 0.0387(5) 0.6696(5) 0.87050(16) 0.0266(9) Uani d 0.4980(15) A 2
    H H22D -0.1029 0.6520 0.8552 0.040 Uiso calc 0.4980(15) A 2
    H H22E 0.0701 0.7778 0.8875 0.040 Uiso calc 0.4980(15) A 2
    H H22F 0.0618 0.6011 0.9001 0.040 Uiso calc 0.4980(15) A 2
    C C23' 0.1484(11) 0.4617(6) 0.7993(3) 0.0250(13) Uani d 0.4980(15) A 2
    H H23D 0.1894 0.4026 0.8305 0.037 Uiso calc 0.4980(15) A 2
    H H23E 0.2321 0.4417 0.7669 0.037 Uiso calc 0.4980(15) A 2
    H H23F 0.0064 0.4298 0.7864 0.037 Uiso calc 0.4980(15) A 2
    C C24' 0.7064(13) 0.7460(9) 1.0273(3) 0.0349(15) Uani d 0.4980(15) A 2
    H H24D 0.7516 0.7031 1.0622 0.052 Uiso calc 0.4980(15) A 2
    H H24E 0.5627 0.7599 1.0280 0.052 Uiso calc 0.4980(15) A 2
    H H24F 0.7840 0.8463 1.0257 0.052 Uiso calc 0.4980(15) A 2
    C C25' 0.9588(6) 0.6021(5) 0.97315(18) 0.0364(11) Uani d 0.4980(15) A 2
    H H25D 0.9743 0.5244 0.9405 0.055 Uiso calc 0.4980(15) A 2
    H H25E 1.0009 0.5633 1.0092 0.055 Uiso calc 0.4980(15) A 2
    H H25F 1.0428 0.6982 0.9694 0.055 Uiso calc 0.4980(15) A 2
    H H4D 1.414(3) 0.946(2) 0.5910(9) 0.036(7) Uiso d 1 . .
    H H3C 1.081(3) 1.025(3) 0.6124(11) 0.048(7) Uiso d 1 . .
    H H3D 1.036(4) 0.937(3) 0.5591(12) 0.065(9) Uiso d 1 . .
    H H5C 1.110(4) 1.033(3) 0.7046(10) 0.049(8) Uiso d 1 . .
    H H6D 1.695(4) 0.853(3) 0.5332(10) 0.048(7) Uiso d 1 . .
    H H6E 1.794(4) 0.866(3) 0.4853(11) 0.056(9) Uiso d 1 . .
    H H5D 0.909(4) 1.010(3) 0.6956(11) 0.065(9) Uiso d 1 . .
    H H4E 1.565(4) 0.923(3) 0.6322(14) 0.094(11) Uiso d 1 . .
loop_
    _atom_site_aniso_label
    _atom_site_aniso_U_11
    _atom_site_aniso_U_22
    _atom_site_aniso_U_33
    _atom_site_aniso_U_12
    _atom_site_aniso_U_13
    _atom_site_aniso_U_23
    S1 0.0136(2) 0.0180(2) 0.0234(2) 0.00158(17) -0.00203(18) -0.00337(18)
    O1 0.0173(6) 0.0259(7) 0.0210(7) -0.0049(5) -0.0018(5) -0.0027(5)
    O2 0.0202(7) 0.0226(7) 0.0441(9) 0.0081(6) -0.0053(6) -0.0041(6)
    O3 0.0257(8) 0.0411(9) 0.0229(8) 0.0026(7) 0.0028(7) 0.0030(7)
    O4 0.0290(9) 0.0445(9) 0.0259(8) 0.0138(7) 0.0042(7) 0.0067(7)
    O5 0.0211(7) 0.0311(8) 0.0278(8) 0.0013(6) 0.0031(6) 0.0106(6)
    O6 0.0274(8) 0.0390(9) 0.0310(9) 0.0115(7) 0.0086(7) 0.0103(7)
    N1 0.0162(7) 0.0162(7) 0.0225(8) 0.0018(6) 0.0007(6) -0.0012(6)
    C1 0.0165(9) 0.0195(9) 0.0196(9) 0.0031(7) 0.0001(7) 0.0010(7)
    N2 0.0138(7) 0.0157(7) 0.0168(8) 0.0030(6) 0.0000(6) 0.0008(6)
    C2 0.0167(9) 0.0151(9) 0.0180(9) 0.0040(7) 0.0014(7) 0.0024(7)
    C3 0.0273(10) 0.0165(9) 0.0223(10) 0.0042(8) 0.0034(8) 0.0050(7)
    C4 0.0281(11) 0.0324(11) 0.0382(12) 0.0005(9) 0.0113(9) 0.0125(9)
    C5 0.0133(9) 0.0240(10) 0.0257(10) 0.0055(7) -0.0027(8) -0.0011(8)
    C6 0.0157(9) 0.0426(12) 0.0270(11) -0.0029(9) -0.0011(8) 0.0025(9)
    C7 0.0153(9) 0.0247(10) 0.0173(9) -0.0005(7) -0.0009(7) -0.0028(7)
    C8 0.0256(10) 0.0279(10) 0.0281(11) 0.0022(8) 0.0035(9) -0.0080(9)
    C11 0.0123(16) 0.0136(16) 0.0127(16) 0.0009(9) 0.0033(9) 0.0017(9)
    C12 0.0134(17) 0.0168(19) 0.0178(19) 0.0013(15) 0.0003(14) 0.0027(15)
    C13 0.0161(17) 0.0200(18) 0.0156(18) 0.0007(14) -0.0019(14) -0.0033(14)
    C14 0.0153(17) 0.0248(19) 0.0129(17) 0.0077(14) 0.0028(14) 0.0037(15)
    C15 0.020(2) 0.011(2) 0.025(2) 0.000(2) 0.0075(17) 0.008(3)
    C16 0.013(3) 0.020(3) 0.018(3) 0.003(2) 0.002(2) -0.0006(19)
    C17 0.0174(19) 0.0157(19) 0.0170(19) -0.0038(15) 0.0005(15) 0.0003(15)
    C18 0.0231(19) 0.0165(18) 0.0203(19) -0.0058(15) -0.0003(15) 0.0057(15)
    C19 0.0206(19) 0.030(2) 0.0155(18) 0.0016(16) 0.0041(15) 0.0043(16)
    C20 0.019(2) 0.038(2) 0.031(2) -0.0049(19) -0.0003(17) 0.0127(19)
    C21 0.036(2) 0.019(2) 0.046(3) 0.0010(17) 0.013(2) 0.0055(18)
    C22 0.023(3) 0.018(4) 0.035(3) -0.003(3) -0.009(2) 0.009(3)
    C23 0.038(2) 0.0172(19) 0.028(2) 0.0010(17) 0.0011(18) 0.0013(16)
    C24 0.039(2) 0.035(2) 0.0153(19) 0.0106(19) -0.0028(17) -0.0014(17)
    C25 0.045(3) 0.026(4) 0.022(4) 0.008(3) -0.006(3) 0.008(3)
    C11' 0.0113(15) 0.0120(16) 0.0097(15) 0.0002(9) 0.0018(9) 0.0016(9)
    C16' 0.0128(18) 0.0110(16) 0.0132(17) 0.0016(10) 0.0013(10) 0.0022(9)
    C12' 0.0190(18) 0.0113(18) 0.0152(18) 0.0029(15) 0.0066(14) 0.0008(14)
    C13' 0.0144(17) 0.0195(18) 0.0176(18) -0.0010(14) -0.0005(14) 0.0013(14)
    C14' 0.0174(18) 0.0186(18) 0.0136(17) 0.0035(14) 0.0013(14) 0.0007(14)
    C15' 0.013(2) 0.011(2) 0.014(2) -0.003(2) 0.0009(15) 0.005(2)
    C17' 0.0159(18) 0.0177(19) 0.0104(17) -0.0023(16) -0.0014(14) 0.0040(15)
    C18' 0.0189(19) 0.023(2) 0.0183(19) -0.0041(16) 0.0020(15) 0.0064(17)
    C19' 0.023(2) 0.021(2) 0.017(2) 0.0015(16) -0.0015(17) 0.0060(17)
    C20' 0.0162(18) 0.023(2) 0.024(2) -0.0024(16) 0.0063(16) 0.0035(16)
    C21' 0.026(2) 0.0180(18) 0.025(2) -0.0012(15) 0.0074(16) 0.0033(16)
    C22' 0.0156(18) 0.037(2) 0.028(2) 0.0002(16) 0.0021(16) 0.0072(18)
    C23' 0.026(3) 0.022(3) 0.026(3) -0.004(3) 0.0007(19) 0.002(3)
    C24' 0.045(3) 0.049(5) 0.014(3) 0.016(3) 0.006(3) 0.005(3)
    C25' 0.034(2) 0.054(3) 0.027(2) 0.022(2) 0.0028(19) 0.018(2)
_geom_special_details
;
All e.s.d.'s (except the e.s.d. in the dihedral angle between two l.s. planes)
are estimated using the full covariance matrix. The cell e.s.d.'s are taken
into account individually in the estimation of e.s.d.'s in distances, angles
and torsion angles; correlations between e.s.d.'s in cell parameters are only
used when they are defined by crystal symmetry. An approximate (isotropic)
treatment of cell e.s.d.'s is used for estimating e.s.d.'s involving l.s.
planes.
;
loop_
    _geom_bond_atom_site_label_1
    _geom_bond_atom_site_label_2
    _geom_bond_site_symmetry_2
    _geom_bond_distance
    _geom_bond_publ_flag
    S1 O1 . 1.4563(12) ?
    S1 O2 . 1.4574(13) ?
    S1 N1 . 1.5708(14) ?
    S1 C11 . 1.692(6) ?
    S1 C11' . 1.934(6) ?
    O3 H3C . 0.90(2) ?
    O3 H3D . 0.85(3) ?
    O4 H4D . 0.83(2) ?
    O4 H4E . 0.92(3) ?
    O5 H5C . 0.83(3) ?
    O5 H5D . 0.84(3) ?
    O6 H6D . 0.86(2) ?
    O6 H6E . 0.82(3) ?
    N1 C1 . 1.475(2) ?
    C1 H1A . 0.9900 ?
    C1 H1B . 0.9900 ?
    C1 C2 . 1.525(2) ?
    N2 C2 . 1.521(2) ?
    N2 C3 . 1.527(2) ?
    N2 C5 . 1.521(2) ?
    N2 C7 . 1.521(2) ?
    C2 H2A . 0.9900 ?
    C2 H2B . 0.9900 ?
    C3 H3A . 0.9900 ?
    C3 H3B . 0.9900 ?
    C3 C4 . 1.508(2) ?
    C4 H4A . 0.9800 ?
    C4 H4B . 0.9800 ?
    C4 H4C . 0.9800 ?
    C5 H5A . 0.9900 ?
    C5 H5B . 0.9900 ?
    C5 C6 . 1.510(3) ?
    C6 H6A . 0.9800 ?
    C6 H6B . 0.9800 ?
    C6 H6C . 0.9800 ?
    C7 H7A . 0.9900 ?
    C7 H7B . 0.9900 ?
    C7 C8 . 1.514(2) ?
    C8 H8A . 0.9800 ?
    C8 H8B . 0.9800 ?
    C8 H8C . 0.9800 ?
    C11 C12 . 1.422(6) ?
    C11 C16 . 1.420(8) ?
    C12 C13 . 1.390(5) ?
    C12 C17 . 1.537(5) ?
    C13 H13 . 0.9500 ?
    C13 C14 . 1.389(5) ?
    C14 C15 . 1.390(6) ?
    C14 C19 . 1.532(5) ?
    C15 H15 . 0.9500 ?
    C15 C16 . 1.392(9) ?
    C16 C18 . 1.526(7) ?
    C17 H17 . 1.0000 ?
    C17 C20 . 1.529(5) ?
    C17 C21 . 1.534(5) ?
    C18 H18 . 1.0000 ?
    C18 C22 . 1.512(7) ?
    C18 C23 . 1.530(5) ?
    C19 H19 . 1.0000 ?
    C19 C24 . 1.520(5) ?
    C19 C25 . 1.529(7) ?
    C20 H20A . 0.9800 ?
    C20 H20B . 0.9800 ?
    C20 H20C . 0.9800 ?
    C21 H21A . 0.9800 ?
    C21 H21B . 0.9800 ?
    C21 H21C . 0.9800 ?
    C22 H22A . 0.9800 ?
    C22 H22B . 0.9800 ?
    C22 H22C . 0.9800 ?
    C23 H23A . 0.9800 ?
    C23 H23B . 0.9800 ?
    C23 H23C . 0.9800 ?
    C24 H24A . 0.9800 ?
    C24 H24B . 0.9800 ?
    C24 H24C . 0.9800 ?
    C25 H25A . 0.9800 ?
    C25 H25B . 0.9800 ?
    C25 H25C . 0.9800 ?
    C11' C16' . 1.399(8) ?
    C11' C12' . 1.419(7) ?
    C16' C15' . 1.403(9) ?
    C16' C18' . 1.546(7) ?
    C12' C13' . 1.396(5) ?
    C12' C17' . 1.536(5) ?
    C13' H13' . 0.9500 ?
    C13' C14' . 1.401(5) ?
    C14' C15' . 1.383(7) ?
    C14' C19' . 1.518(5) ?
    C15' H15' . 0.9500 ?
    C17' H17' . 1.0000 ?
    C17' C20' . 1.536(5) ?
    C17' C21' . 1.535(5) ?
    C18' H18' . 1.0000 ?
    C18' C22' . 1.538(5) ?
    C18' C23' . 1.529(5) ?
    C19' H19' . 1.0000 ?
    C19' C24' . 1.542(6) ?
    C19' C25' . 1.518(5) ?
    C20' H20D . 0.9800 ?
    C20' H20E . 0.9800 ?
    C20' H20F . 0.9800 ?
    C21' H21D . 0.9800 ?
    C21' H21E . 0.9800 ?
    C21' H21F . 0.9800 ?
    C22' H22D . 0.9800 ?
    C22' H22E . 0.9800 ?
    C22' H22F . 0.9800 ?
    C23' H23D . 0.9800 ?
    C23' H23E . 0.9800 ?
    C23' H23F . 0.9800 ?
    C24' H24D . 0.9800 ?
    C24' H24E . 0.9800 ?
    C24' H24F . 0.9800 ?
    C25' H25D . 0.9800 ?
    C25' H25E . 0.9800 ?
    C25' H25F . 0.9800 ?
loop_
    _geom_angle_atom_site_label_1
    _geom_angle_atom_site_label_2
    _geom_angle_atom_site_label_3
    _geom_angle_site_symmetry_1
    _geom_angle_site_symmetry_3
    _geom_angle
    _geom_angle_publ_flag
    O1 S1 O2 . . 113.94(7) ?
    O1 S1 N1 . . 112.66(7) ?
    O1 S1 C11 . . 110.2(2) ?
    O1 S1 C11' . . 103.48(18) ?
    O2 S1 N1 . . 107.70(8) ?
    O2 S1 C11 . . 104.22(18) ?
    O2 S1 C11' . . 109.94(16) ?
    N1 S1 C11 . . 107.6(2) ?
    N1 S1 C11' . . 108.99(18) ?
    H3C O3 H3D . . 105(2) ?
    H4D O4 H4E . . 105(2) ?
    H5C O5 H5D . . 107(2) ?
    H6D O6 H6E . . 107(2) ?
    C1 N1 S1 . . 114.54(11) ?
    N1 C1 H1A . . 110.1 ?
    N1 C1 H1B . . 110.1 ?
    N1 C1 C2 . . 108.09(14) ?
    H1A C1 H1B . . 108.4 ?
    C2 C1 H1A . . 110.1 ?
    C2 C1 H1B . . 110.1 ?
    C2 N2 C3 . . 111.46(12) ?
    C2 N2 C7 . . 106.21(12) ?
    C5 N2 C2 . . 110.78(13) ?
    C5 N2 C3 . . 106.66(13) ?
    C5 N2 C7 . . 110.95(12) ?
    C7 N2 C3 . . 110.85(13) ?
    C1 C2 H2A . . 107.8 ?
    C1 C2 H2B . . 107.8 ?
    N2 C2 C1 . . 117.89(14) ?
    N2 C2 H2A . . 107.8 ?
    N2 C2 H2B . . 107.8 ?
    H2A C2 H2B . . 107.2 ?
    N2 C3 H3A . . 108.5 ?
    N2 C3 H3B . . 108.5 ?
    H3A C3 H3B . . 107.5 ?
    C4 C3 N2 . . 115.21(15) ?
    C4 C3 H3A . . 108.5 ?
    C4 C3 H3B . . 108.5 ?
    C3 C4 H4A . . 109.5 ?
    C3 C4 H4B . . 109.5 ?
    C3 C4 H4C . . 109.5 ?
    H4A C4 H4B . . 109.5 ?
    H4A C4 H4C . . 109.5 ?
    H4B C4 H4C . . 109.5 ?
    N2 C5 H5A . . 108.6 ?
    N2 C5 H5B . . 108.6 ?
    H5A C5 H5B . . 107.6 ?
    C6 C5 N2 . . 114.60(14) ?
    C6 C5 H5A . . 108.6 ?
    C6 C5 H5B . . 108.6 ?
    C5 C6 H6A . . 109.5 ?
    C5 C6 H6B . . 109.5 ?
    C5 C6 H6C . . 109.5 ?
    H6A C6 H6B . . 109.5 ?
    H6A C6 H6C . . 109.5 ?
    H6B C6 H6C . . 109.5 ?
    N2 C7 H7A . . 108.5 ?
    N2 C7 H7B . . 108.5 ?
    H7A C7 H7B . . 107.5 ?
    C8 C7 N2 . . 115.17(15) ?
    C8 C7 H7A . . 108.5 ?
    C8 C7 H7B . . 108.5 ?
    C7 C8 H8A . . 109.5 ?
    C7 C8 H8B . . 109.5 ?
    C7 C8 H8C . . 109.5 ?
    H8A C8 H8B . . 109.5 ?
    H8A C8 H8C . . 109.5 ?
    H8B C8 H8C . . 109.5 ?
    C12 C11 S1 . . 119.8(4) ?
    C16 C11 S1 . . 121.0(4) ?
    C16 C11 C12 . . 118.9(5) ?
    C11 C12 C17 . . 123.3(4) ?
    C13 C12 C11 . . 119.7(4) ?
    C13 C12 C17 . . 116.9(3) ?
    C12 C13 H13 . . 118.7 ?
    C14 C13 C12 . . 122.5(3) ?
    C14 C13 H13 . . 118.7 ?
    C13 C14 C15 . . 116.5(4) ?
    C13 C14 C19 . . 123.6(3) ?
    C15 C14 C19 . . 119.8(4) ?
    C14 C15 H15 . . 117.8 ?
    C14 C15 C16 . . 124.5(5) ?
    C16 C15 H15 . . 117.8 ?
    C11 C16 C18 . . 126.4(5) ?
    C15 C16 C11 . . 117.6(5) ?
    C15 C16 C18 . . 115.9(5) ?
    C12 C17 H17 . . 108.0 ?
    C20 C17 C12 . . 109.2(3) ?
    C20 C17 H17 . . 108.0 ?
    C20 C17 C21 . . 112.3(3) ?
    C21 C17 C12 . . 111.3(3) ?
    C21 C17 H17 . . 108.0 ?
    C16 C18 H18 . . 107.1 ?
    C16 C18 C23 . . 112.2(4) ?
    C22 C18 C16 . . 111.4(4) ?
    C22 C18 H18 . . 107.1 ?
    C22 C18 C23 . . 111.6(3) ?
    C23 C18 H18 . . 107.1 ?
    C14 C19 H19 . . 107.6 ?
    C24 C19 C14 . . 114.7(3) ?
    C24 C19 H19 . . 107.6 ?
    C24 C19 C25 . . 109.8(4) ?
    C25 C19 C14 . . 109.3(3) ?
    C25 C19 H19 . . 107.6 ?
    C17 C20 H20A . . 109.5 ?
    C17 C20 H20B . . 109.5 ?
    C17 C20 H20C . . 109.5 ?
    H20A C20 H20B . . 109.5 ?
    H20A C20 H20C . . 109.5 ?
    H20B C20 H20C . . 109.5 ?
    C17 C21 H21A . . 109.5 ?
    C17 C21 H21B . . 109.5 ?
    C17 C21 H21C . . 109.5 ?
    H21A C21 H21B . . 109.5 ?
    H21A C21 H21C . . 109.5 ?
    H21B C21 H21C . . 109.5 ?
    C18 C22 H22A . . 109.5 ?
    C18 C22 H22B . . 109.5 ?
    C18 C22 H22C . . 109.5 ?
    H22A C22 H22B . . 109.5 ?
    H22A C22 H22C . . 109.5 ?
    H22B C22 H22C . . 109.5 ?
    C18 C23 H23A . . 109.5 ?
    C18 C23 H23B . . 109.5 ?
    C18 C23 H23C . . 109.5 ?
    H23A C23 H23B . . 109.5 ?
    H23A C23 H23C . . 109.5 ?
    H23B C23 H23C . . 109.5 ?
    C19 C24 H24A . . 109.5 ?
    C19 C24 H24B . . 109.5 ?
    C19 C24 H24C . . 109.5 ?
    H24A C24 H24B . . 109.5 ?
    H24A C24 H24C . . 109.5 ?
    H24B C24 H24C . . 109.5 ?
    C19 C25 H25A . . 109.5 ?
    C19 C25 H25B . . 109.5 ?
    C19 C25 H25C . . 109.5 ?
    H25A C25 H25B . . 109.5 ?
    H25A C25 H25C . . 109.5 ?
    H25B C25 H25C . . 109.5 ?
    C16' C11' S1 . . 123.9(5) ?
    C16' C11' C12' . . 119.4(5) ?
    C12' C11' S1 . . 116.3(4) ?
    C11' C16' C15' . . 118.7(6) ?
    C11' C16' C18' . . 124.9(6) ?
    C15' C16' C18' . . 116.1(5) ?
    C11' C12' C17' . . 124.8(4) ?
    C13' C12' C11' . . 118.9(4) ?
    C13' C12' C17' . . 115.8(3) ?
    C12' C13' H13' . . 118.9 ?
    C12' C13' C14' . . 122.1(3) ?
    C14' C13' H13' . . 118.9 ?
    C13' C14' C19' . . 121.6(3) ?
    C15' C14' C13' . . 117.1(3) ?
    C15' C14' C19' . . 121.1(3) ?
    C16' C15' H15' . . 118.5 ?
    C14' C15' C16' . . 122.9(5) ?
    C14' C15' H15' . . 118.5 ?
    C12' C17' H17' . . 108.2 ?
    C12' C17' C20' . . 112.1(3) ?
    C20' C17' H17' . . 108.2 ?
    C21' C17' C12' . . 108.5(3) ?
    C21' C17' H17' . . 108.2 ?
    C21' C17' C20' . . 111.6(3) ?
    C16' C18' H18' . . 108.1 ?
    C22' C18' C16' . . 110.1(4) ?
    C22' C18' H18' . . 108.1 ?
    C23' C18' C16' . . 112.1(5) ?
    C23' C18' H18' . . 108.1 ?
    C23' C18' C22' . . 110.3(4) ?
    C14' C19' H19' . . 107.6 ?
    C14' C19' C24' . . 110.1(4) ?
    C14' C19' C25' . . 113.0(3) ?
    C24' C19' H19' . . 107.6 ?
    C25' C19' H19' . . 107.6 ?
    C25' C19' C24' . . 110.8(5) ?
    C17' C20' H20D . . 109.5 ?
    C17' C20' H20E . . 109.5 ?
    C17' C20' H20F . . 109.5 ?
    H20D C20' H20E . . 109.5 ?
    H20D C20' H20F . . 109.5 ?
    H20E C20' H20F . . 109.5 ?
    C17' C21' H21D . . 109.5 ?
    C17' C21' H21E . . 109.5 ?
    C17' C21' H21F . . 109.5 ?
    H21D C21' H21E . . 109.5 ?
    H21D C21' H21F . . 109.5 ?
    H21E C21' H21F . . 109.5 ?
    C18' C22' H22D . . 109.5 ?
    C18' C22' H22E . . 109.5 ?
    C18' C22' H22F . . 109.5 ?
    H22D C22' H22E . . 109.5 ?
    H22D C22' H22F . . 109.5 ?
    H22E C22' H22F . . 109.5 ?
    C18' C23' H23D . . 109.5 ?
    C18' C23' H23E . . 109.5 ?
    C18' C23' H23F . . 109.5 ?
    H23D C23' H23E . . 109.5 ?
    H23D C23' H23F . . 109.5 ?
    H23E C23' H23F . . 109.5 ?
    C19' C24' H24D . . 109.5 ?
    C19' C24' H24E . . 109.5 ?
    C19' C24' H24F . . 109.5 ?
    H24D C24' H24E . . 109.5 ?
    H24D C24' H24F . . 109.5 ?
    H24E C24' H24F . . 109.5 ?
    C19' C25' H25D . . 109.5 ?
    C19' C25' H25E . . 109.5 ?
    C19' C25' H25F . . 109.5 ?
    H25D C25' H25E . . 109.5 ?
    H25D C25' H25F . . 109.5 ?
    H25E C25' H25F . . 109.5 ?
loop_
    _geom_torsion_atom_site_label_1
    _geom_torsion_atom_site_label_2
    _geom_torsion_atom_site_label_3
    _geom_torsion_atom_site_label_4
    _geom_torsion_site_symmetry_1
    _geom_torsion_site_symmetry_2
    _geom_torsion_site_symmetry_3
    _geom_torsion_site_symmetry_4
    _geom_torsion
    _geom_torsion_publ_flag
    S1 N1 C1 C2 . . . . 94.86(14) ?
    S1 C11 C12 C13 . . . . 170.0(3) ?
    S1 C11 C12 C17 . . . . -13.0(6) ?
    S1 C11 C16 C15 . . . . -168.3(4) ?
    S1 C11 C16 C18 . . . . 13.7(8) ?
    S1 C11' C16' C15' . . . . 163.2(4) ?
    S1 C11' C16' C18' . . . . -22.9(8) ?
    S1 C11' C12' C13' . . . . -164.4(3) ?
    S1 C11' C12' C17' . . . . 23.3(5) ?
    O1 S1 N1 C1 . . . . -50.19(14) ?
    O1 S1 C11 C12 . . . . -166.8(3) ?
    O1 S1 C11 C16 . . . . 7.5(5) ?
    O2 S1 N1 C1 . . . . -176.69(12) ?
    O2 S1 C11 C12 . . . . -44.1(4) ?
    O2 S1 C11 C16 . . . . 130.1(4) ?
    N1 S1 C11 C12 . . . . 70.0(4) ?
    N1 S1 C11 C16 . . . . -115.7(5) ?
    N1 C1 C2 N2 . . . . 179.67(13) ?
    C2 N2 C3 C4 . . . . 60.00(19) ?
    C2 N2 C5 C6 . . . . -62.17(18) ?
    C2 N2 C7 C8 . . . . 176.93(14) ?
    C3 N2 C2 C1 . . . . 61.08(19) ?
    C3 N2 C5 C6 . . . . 176.37(15) ?
    C3 N2 C7 C8 . . . . -61.84(18) ?
    C5 N2 C2 C1 . . . . -57.52(18) ?
    C5 N2 C3 C4 . . . . -178.96(15) ?
    C5 N2 C7 C8 . . . . 56.47(19) ?
    C7 N2 C2 C1 . . . . -178.09(14) ?
    C7 N2 C3 C4 . . . . -58.08(19) ?
    C7 N2 C5 C6 . . . . 55.54(19) ?
    C11 S1 N1 C1 . . . . 71.5(2) ?
    C11 C12 C13 C14 . . . . 0.3(5) ?
    C11 C12 C17 C20 . . . . -116.4(4) ?
    C11 C12 C17 C21 . . . . 119.1(4) ?
    C11 C16 C18 C22 . . . . -106.2(6) ?
    C11 C16 C18 C23 . . . . 127.9(6) ?
    C12 C11 C16 C15 . . . . 6.0(8) ?
    C12 C11 C16 C18 . . . . -172.0(4) ?
    C12 C13 C14 C15 . . . . 1.9(5) ?
    C12 C13 C14 C19 . . . . 178.0(3) ?
    C13 C12 C17 C20 . . . . 60.6(4) ?
    C13 C12 C17 C21 . . . . -63.9(4) ?
    C13 C14 C15 C16 . . . . 0.0(7) ?
    C13 C14 C19 C24 . . . . 14.0(5) ?
    C13 C14 C19 C25 . . . . -109.8(4) ?
    C14 C15 C16 C11 . . . . -3.9(9) ?
    C14 C15 C16 C18 . . . . 174.2(4) ?
    C15 C14 C19 C24 . . . . -170.1(4) ?
    C15 C14 C19 C25 . . . . 66.1(5) ?
    C15 C16 C18 C22 . . . . 75.9(6) ?
    C15 C16 C18 C23 . . . . -50.0(6) ?
    C16 C11 C12 C13 . . . . -4.3(6) ?
    C16 C11 C12 C17 . . . . 172.6(4) ?
    C17 C12 C13 C14 . . . . -176.8(3) ?
    C19 C14 C15 C16 . . . . -176.3(5) ?
    C11' S1 N1 C1 . . . . 64.1(2) ?
    C11' C16' C15' C14' . . . . 1.7(8) ?
    C11' C16' C18' C22' . . . . -120.3(6) ?
    C11' C16' C18' C23' . . . . 116.5(6) ?
    C11' C12' C13' C14' . . . . -0.6(5) ?
    C11' C12' C17' C20' . . . . -129.7(4) ?
    C11' C12' C17' C21' . . . . 106.5(4) ?
    C16' C11' C12' C13' . . . . 8.1(6) ?
    C16' C11' C12' C17' . . . . -164.2(4) ?
    C12' C11' C16' C15' . . . . -8.7(8) ?
    C12' C11' C16' C18' . . . . 165.2(5) ?
    C12' C13' C14' C15' . . . . -6.2(5) ?
    C12' C13' C14' C19' . . . . 178.9(3) ?
    C13' C12' C17' C20' . . . . 57.7(4) ?
    C13' C12' C17' C21' . . . . -66.0(4) ?
    C13' C14' C15' C16' . . . . 5.6(7) ?
    C13' C14' C19' C24' . . . . 75.7(5) ?
    C13' C14' C19' C25' . . . . -48.8(5) ?
    C15' C16' C18' C22' . . . . 53.7(6) ?
    C15' C16' C18' C23' . . . . -69.5(6) ?
    C15' C14' C19' C24' . . . . -99.0(5) ?
    C15' C14' C19' C25' . . . . 136.5(4) ?
    C17' C12' C13' C14' . . . . 172.4(3) ?
    C18' C16' C15' C14' . . . . -172.7(4) ?
    C19' C14' C15' C16' . . . . -179.4(5) ?
loop_
    _geom_hbond_atom_site_label_D
    _geom_hbond_atom_site_label_H
    _geom_hbond_atom_site_label_A
    _geom_hbond_site_symmetry_A
    _geom_hbond_distance_DH
    _geom_hbond_distance_HA
    _geom_hbond_distance_DA
    _geom_hbond_angle_DHA
    O4 H4D O3 . 0.83(2) 2.04(2) 2.867(2) 171(2)
    O3 H3C O5 . 0.90(2) 1.83(2) 2.725(2) 174(2)
    O3 H3D O6 1_455 0.85(3) 2.08(3) 2.912(2) 169(2)
    O5 H5C O2 1_655 0.83(3) 2.09(3) 2.901(2) 165(2)
    O6 H6D O4 . 0.86(2) 1.95(2) 2.787(2) 167(2)
    O6 H6E O3 2_876 0.82(3) 2.03(3) 2.845(2) 170(2)
    O5 H5D N1 . 0.84(3) 2.05(3) 2.881(2) 170(2)
    O4 H4E N1 1_655 0.92(3) 2.06(3) 2.959(2) 165(3)
_shelx_hkl_file
;
   0   0  -3 3845.54 295.121  14
   0   0  -3 4241.88 360.480  11
   0   0  -3 3903.30 312.503  16
   0   0  -3 3977.36 313.313  15
   0   0   3 4036.08 339.910   4
   0   0   3 4098.95 304.157  12
   0   0  -3 3811.18 291.162  10
   0   0   4 11074.0 560.035  10
   0   0   4 11280.4 551.203  12
   0   0   4 11839.9 594.544  16
   0   0   4 10886.7 594.808   4
   0   0   4 11437.8 579.357  15
   0   0  -4 11158.2 558.787  10
   0   0  -4 10621.7 570.107  15
   0   0  -4 11459.7 610.974   4
   0   0  -4 10977.8 541.674  12
   0   0  -4 11127.5 552.623  14
   0   0   4 10846.8 549.107  14
   0   0  -4 10804.8 574.822  16
   0   0  -4 10829.6 646.755  11
   0   0   5 1872.17 337.240  12
   0   0  -5 2017.83 375.826  16
   0   0  -5 2483.95 388.993  10
   0   0  -5 1970.33 335.078  14
   0   0   5 2273.78 339.586  14
   0   0  -5 2211.79 379.457   4
   0   0  -5 2180.38 351.308  12
   0   0   5 1655.19 346.240   4
   0   0   5 1148.23 278.656  15
   0   0  -5 2347.29 390.822  15
   0   0   5 2434.69 361.687  10
   0   0   5 2434.31 379.343  16
   0   0  -5 2534.54 513.774  11
   0   0   6 33219.4 1230.61  16
   0   0  -6 30827.9 1184.26   4
   0   0  -6 31390.9 1124.78  10
   0   0  -6 31504.8 1117.99  12
   0   0  -6 34235.0 1380.86  11
   0   0   6 31953.6 1131.80  14
   0   0   6 32479.3 1173.75  15
   0   0  -6 30135.9 1105.03  14
   0   0   6 30568.5 1204.69   4
   0   0  -6 30374.3 1164.15  15
   0   0   6 32502.1 1150.14  10
   0   0   6 31217.0 1102.58  12
   0   0  -6 30466.7 1164.49  16
   0   0  -7 130993. 2595.71   4
   0   0  -7 120064. 2344.03  10
   0   0   7 126000. 2505.59  15
   0   0   7 123569. 2516.11  16
   0   0  -7 123711. 2733.87  11
   0   0  -7 120531. 2321.64  14
   0   0   7 125490. 2329.94  12
   0   0   7 121728. 2553.14   4
   0   0  -7 121498. 2429.57  15
   0   0   7 130564. 2469.45  10
   0   0   7 128392. 2377.49  14
   0   0  -7 124804. 2359.88  12
   0   0  -7 124591. 2504.81  16
   0   0   8 4158.90 576.694  12
   0   0  -8 4338.79 547.860  12
   0   0   8 3748.90 541.584  15
   0   0  -8 6669.56 820.042  11
   0   0   8 5026.33 662.911  16
   0   0  -8 4949.08 593.911  10
   0   0  -8 5655.03 614.429   4
   0   0  -8 3857.02 563.861  15
   0   0   8 4324.85 619.625   4
   0   0  -8 5061.87 594.420  14
   0   0   8 5972.89 625.627  10
   0   0  -8 5940.89 781.792   7
   0   0   8 4424.84 536.579  14
   0   0  -8 4308.53 582.191  16
   0   0  -9 68414.9 2126.26   4
   0   0   9 65158.9 2124.64   4
   0   0  -9 64002.0 1944.55  10
   0   0  -9 61559.9 2077.75   7
   0   0  -9 68562.1 2130.53  16
   0   0   9 63365.9 2049.63  16
   0   0  -9 62991.5 1913.63  14
   0   0   9 66026.4 2072.73  15
   0   0   9 65193.9 1930.27  14
   0   0  -9 66442.2 1924.05  12
   0   0   9 72690.0 2068.61  10
   0   0  -9 62673.5 1985.59  15
   0   0   9 61842.1 1906.72  12
   0   0 -10 23139.3 1318.44  16
   0   0 -10 19509.4 1164.16  10
   0   0  10 21596.7 1230.63  10
   0   0 -10 20271.3 1166.58  14
   0   0  10 20943.6 1311.95   4
   0   0 -10 20738.9 1330.95   7
   0   0  10 20498.0 1186.54  12
   0   0 -10 22795.9 1296.08  15
   0   0  10 20907.3 1267.27  16
   0   0 -10 21736.6 1175.65  12
   0   0  10 21320.4 1191.30  14
   0   0 -11 49866.5 1908.60  10
   0   0  11 53369.3 2090.61  16
   0   0 -11 53214.0 1929.42  12
   0   0  11 54339.9 1957.22  14
   0   0  11 52970.8 2117.65   4
   0   0  11 52279.1 1901.64  12
   0   0 -11 47641.1 1969.76  15
   0   0 -11 50653.7 2100.73   7
   0   0 -11 50175.8 1894.97  14
   0   0 -12 15915.6 1154.53  10
   0   0 -12 14625.3 1191.99  15
   0   0 -12 16321.2 1158.25  14
   0   0 -12 17811.2 1395.27   7
   0   0  12 16270.6 1151.42  12
   0   0  12 16771.9 1281.07  16
   0   0  12 15822.3 1248.13   4
   0   0  13 15551.0 1287.10  16
   0   0  13 16026.6 1206.53  12
   0   0  13 16506.2 1324.90   4
   0   0 -13 15227.0 1311.95   7
   0   0 -13 16754.2 1197.15  14
   0   0 -13 16619.2 1299.69  15
   0   0  14 2508.60 650.838  16
   0   0 -14 2944.25 751.467   7
   0   0 -14 3995.34 724.327  14
   0   0 -14 2567.55 593.303  15
   0   0  14 2778.11 645.704   4
   0   0  15 1525.49 603.550  16
   0   0 -15 2175.89 669.566   8
   0   0 -15 2698.52 838.779   7
   0   0 -15 964.380 569.818  15
   0   0  15 1811.96 620.459   4
   0   0 -15 1991.12 601.987  14
   0   0  16-381.127 589.086  16
   0   0  16-261.478 440.448   4
   0   0 -16 572.139 679.702   7
   0   0 -16-311.347 404.994  14
   0   0 -16-335.215 514.914  15
   0   0 -16-341.734 484.173   8
   0   0  16-337.361 438.051   1
   0   0 -17 559.304 544.164  15
   0   0 -17 475.293 473.823  14
   0   0  17-180.318 524.924  16
   0   0  17 758.633 474.047   1
   0   0 -17 539.797 565.928   8
   0   0  17 322.798 481.732   4
   0   0 -17 243.228 644.685   7
   0   0 -18 4413.66 913.061   8
   0   0  18 2973.53 743.584  16
   0   0 -18 4553.80 969.730   7
   0   0  18 2375.61 655.010   1
   0   0 -18 4408.51 893.997  14
   0   0 -18 3388.49 850.693  15
   0   0  18 2921.45 784.699   4
   0   0  19 6282.13 1035.06  16
   0   0  19 6736.63 1000.50   1
   0   0  19 8055.96 1224.45   4
   0   0 -19 6360.77 1167.93   7
   0   0 -19 4974.96 989.015   8
   0   0 -19 6132.85 985.299  14
   0   0 -19 5328.79 885.062  15
   0   0 -20 1316.73 655.012   8
   0   0  20 634.718 602.069  16
   0   0  20 882.143 580.738   1
   0   0 -20 466.147 692.457  15
   0   0  20 377.805 585.269   4
   0   0  20-205.128 417.308   2
   0   0 -20 392.760 530.948  14
   0   0 -20 87.2337 644.230   7
   0   0  21 5019.67 944.787  16
   0   0 -21 5170.16 1003.25   8
   0   0  21 5816.72 958.905   1
   0   0  21 6844.43 1167.72   4
   0   0 -21 6828.50 1207.21  15
   0   0 -21 5147.79 1119.07   7
   0   0  21 5322.71 1042.34   2
   0   0 -21 5863.81 985.458  14
   0   0 -22 1495.06 848.815   7
   0   0 -22 1466.00 710.185  15
   0   0  22 855.461 534.179   2
   0   0 -22 2202.20 843.813   8
   0   0  22 984.637 558.833  16
   0   0  22 1784.83 652.837   1
   0   0 -23 185.643 506.699  15
   0   0 -23 391.690 590.212   8
   0   0  23-180.896 596.191   6
   0   0  23-178.581 492.447   1
   0   0  23 120.783 551.552   2
   0   0 -23-778.947 775.639   7
   0   0 -24 787.748 617.701   8
   0   0 -24 326.487 700.598  15
   0   0  24 93.8987 645.943   6
   0   0 -24 1238.02 746.962   7
   0   0  24 1598.71 682.157   1
   0   0  24 1721.14 660.329   2
   0   0  25 2944.51 946.164   2
   0   0 -25 1968.23 758.320   7
   0   0  25 2271.48 694.256   6
   0   0 -25 1531.99 713.347   8
   0   0 -25 3008.40 963.107  15
   0   0  25 3260.62 881.932   1
   0   0 -26 119.006 596.431   8
   0   0  26-305.875 523.612   1
   0   0  26 560.299 561.572   6
   0   0 -26 334.814 576.900   7
   0   0  26 462.741 615.902   2
   0   0 -26 869.182 773.043  15
   0   0 -27 10294.7 1554.02   8
   0   0 -27 9908.44 1563.18  15
   0   0  27 11508.4 1525.73   1
   0   0 -27 7054.40 1471.14   7
   0   0  27 9095.82 1638.40   2
   0   0 -28-746.491 747.545   8
   0   0 -28 346.503 591.759   7
   0   0  28 1875.15 811.368   2
   0   0 -28 421.986 633.592  15
   0   0 -29 413.487 700.885   8
   0   0  29 911.931 720.388   2
   0   0 -29 1197.74 798.991  15
   0   0 -29-93.0580 752.808   7
   0   0 -30 2330.67 911.024  15
   0   0  30 3590.53 1214.94   2
   0   0 -30 3716.76 1147.98   8
   0   0 -30 2337.99 1031.31   7
   0   0 -31 1221.86 893.309  15
   0   0 -31-342.391 866.067   7
   0   1 -32 2638.72 1204.87   7
   0   1 -31 7101.38 1632.68   7
   0   1 -31 6396.85 1504.54   8
   0   1 -30 3161.90 1099.55   8
   0   1 -30 3537.10 1221.52   7
   0   1 -30 3090.22 1105.47  15
   0  -1  30 3329.94 1191.52   2
   0   1 -29 670.955 774.300   8
   0  -1  29 2114.80 967.010   2
   0   1 -29 131.932 745.053   7
   0   1 -29-53.3002 675.915  15
   0   1 -28 1403.14 714.039  15
   0   1 -28 3673.58 1166.28   8
   0  -1  28 2507.94 906.571   2
   0  -1  27 709.202 708.387   2
   0   1 -27-357.013 784.164   7
   0  -1  27-1247.45 890.904  16
   0   1 -27 1155.34 702.002  15
   0   1 -27 151.314 603.107   8
   0  -1  26 937.646 743.288   2
   0   1 -26 438.276 721.098   7
   0   1 -26-248.271 681.886   8
   0   1 -26 239.925 511.706  15
   0  -1  26 17.8497 615.931  16
   0  -1  26 671.398 529.159   1
   0   1 -25 302.629 541.840  15
   0   1 -25-622.543 716.375   7
   0  -1  25 1785.50 824.636   2
   0  -1  25 188.097 634.506  16
   0  -1  25 399.045 466.063   1
   0   1 -25 729.363 709.157   8
   0   1 -24 1576.86 795.871   8
   0  -1  24 1474.53 678.618   1
   0  -1  24 1611.29 720.232   2
   0   1 -24 2608.13 861.976  15
   0  -1  24 1386.97 699.793  16
   0  -1  23 12485.2 1586.42  16
   0  -1  23 13943.0 1771.14   2
   0   1 -23 12047.7 1542.02   8
   0  -1  23 14698.6 1456.90   1
   0   1 -23 10951.1 1513.88   7
   0   1 -23 10840.1 1428.08  15
   0   1 -22 453.798 599.788  15
   0  -1  22 872.349 709.736  16
   0  -1  22 1138.55 605.485   1
   0   1 -22 1235.48 779.716   8
   0  -1  22 1202.97 823.360   2
   0   1 -22 480.810 567.011   7
   0   1 -21 777.893 639.882   7
   0  -1  21 1092.42 635.820  16
   0   1 -21 1097.11 562.630  15
   0  -1  21 673.742 493.410   1
   0   1 -21-44.1978 536.958   8
   0  -1  21 365.150 530.837   2
   0   1 -20 1030.35 649.189   8
   0   1 -20 1135.24 654.320  15
   0  -1  20 1200.39 535.640   1
   0  -1  20 284.908 530.245  16
   0   1 -20 858.089 657.087   7
   0  -1  20 904.783 640.695   2
   0  -1  19 490.165 602.664  16
   0   1 -19 116.879 605.432   7
   0   1 -19 736.915 561.925   8
   0   1 -19 1003.30 639.355  15
   0  -1  19 713.575 384.333   1
   0  -1  19 867.868 531.229   2
   0  -1  18 798.489 539.622   1
   0   1 -18 602.591 538.729   8
   0   1 -18-70.5879 614.027   7
   0  -1  18 1776.54 720.132  16
   0   1 -18 201.144 530.482  15
   0  -1  18 1837.52 727.126   2
   0   1 -17 2194.47 707.065   7
   0   1 -17 1430.07 634.892  15
   0  -1  17 1303.31 596.846   2
   0   1 -17 1492.70 717.749   8
   0  -1  17 2496.10 820.196  16
   0  -1  17 1492.96 518.324   1
   0  -1  16 12394.2 1346.00  16
   0   1 -16 9602.31 1101.96  15
   0   1 -16 9379.94 1182.11   8
   0   1 -16 11349.3 1217.53   7
   0  -1  16 11105.4 1050.51   1
   0  -1  16 11357.2 1293.44   2
   0  -1  15 21314.6 1653.79  16
   0  -1  15 22071.1 1400.63   1
   0  -1  15 20802.0 1639.58   2
   0   1 -15 19979.2 1559.22   8
   0   1 -15 20490.4 1535.75   7
   0   1 -15 19728.0 1499.23  15
   0   1 -14 16041.5 1307.72   7
   0  -1  14 18068.2 1522.27  16
   0   1 -14 14541.5 1235.19  15
   0  -1  14 15769.5 1148.41   1
   0   1 -14 16019.1 1386.51   8
   0   1 -14 14777.6 503.189  13
   0  -1  14 15675.9 1418.01   2
   0  -1  13 915.578 510.958   2
   0   1 -13 211.330 454.398   7
   0  -1  13 157.303 526.280  16
   0   1 -13 24.5484 259.628  12
   0   1 -13 643.475 537.276   8
   0  -1  13 544.490 387.626   1
   0   1 -13 25.8905 107.325  13
   0   1 -13 420.328 375.958  15
   0   1 -12 96409.3 2990.76   8
   0   1 -12 96033.3 1434.50  13
   0   1 -12 93737.0 2750.84   7
   0   1 -12 93373.9 2756.92  15
   0   1 -12 100975. 2488.50  12
   0  -1  12 97271.0 3088.07   2
   0  -1  12 97371.3 3118.16  16
   0  -1  12 96600.9 2514.50   1
   0  -1  11 568.048 490.870   2
   0   1 -11 584.847 158.031  13
   0   1 -11 439.635 414.166   8
   0   1 -11 1053.04 364.815  12
   0  -1  11 671.649 339.750   1
   0  -1  11 1159.64 481.480  16
   0   1 -11 1257.38 456.954  15
   0   1 -11 881.177 534.335   7
   0   1 -10 49544.3 1068.37  13
   0   1 -10 48408.8 1949.40   8
   0  -1  10 52166.3 1895.53  14
   0  -1  10 48804.7 1628.63   1
   0   1 -10 50097.3 1811.27   7
   0  -1  10 46073.7 1971.62   2
   0   1 -10 52496.6 1907.89   4
   0  -1  10 53960.7 1892.35  15
   0   1 -10 47625.4 1800.73  15
   0   1 -10 50959.5 1586.43  12
   0  -1  10 47729.0 2007.99  16
   0   1  -9 83417.5 2254.43  15
   0  -1   9 93144.8 2385.71  14
   0  -1   9 89843.0 2292.47  15
   0  -1   9 81576.0 2472.58  16
   0   1  -9 91751.5 2324.09   4
   0   1  -9 82660.8 2429.72   8
   0   1  -9 83490.1 2181.19   7
   0   1  -9 91519.1 2582.90  16
   0   1  -9 85157.0 1400.78  13
   0  -1   9 80118.0 2515.16   2
   0  -1   9 93816.7 2560.74  10
   0  -1   9 87123.5 2028.73   1
   0   1  -9 88376.8 1938.22  12
   0  -1   8 46884.8 1404.63   1
   0   1  -8 48056.9 1784.96  16
   0  -1   8 49932.9 1781.15  10
   0  -1   8 49052.7 1616.88  15
   0  -1   8 48176.5 1657.34  14
   0   1  -8 43311.4 1699.60   8
   0   1  -8 49447.8 1871.84  11
   0   1  -8 49925.3 1639.33   4
   0   1  -8 47481.2 1038.63  13
   0   1  -8 47233.4 1581.05  15
   0  -1   8 43737.7 1743.70   2
   0   1  -8 46075.8 1523.37   7
   0  -1   8 47396.4 1785.74  16
   0   1  -8 45517.3 1301.61  12
   0  -1   7 5387.42 649.210   2
   0  -1   7 5772.63 578.043  14
   0   1  -7 4994.72 620.181  11
   0   1  -7 4927.72 583.042  16
   0  -1   7 5137.01 508.510   1
   0   1  -7 4331.27 584.920   8
   0   1  -7 5317.96 436.468  12
   0   1  -7 5386.84 564.532  15
   0  -1   7 4788.59 503.467  15
   0  -1   7 6438.88 661.386  10
   0   1  -7 4276.72 350.805  13
   0  -1   7 6793.03 833.253  11
   0  -1   7 5184.01 651.598  16
   0   1  -7 5099.40 529.185   4
   0   1  -7 5966.09 601.076   7
   0   1  -6 115033. 2459.67  11
   0  -1   6 110210. 2418.03  16
   0   1  -6 111055. 2398.78  16
   0   1  -6 107539. 1633.04  12
   0   1  -6 108893. 1819.21   1
   0   1  -6 106136. 1893.62   7
   0  -1   6 106724. 1799.23   1
   0   1  -6 108887. 2313.96   8
   0  -1   6 114647. 2391.82  10
   0   1  -6 111427. 2078.19   4
   0   1  -6 106637. 2064.99  15
   0  -1   6 104688. 2325.34   2
   0  -1   6 112917. 2134.63  15
   0  -1   6 108964. 2457.58  11
   0  -1   6 111473. 2241.28  14
   0   1  -6 113489. 2391.75   2
   0   1  -6 105704. 1559.66  13
   0  -1   5 889.292 380.569  16
   0   1  -5 2122.46 333.523  13
   0  -1   5 2012.75 520.511  11
   0   1  -5 1387.53 321.086   7
   0  -1   5 1228.68 285.741   3
   0  -1   5 1242.94 320.837  15
   0   1  -5 1058.58 309.480   2
   0   1  -5 1249.85 414.231  16
   0  -1   5 973.776 320.002   8
   0   1  -5 811.408 223.656   1
   0   1  -5 771.461 301.207  11
   0  -1   5 1138.44 266.817   1
   0   1  -5 769.900 416.280   8
   0   1  -5 1003.37 307.415  15
   0  -1   5 960.142 361.295   2
   0  -1   4 131083. 1657.14   1
   0   1  -4 126030. 2151.72   8
   0  -1   4 136704. 1743.36   3
   0   1  -4 131934. 1563.09   7
   0   1  -4 134135. 2197.94  11
   0   1  -4 133482. 2268.18  16
   0  -1   4 129228. 2146.61  11
   0  -1   4 134586. 1938.65  15
   0   1  -4 131658. 1651.86   1
   0   1  -4 133553. 2215.43   2
   0   1  -4 128344. 1887.63  15
   0  -1   4 135798. 2218.87   8
   0  -1   4 124838. 2146.56   2
   0  -1   4 137727. 2271.56  16
   0  -1   3 78082.0 1583.87  16
   0   1  -3 77488.2 1198.94   3
   0   1  -3 78819.5 1558.25   8
   0  -1   3 77453.2 1543.02   2
   0   1  -3 84483.7 1582.65   2
   0  -1   3 83521.4 1572.57   8
   0  -1   3 76335.9 1364.01  15
   0  -1   3 77335.9 1483.52  11
   0   1  -3 77567.9 1496.04  11
   0  -1   3 82221.6 1241.50   3
   0   1  -3 78766.9 1194.07   1
   0   1  -3 80646.1 1613.01  16
   0  -1   3 79657.0 1189.00   1
   0  -1   2 445.199 180.496   2
   0   1  -2 602.875 199.047   8
   0  -1   2 822.011 166.534   1
   0   1  -2 242.368 120.795   3
   0   1  -2 645.377 146.969   1
   0   1  -2 427.479 162.753  11
   0   1  -2 419.972 172.644  16
   0  -1   2 630.817 143.157   3
   0  -1   1 187485. 2042.65   2
   0  -1   1 189788. 1766.68  17
   0   1  -1 184864. 1935.67   8
   0   1  -1 188830. 2017.31  16
   0   1   0 17112.2 553.466  12
   0  -1   0 17784.3 611.680   2
   0   1   0 17064.1 560.587   4
   0   1   0 17439.6 549.383   8
   0  -1   0 17170.5 547.921   9
   0   1   1 83457.5 1171.99   8
   0   1   1 84693.8 1381.66   4
   0  -1  -1 80583.8 1057.82  17
   0  -1  -1 81841.4 1278.58   9
   0   1   1 83385.6 1392.87  12
   0  -1  -2 68363.9 1403.83   4
   0  -1  -2 67566.1 1287.14   9
   0   1   2 68088.0 1302.12   9
   0  -1  -2 68249.1 1287.21  14
   0  -1  -2 69919.7 1076.56  10
   0  -1  -2 68460.5 1418.95  12
   0   1   2 65446.3 1377.27   4
   0   1   2 67846.7 1390.69  12
   0   1   3 427.492 225.425  14
   0  -1  -3 391.055 247.459   9
   0  -1  -3 352.831 264.123   4
   0  -1  -3 131.455 234.477  12
   0   1   3 1.60093 142.073  10
   0  -1  -3-64.4692 239.835  14
   0   1   3-43.5802 228.008   9
   0  -1  -3 73.7989 245.976   6
   0   1   3-178.856 222.616   4
   0  -1  -3 44.9632 145.299  10
   0   1   3 82.2219 197.293  12
   0   1   4 11730.8 694.436   6
   0  -1  -4 8619.63 578.753  14
   0   1   4 9853.26 696.419  12
   0  -1  -4 10086.0 696.323  12
   0  -1  -4 8021.24 601.758   6
   0   1   4 10624.6 712.072   4
   0  -1  -4 10169.8 526.205  10
   0   1   4 9586.05 614.816  14
   0  -1  -4 12429.5 764.890   4
   0  -1  -4 11871.2 788.142  15
   0   1   4 9718.94 656.970   9
   0   1   4 9891.32 519.521  10
   0  -1  -4 9821.01 657.555   9
   0  -1  -5 164007. 2733.00   9
   0   1   5 168085. 2547.22  14
   0  -1  -5 169336. 2525.17  14
   0   1   5 178590. 2809.99   9
   0   1   5 167034. 2576.10   6
   0   1   5 165239. 2877.54   4
   0   1   5 166683. 2791.32  12
   0   1   5 173296. 2241.12  10
   0  -1  -5 174884. 2851.26  12
   0  -1  -5 166225. 2202.16  10
   0  -1  -5 166779. 2900.60   4
   0  -1  -5 174032. 2611.58   6
   0  -1  -5 168835. 2426.13  16
   0  -1  -5 167757. 2800.91  15
   0   1   6 464.649 405.567  12
   0  -1  -6-100.933 285.713  12
   0   1   6 1.39802 212.842  10
   0  -1  -6 483.555 367.605  14
   0   1   6-191.040 384.210  14
   0  -1  -6-464.727 361.503   4
   0   1   6-137.996 385.155   6
   0  -1  -6 91.5873 255.678  16
   0  -1  -6-146.529 261.412  10
   0  -1  -6 255.855 421.101  15
   0   1   6-189.587 346.770   4
   0   1   6 428.085 346.813   9
   0  -1  -7 316212. 4436.51   4
   0  -1  -7 303146. 3830.18  16
   0   1   7 298597. 3906.28   6
   0   1   7 314094. 4289.64  15
   0  -1  -7 310309. 4323.12  12
   0  -1  -7 291916. 4233.14  15
   0   1   7 312662. 4356.95   9
   0   1   7 303932. 4414.14   4
   0   1   7 309382. 3538.35  10
   0   1   7 310209. 3883.19  14
   0   1   7 288485. 4219.06  12
   0  -1  -7 292754. 3465.18  10
   0  -1  -7 294875. 3798.28  14
   0   1   8 68472.3 1784.50  10
   0   1   8 66999.4 2220.21   4
   0   1   8 70869.9 2186.58  15
   0   1   8 66921.0 1932.14  14
   0  -1  -8 62731.3 2108.44  15
   0   1   8 61705.8 2067.85  12
   0  -1  -8 69013.1 1955.62  16
   0  -1  -8 62412.6 1901.99  14
   0  -1  -8 67891.2 2135.04  12
   0  -1  -8 65309.8 1767.29  10
   0   1   8 63870.4 1925.17   6
   0  -1  -9 7148.74 714.639  14
   0  -1  -9 8004.67 760.130  16
   0   1   9 9033.50 732.266  10
   0   1   9 7228.84 734.915   6
   0  -1  -9 7736.81 694.138  10
   0   1   9 8804.47 904.324   4
   0   1   9 6990.90 780.725  12
   0   1   9 8147.45 755.885  14
   0  -1  -9 7719.74 844.298  15
   0  -1 -10 60039.0 1906.66  10
   0  -1 -10 55954.2 2216.27  15
   0   1  10 60043.5 2004.74  14
   0   1  10 56212.0 1998.44   6
   0   1  10 62802.9 2332.15   4
   0  -1 -10 61873.7 2073.82  16
   0   1  10 55115.3 2127.06  12
   0  -1 -10 56425.6 1990.38  14
   0   1  10 64736.4 1945.54  10
   0  -1 -11 40056.3 1658.56  10
   0   1  11 39402.9 1946.20   4
   0   1  11 44870.0 1739.37  10
   0  -1 -11 41178.8 1781.01  14
   0   1  11 41804.4 1803.83   6
   0  -1 -11 42319.0 1995.87  15
   0  -1 -11 40671.8 2053.75   7
   0   1  11 38661.9 1869.07  12
   0   1  12 23496.9 1599.52   4
   0   1  12 25467.1 1569.73  12
   0   1  12 23275.2 1435.72   6
   0   1  12 23628.5 746.965  13
   0  -1 -12 24238.1 1431.15  14
   0  -1 -12 25041.3 1754.65   7
   0  -1 -12 25217.3 1377.55  10
   0  -1 -12 24838.3 1628.56  15
   0   1  13 3581.28 732.028  12
   0  -1 -13 2799.85 608.025  10
   0   1  13 2016.78 558.396   6
   0   1  13 2929.44 705.614   4
   0   1  13 2870.67 256.862  13
   0  -1 -13 3099.58 581.012  14
   0  -1 -13 2052.84 683.471  15
   0  -1 -14 599.313 439.369  10
   0  -1 -14 838.541 458.434  14
   0   1  14 104.956 83.0753  13
   0   1  14 431.869 139.092  13
   0   1  14 66.2953 480.738   4
   0  -1 -14 989.325 563.602  15
   0   1  14-589.724 529.944   6
   0   1  14-185.367 466.421  12
   0  -1 -14 1265.84 788.689   7
   0  -1 -15 4246.48 1035.09   7
   0  -1 -15 2118.61 551.338  10
   0   1  15 2332.72 583.425   6
   0  -1 -15 4000.42 876.311  15
   0   1  15 2379.31 638.992  12
   0   1  15 2958.10 780.460   4
   0  -1 -15 1794.15 534.054  14
   0   1  16 1311.40 677.626   4
   0  -1 -16 1971.93 723.113  15
   0   1  16-348.097 629.571   6
   0  -1 -16 993.606 541.928  14
   0  -1 -16 1241.66 565.735  10
   0   1  16 1528.20 626.940  12
   0  -1 -16 2580.90 927.763   7
   0   1  17 610.828 540.243   4
   0   1  17 1510.30 592.357   6
   0  -1 -17 668.539 486.510  14
   0  -1 -17 1231.36 817.126   7
   0  -1 -17 1832.96 756.021  15
   0  -1 -17 1414.79 557.083  10
   0   1  17 2411.20 763.395  12
   0  -1 -18 78.8861 456.106  14
   0  -1 -18 1706.90 1008.02   7
   0   1  18-415.749 597.966   6
   0  -1 -18 553.891 665.059  15
   0   1  18 28.7503 541.242   4
   0   1  18 386.666 565.661  12
   0  -1 -19 16574.5 1529.12  14
   0  -1 -19 16912.9 1691.71  15
   0  -1 -19 16154.5 1743.67   7
   0   1  19 16979.0 1541.75   6
   0   1  19 18590.2 1781.40   4
   0   1  20 350.445 553.000   4
   0  -1 -20 279.124 561.084  14
   0  -1 -20 780.111 701.247  15
   0  -1 -20 238.201 551.453   8
   0   1  20 284.841 555.753   6
   0  -1 -20 877.676 690.822   7
   0   1  21 19668.8 1756.75   6
   0  -1 -21 18094.6 1766.53   8
   0   1  21 20193.4 1971.82   4
   0  -1 -21 17599.8 1900.92   7
   0  -1 -21 18835.3 1696.12  14
   0  -1 -21 17640.5 1787.78  15
   0  -1 -22 5264.57 1124.59  15
   0  -1 -22 5478.90 1179.89   7
   0  -1 -22 4300.87 916.669  14
   0   1  22 4566.64 940.224   1
   0   1  22 6459.09 1110.58   6
   0  -1 -22 5668.40 1033.11   8
   0   1  22 5435.99 1033.88   4
   0  -1 -23 1336.81 725.274   7
   0   1  23 2311.19 785.292   6
   0   1  23 2592.43 954.336   4
   0  -1 -23 1112.15 578.405  14
   0  -1 -23 2205.87 841.460   8
   0   1  23 1576.66 730.746   1
   0  -1 -23 75.8661 633.517  15
   0  -1 -24 718.796 578.529  14
   0   1  24-140.592 573.003   6
   0   1  24 1182.31 750.686   4
   0   1  24 408.784 476.812   1
   0  -1 -24 421.836 556.768   8
   0  -1 -24-102.880 703.282   7
   0  -1 -24-582.024 596.421  15
   0  -1 -25 181.737 703.926   7
   0   1  25 604.773 681.633   4
   0   1  25 1972.84 809.804   6
   0  -1 -25 1270.38 713.122   8
   0  -1 -25 1668.31 728.291  14
   0   1  25 1701.39 642.568   1
   0  -1 -25 1460.86 812.250  15
   0   1  26 10289.9 1515.29   1
   0   1  26 9259.35 1582.94   4
   0  -1 -26 10186.6 1578.36  15
   0   1  26 9140.12 1615.00   2
   0  -1 -26 10650.8 1498.29  14
   0  -1 -26 9845.75 1712.53   7
   0  -1 -26 8807.88 1434.61   8
   0  -1 -27 240.664 704.446   7
   0  -1 -27 712.688 630.199  15
   0   1  27 1420.54 814.717   2
   0  -1 -27-112.964 499.561   8
   0   1  27-89.5282 572.641   1
   0  -1 -28 667.122 711.505   8
   0   1  28 1029.84 579.441   1
   0  -1 -28-454.789 887.702   7
   0  -1 -28 252.693 609.296  15
   0   1  28-431.548 628.944   2
   0   1  29 988.466 704.979   2
   0  -1 -29 264.513 567.376  15
   0  -1 -29 49.2513 951.202   7
   0  -1 -30-82.6199 668.285  15
   0  -1 -30-878.454 1028.21   7
   0  -1 -31-267.630 716.393  15
   0  -1 -32 996.743 898.134  15
   0   2 -32 3035.96 1192.41   8
   0   2 -31 489.540 694.406   7
   0   2 -31 11.6392 752.423   8
   0   2 -30 696.605 724.911   7
   0  -2  30-1445.92 966.971  16
   0   2 -30 466.037 677.664   8
   0  -2  30-124.120 714.322   2
   0   2 -29 1821.54 930.542   7
   0   2 -29 132.871 653.402   8
   0   2 -29 32.4192 591.671  15
   0  -2  29-1196.48 922.294  16
   0  -2  29 41.4565 635.477   2
   0  -2  28 2823.76 1009.59   2
   0   2 -28 2783.92 1035.20   7
   0   2 -28 1333.49 841.578  15
   0  -2  28 2633.52 904.081  16
   0   2 -28 3890.19 1122.97   8
   0   2 -27-81.3825 500.191  15
   0  -2  27 341.213 685.234  16
   0  -2  27-454.439 507.918   2
   0   2 -27-234.995 616.865   8
   0   2 -27 1300.16 704.190   7
   0  -2  26 9202.16 1547.09  16
   0   2 -26 7196.75 1248.82  15
   0   2 -26 6734.60 1202.95   7
   0   2 -26 6614.51 1275.89   8
   0  -2  26 10137.6 1693.00   2
   0   2 -25 1087.93 759.481   7
   0   2 -25 1465.70 694.370  15
   0  -2  25 1263.44 757.643  16
   0   2 -25 1031.04 740.565   8
   0  -2  25 3154.19 984.411   2
   0  -2  25 1565.46 574.112   1
   0   2 -24 2012.19 865.217   8
   0  -2  24 3230.03 738.664   1
   0   2 -24 1667.80 740.651  15
   0  -2  24 3131.95 1009.40  16
   0  -2  24 3635.11 1111.92   2
   0   2 -24 1720.13 670.743   7
   0  -2  23 186.649 383.877   1
   0  -2  23-452.456 636.364  16
   0   2 -23-622.012 504.488  15
   0  -2  23-94.0364 506.679   2
   0   2 -23-1588.91 846.408   7
   0   2 -23 279.257 675.882   8
   0   2 -22 4618.33 1028.51   8
   0  -2  22 6450.82 1260.49   2
   0   2 -22 5863.14 1067.85   7
   0   2 -22 6062.84 1053.18  15
   0  -2  22 6806.33 954.289   1
   0  -2  22 5818.56 1187.37  16
   0  -2  21 918.218 675.643  16
   0   2 -21 732.435 606.946   8
   0  -2  21 1642.72 776.756   2
   0   2 -21 267.533 573.482   7
   0   2 -21 929.391 436.661  15
   0  -2  21 525.166 497.141   1
   0   2 -20 3733.98 832.026  15
   0  -2  20 5801.05 893.796   1
   0  -2  20 6035.84 1192.40  16
   0   2 -20 5132.68 1101.37   8
   0   2 -20 4770.57 858.852   7
   0  -2  20 4825.47 1035.10   2
   0   2 -19 15715.0 1436.87   7
   0   2 -19 15002.8 1621.32   8
   0  -2  19 20186.5 1918.73  16
   0  -2  19 17692.4 1381.78   1
   0   2 -19 15871.7 1537.02  15
   0  -2  19 15651.0 1670.85   2
   0  -2  18 29321.9 2268.85  16
   0   2 -18 26808.7 1883.19  15
   0   2 -18 26430.3 1804.00   7
   0  -2  18 26705.6 2109.80   2
   0   2 -18 25465.5 2030.09   8
   0  -2  18 26515.5 1624.94   1
   0   2 -18 28961.0 963.031  13
   0  -2  17 3467.35 651.433   1
   0   2 -17 3959.10 916.889   8
   0   2 -17 3863.38 684.436   7
   0   2 -17 4534.84 420.598  13
   0  -2  17 4814.46 1003.84   2
   0  -2  17 5569.56 1066.37  16
   0   2 -17 3469.12 776.626  15
   0  -2  16 32169.0 2165.60   2
   0   2 -16 34224.0 1575.09  12
   0   2 -16 35943.1 1188.33  13
   0  -2  16 33696.4 1686.55   1
   0   2 -16 31671.2 2106.46   8
   0   2 -16 31841.1 1826.27   7
   0  -2  16 32543.1 2221.24  16
   0   2 -16 33623.5 1953.03  15
   0  -2  15 2462.97 767.460   2
   0   2 -15 1465.47 570.898  15
   0  -2  15 2156.99 762.355  16
   0   2 -15 1801.87 369.187  12
   0   2 -15 2156.58 734.027   8
   0  -2  15 1898.68 447.744   1
   0   2 -15 1735.90 314.490  13
   0   2 -15 1848.02 479.337   7
   0  -2  14 25696.8 1843.71  16
   0   2 -14 28380.2 1307.72  12
   0   2 -14 26268.2 1589.11  15
   0  -2  14 26471.4 1838.86   2
   0   2 -14 28464.6 1106.73  13
   0   2 -14 26050.3 1792.04   8
   0  -2  14 26944.0 1404.88   1
   0   2 -14 24366.2 1458.86   7
   0  -2  13 160.431 327.104   1
   0  -2  13-91.1077 458.230  16
   0   2 -13 451.212 273.302  13
   0   2 -13 8.04608 377.686  15
   0   2 -13-111.008 453.013   8
   0  -2  13 552.526 550.905   2
   0   2 -13-92.7945 214.586  12
   0   2 -13-213.237 361.041   7
   0   2 -12 5146.28 523.183  13
   0   2 -12 4887.74 622.354   7
   0   2 -12 5872.22 562.956  12
   0   2 -12 5008.78 740.426  15
   0  -2  12 4331.76 792.453  16
   0  -2  12 4717.11 812.013   2
   0   2 -12 5069.54 837.795   8
   0  -2  12 5459.23 625.721   1
   0  -2  12 5486.19 668.637   3
   0  -2  11 27347.1 1680.07   2
   0  -2  11 30641.0 1327.78   1
   0   2 -11 32218.7 1173.13  12
   0   2 -11 31448.2 1402.45   7
   0  -2  11 31253.6 1848.07  16
   0   2 -11 30457.5 1185.42  13
   0   2 -11 33716.7 1552.99   4
   0  -2  11 34209.6 1468.90   3
   0   2 -11 31131.2 1735.29   8
   0   2 -11 31731.4 1321.46   1
   0   2 -11 30022.3 1495.93  15
   0  -2  10 20368.9 1035.17   1
   0   2 -10 20406.9 893.988  12
   0  -2  10 22228.2 1255.57  15
   0   2 -10 19020.9 1150.86  15
   0   2 -10 19885.8 1389.11   8
   0   2 -10 22860.5 1214.73   4
   0  -2  10 21572.7 1468.04  16
   0  -2  10 19001.0 1335.38   2
   0  -2  10 21977.5 1132.54   3
   0   2 -10 19579.8 957.739  13
   0   2 -10 19091.5 1025.35   7
   0  -2  10 22019.0 1557.00  11
   0   2 -10 20738.0 1043.11   1
   0   2  -9 614.641 476.878   8
   0  -2   9 1914.37 614.995   2
   0  -2   9 1483.59 353.831   3
   0  -2   9 1266.85 337.214   1
   0  -2   9 1427.47 572.660  16
   0  -2   9 1455.95 379.080  15
   0  -2   9 2619.82 681.574  11
   0   2  -9 847.179 290.005   7
   0   2  -9 1799.18 396.340  13
   0   2  -9 1459.27 402.375  15
   0   2  -9 1132.23 325.829   1
   0   2  -8 16334.7 839.353   1
   0  -2   8 15062.7 1140.45   2
   0   2  -8 16326.8 1084.49  11
   0   2  -8 14365.8 1099.28   8
   0  -2   8 16778.3 852.888   1
   0  -2   8 18715.9 929.302   3
   0   2  -8 16245.0 1019.78  15
   0  -2   8 16876.4 986.900  15
   0   2  -8 16080.3 787.090   7
   0  -2   8 19603.2 1288.97  11
   0  -2   8 17862.8 1241.86  16
   0   2  -8 16924.9 902.001  13
   0   2  -7 9523.19 889.751   8
   0   2  -7 9612.08 838.079  11
   0   2  -7 9468.07 639.659   1
   0  -2   7 9798.16 650.614   1
   0   2  -7 10882.3 771.996  13
   0   2  -7 8976.08 552.460   7
   0  -2   7 10412.1 777.756  15
   0  -2   7 8123.71 819.859  16
   0   2  -7 11117.7 950.244  16
   0   2  -7 10129.0 887.346   2
   0  -2   7 10694.3 892.407   8
   0  -2   7 9804.00 934.525  11
   0  -2   7 9580.26 660.040   3
   0  -2   7 9227.22 876.112   2
   0   2  -6 70481.1 2162.68  16
   0  -2   6 66945.5 1987.24  11
   0   2  -6 73226.3 2136.51   2
   0  -2   6 72483.4 1637.99   3
   0  -2   6 71681.0 1853.30  15
   0   2  -6 66456.7 1137.00   5
   0  -2   6 69087.6 2149.60  16
   0   2  -6 72516.4 1596.07   1
   0  -2   6 68283.0 1569.83   1
   0  -2   6 72848.0 2113.10   8
   0   2  -6 72973.8 2050.17  11
   0   2  -6 64494.1 2066.17   8
   0   2  -6 66102.3 1588.58   3
   0  -2   6 69400.6 2073.21   2
   0   2  -6 67529.7 1259.27   7
   0  -2   5 381344. 3567.17   1
   0  -2   5 387537. 4316.27  11
   0   2  -5 382211. 4619.40   8
   0   2  -5 419484. 4775.01   2
   0  -2   5 387988. 4646.01   2
   0  -2   5 398856. 3722.50   3
   0  -2   5 393137. 4827.11  16
   0  -2   5 395066. 4181.77  15
   0   2  -5 398983. 3640.26   1
   0   2  -5 387726. 4365.77  11
   0   2  -5 375991. 3621.49   3
   0   2  -5 378588. 2487.16   7
   0  -2   5 378365. 2478.25   7
   0   2  -5 399898. 4849.54  16
   0  -2   5 417097. 4745.94   8
   0  -2   4 73207.7 1595.92   3
   0  -2   4 70491.9 1536.02   1
   0   2  -4 70184.9 1903.41   8
   0   2  -4 70575.0 1543.88   1
   0   2  -4 70121.7 1710.18  11
   0  -2   4 76069.1 1949.12   8
   0  -2   4 71327.3 1978.44  16
   0   2  -4 72559.0 1262.12  12
   0   2  -4 66902.6 1931.37   2
   0  -2   4 69441.3 1676.55  11
   0   2  -4 67287.3 1507.45   3
   0  -2   4 68520.4 1927.26   2
   0   2  -4 70769.5 1949.22  16
   0   2  -3 8737.32 620.317   3
   0  -2   3 9409.13 631.379  11
   0  -2   3 7666.31 582.900   1
   0   2  -3 9159.66 722.843  16
   0  -2   3 7738.95 686.267   2
   0   2  -3 8639.33 580.913   1
   0   2  -3 7792.34 543.690  11
   0   2  -3 8657.09 688.046   2
   0  -2   3 9345.09 638.467  17
   0  -2   3 8826.68 686.270   8
   0  -2   3 7913.91 685.987  16
   0   2  -3 8479.51 710.578   8
   0   2  -3 8472.16 479.078  12
   0  -2   2 79510.4 1811.72   8
   0  -2   2 78009.0 1619.50  17
   0   2  -2 82558.8 1908.25   2
   0   2  -2 76548.9 1795.99   8
   0   2  -2 79207.8 1859.16  16
   0   2  -2 78322.9 1664.02   1
   0   2  -2 78677.0 1473.11  12
   0  -2   2 72484.3 1786.11  16
   0  -2   2 78685.4 1509.26  12
   0  -2   2 79186.3 1460.91  11
   0  -2   2 75906.0 1880.59   2
   0   2  -1 3463.90 385.137  17
   0   2  -1 3557.29 505.962   2
   0  -2   1 4619.46 460.116  12
   0   2  -1 3028.53 445.757   8
   0  -2   1 3883.94 526.192   2
   0  -2   1 3380.44 410.287   8
   0  -2   1 3533.62 350.959  17
   0  -2   1 3315.67 428.041  16
   0   2  -1 3674.77 412.787  12
   0  -2   1 3048.33 409.699   9
   0   2  -1 3527.40 423.296   4
   0  -2   0 2179.04 359.249  12
   0   2   0 2401.57 375.689   8
   0   2   0 3223.64 495.547   2
   0  -2   0 2472.58 298.300  17
   0   2   0 2333.75 379.786   9
   0  -2   0 2069.79 372.095   9
   0  -2   0 2346.72 349.989   4
   0   2   0 2491.19 317.425  17
   0  -2   0 2459.56 456.695   2
   0   2   0 2206.82 389.176   4
   0  -2   0 2897.73 403.150   8
   0   2   0 2632.81 403.763  12
   0   2   1 76406.5 1820.76   4
   0   2   1 77764.0 1626.19   8
   0   2   1 80648.9 1752.60   9
   0   2   1 81175.5 1448.38  17
   0   2   1 82603.1 1862.56  12
   0   2   1 83336.0 1948.03   2
   0  -2  -1 82929.4 1894.84  12
   0  -2  -1 81444.7 1659.92   8
   0  -2  -1 77752.3 1722.58   9
   0  -2  -1 84666.9 1908.14   4
   0  -2  -1 80308.5 1437.08  17
   0  -2  -2 22727.2 997.096   9
   0  -2  -2 25897.5 1140.69  12
   0   2   2 22950.9 1059.12   4
   0   2   2 23610.4 803.975  17
   0   2   2 24214.1 1048.45   9
   0  -2  -2 24355.3 836.504  17
   0   2   2 22249.4 902.759   8
   0  -2  -2 23502.1 885.677   8
   0  -2  -2 26441.3 1109.18   4
   0   2   2 23948.4 1098.65  12
   0   2   3 14478.0 927.289   4
   0  -2  -3 14250.5 913.358   4
   0   2   3 15035.6 858.738   9
   0  -2  -3 14385.2 736.780   8
   0  -2  -3 14745.5 867.561   9
   0  -2  -3 13497.6 691.362  10
   0   2   3 15127.3 720.983  17
   0   2   3 13690.0 906.892  12
   0  -2  -3 16770.1 973.771  12
   0  -2  -4 36000.3 1476.55   4
   0  -2  -4 34765.0 1111.34  10
   0   2   4 35694.1 1363.24   9
   0   2   4 32568.4 1422.52   4
   0  -2  -4 38334.4 1505.74  12
   0  -2  -4 36219.6 1448.53   6
   0  -2  -4 34731.7 1387.87  14
   0  -2  -4 33847.0 1331.53   9
   0   2   4 34543.0 1482.02  12
   0  -2  -5 72654.0 2024.54   9
   0  -2  -5 69225.6 2047.01   6
   0  -2  -5 66264.6 1918.25  14
   0   2   5 74051.0 2044.60   9
   0   2   5 67612.3 2131.36   4
   0   2   5 69233.4 2127.24  12
   0   2   5 75150.2 1652.89  10
   0  -2  -5 76238.1 2234.22   4
   0  -2  -5 68946.9 1590.69  10
   0  -2  -5 77036.5 2248.41  12
   0  -2  -6 27223.1 1051.17  10
   0  -2  -6 27447.5 1492.36  15
   0  -2  -6 26720.7 1288.58  14
   0   2   6 29796.1 1515.24  12
   0  -2  -6 26378.2 1342.50   9
   0   2   6 29689.5 1101.99  10
   0   2   6 28488.8 1469.72   4
   0  -2  -6 28245.1 1362.67   6
   0   2   6 29696.2 1390.42   9
   0   2   6 28570.3 1322.06  14
   0  -2  -7 2548.59 574.528   9
   0  -2  -7 2327.64 521.478  14
   0  -2  -7 2828.40 397.200  10
   0   2   7 2736.84 395.749  10
   0   2   7 3299.93 573.079  14
   0  -2  -7 4332.36 740.665  15
   0   2   7 2352.17 529.834   4
   0   2   7 3019.13 623.495  12
   0  -2  -7 2611.99 516.919   6
   0  -2  -8 2187.53 532.629  14
   0   2   8 2548.17 600.708   4
   0  -2  -8 1178.52 359.772   6
   0   2   8 2477.95 406.631  10
   0  -2  -8 2076.73 518.977   9
   0  -2  -8 2665.03 444.482  10
   0   2   8 2365.79 625.272   6
   0  -2  -8 1849.64 376.597  16
   0   2   8 3154.53 600.258  14
   0   2   8 1512.67 523.822  12
   0  -2  -8 1926.98 647.675  15
   0  -2  -9 6013.99 798.361   9
   0  -2  -9 5672.57 621.064  16
   0  -2  -9 6360.00 753.871  14
   0  -2  -9 5277.61 579.408  10
   0   2   9 8166.74 940.515   6
   0  -2  -9 6292.08 867.873  15
   0   2   9 6740.98 648.732  10
   0   2   9 5405.81 799.660  12
   0   2   9 7307.39 922.834   4
   0   2  10 9299.70 990.433   6
   0  -2 -10 8324.56 1037.36  15
   0   2  10 10056.3 789.967  10
   0  -2 -10 9661.44 788.309  10
   0  -2 -10 8616.58 883.135  14
   0   2  10 9349.73 1039.70   4
   0   2  10 8171.61 974.966  12
   0  -2 -10 8624.35 818.821  16
   0  -2 -11 1742.40 441.121  10
   0  -2 -11 1319.66 488.427  15
   0   2  11 2289.81 378.158  10
   0   2  11 2243.37 611.030   4
   0  -2 -11 996.555 450.770  14
   0   2  11 2736.33 721.511  12
   0   2  11 2731.89 702.247   6
   0  -2 -12 118.577 299.024  10
   0   2  12 1364.48 620.214   6
   0  -2 -12 84.7295 401.586  14
   0   2  12-212.604 452.827   4
   0  -2 -12 765.809 739.714   7
   0   2  12 718.248 575.156  12
   0  -2 -12-574.720 724.851  15
   0  -2 -13 2315.51 597.618  15
   0   2  13 5495.93 870.243   6
   0   2  13 5814.52 957.219   4
   0  -2 -13 5187.18 1080.81   7
   0   2  13 4641.00 853.592  12
   0  -2 -13 5350.52 803.194  14
   0  -2 -13 5820.74 762.318  10
   0  -2 -14 6260.94 896.920  14
   0   2  14 6599.78 1016.60   6
   0  -2 -14 3899.88 759.843  15
   0   2  14 4772.21 903.490   4
   0  -2 -14 6233.68 798.706  10
   0   2  14 6685.46 1022.49  12
   0  -2 -14 7151.71 1276.97   7
   0  -2 -15 1142.81 512.828  10
   0  -2 -15 3165.55 1040.56   7
   0   2  15 1609.54 710.447   6
   0  -2 -15 612.784 483.175  14
   0   2  15 325.836 533.457   4
   0   2  15 1676.07 710.328  12
   0  -2 -15 2145.66 785.671  15
   0   2  16 2970.93 408.476  13
   0  -2 -16 3341.61 676.544  10
   0  -2 -16 3431.32 1127.13   7
   0   2  16 2538.53 348.444  13
   0   2  16 3068.46 853.712   6
   0  -2 -16 3662.79 1013.65  15
   0   2  16 1445.86 702.574  12
   0  -2 -16 2378.39 646.695  14
   0   2  16 2095.06 761.089   4
   0  -2 -17 9299.79 1457.78   7
   0  -2 -17 7929.22 1284.47  15
   0   2  17 7432.00 1182.96   4
   0  -2 -17 7316.65 984.418  10
   0   2  17 5916.23 954.951   6
   0   2  17 5443.37 1064.77  12
   0  -2 -17 5774.57 962.310  14
   0   2  17 7689.76 523.774  13
   0   2  17 6400.82 492.421  13
   0   2  18 388.626 580.206  12
   0   2  18 768.098 669.328   4
   0  -2 -18 296.775 465.693  14
   0  -2 -18 1069.01 964.999   7
   0  -2 -18 2094.58 676.924  10
   0   2  18-292.859 578.760   6
   0  -2 -18 2041.94 893.231  15
   0   2  18 141.495 126.245  13
   0  -2 -19 3451.46 1104.14   7
   0   2  19 2821.87 938.503  12
   0  -2 -19 2676.17 739.532  14
   0  -2 -19 3310.20 955.836  15
   0   2  19 2161.45 851.586   4
   0   2  19 2658.26 897.953   6
   0  -2 -19 3097.73 733.177  10
   0  -2 -20 200.559 498.475  15
   0   2  20-392.597 538.295  12
   0  -2 -20 529.503 500.533  14
   0  -2 -20-536.025 665.721   7
   0  -2 -20 539.099 499.134  10
   0   2  20 686.865 691.305   6
   0   2  20-125.844 582.345   4
   0   2  21 8071.33 1215.79   6
   0  -2 -21 6417.82 1062.39  14
   0  -2 -21 6318.31 1226.20  15
   0  -2 -21 4774.33 1160.74   7
   0   2  21 6760.76 1175.37  12
   0   2  21 6502.34 1249.14   4
   0  -2 -22 744.747 503.754  14
   0  -2 -22 418.856 567.241  15
   0   2  22 798.517 721.318   4
   0  -2 -22 974.944 737.842   7
   0   2  22 1527.86 793.794   6
   0  -2 -23 1358.71 673.131  14
   0   2  23 2174.15 871.137   4
   0  -2 -23 948.739 709.164  15
   0   2  23 1797.86 899.165   6
   0  -2 -23 1977.56 806.770   8
   0  -2 -23 47.1778 586.660   7
   0   2  24 6623.60 1378.10   4
   0  -2 -24 2725.40 942.462   7
   0  -2 -24 4156.36 951.122   8
   0  -2 -24 3460.44 856.949  14
   0   2  24 4655.32 1110.95   6
   0  -2 -24 3969.38 1137.04  15
   0  -2 -25-140.262 530.047  15
   0   2  25 1405.87 784.989   6
   0  -2 -25-209.703 498.333  14
   0   2  25-635.399 585.228   4
   0  -2 -25-705.280 575.497   8
   0  -2 -25-992.568 967.137   7
   0  -2 -26 1927.40 910.102  15
   0   2  26 4363.20 1136.86   1
   0   2  26 3604.00 1135.68   4
   0  -2 -26 5263.64 1153.35  14
   0  -2 -26 2936.26 1169.19   7
   0   2  27 4293.62 1123.75   1
   0  -2 -27 2674.03 1103.64   7
   0  -2 -27 3178.36 1022.23  15
   0   2  27 5034.48 1342.62   4
   0   2  28 10292.2 1666.74   1
   0   2  28 11226.9 1890.90   4
   0  -2 -28 8312.43 1654.19  15
   0  -2 -28 7444.85 1682.18   7
   0  -2 -29 5026.70 1303.01  15
   0   2  29 5455.26 1440.76   4
   0   2  29 6250.23 1385.44   1
   0  -2 -29 3213.99 1284.34   7
   0  -2 -30 2057.01 1096.43  15
   0  -2 -31 245.394 628.088  15
   0   3 -31-85.3254 817.324   8
   0   3 -30 1820.07 952.042   8
   0  -3  30 2169.97 943.952  16
   0  -3  30 729.523 764.121   2
   0  -3  29 117.994 712.695  16
   0  -3  29 545.152 761.664   2
   0   3 -29 347.611 565.654   8
   0   3 -28 1610.07 873.009   7
   0   3 -28 2182.50 904.333  15
   0  -3  28 1958.46 1038.48   2
   0   3 -28 2278.80 1021.44   8
   0  -3  28 1975.26 1012.97  16
   0   3 -27 3341.17 976.894   7
   0   3 -27 2537.46 933.186  15
   0  -3  27 5371.40 1348.97  16
   0   3 -27 5064.65 1333.04   8
   0  -3  27 4505.19 1198.35   2
   0   3 -26 1493.47 748.142  15
   0   3 -26 1545.91 830.345   8
   0   3 -26 1254.06 675.101   7
   0  -3  26 1651.90 871.829  16
   0  -3  26 1856.77 924.204   2
   0   3 -25 353.144 772.314   8
   0   3 -25 1364.28 747.584   7
   0   3 -25 1625.13 748.350  15
   0  -3  25-10.9713 520.374   2
   0  -3  25 419.797 695.293  16
   0  -3  24 844.816 833.706  16
   0   3 -24 1015.17 611.152   7
   0   3 -24-564.509 502.837  15
   0   3 -24 204.962 518.187   8
   0  -3  24 611.720 596.833   2
   0   3 -23 139.651 507.275   7
   0   3 -23 164.779 460.536  15
   0   3 -23 410.517 637.653   8
   0  -3  23 1333.59 766.676   2
   0  -3  23 1225.87 854.968  16
   0  -3  23 968.077 509.851   1
   0   3 -22-27.5222 466.612  15
   0   3 -22 303.242 580.134   8
   0  -3  22-8.15243 344.844   1
   0  -3  22 1486.67 786.119  16
   0   3 -22 159.900 430.433   7
   0  -3  22 33.2845 460.302   2
   0   3 -21-411.457 576.047  15
   0   3 -21 188.398 686.431   8
   0  -3  21 308.596 686.618   2
   0  -3  21 465.106 368.229   1
   0  -3  21-777.514 798.531  16
   0   3 -21-65.1549 505.019   7
   0   3 -20 908.019 602.646   8
   0  -3  20 3258.63 675.401   1
   0   3 -20 3122.30 772.176   7
   0  -3  20 2438.87 798.202   2
   0   3 -20 2630.22 738.521  15
   0  -3  20 1871.93 948.620  16
   0   3 -19 29992.8 1878.71   7
   0  -3  19 27921.3 2323.30  16
   0  -3  19 28441.7 2277.86   2
   0   3 -19 24453.1 2120.04   8
   0   3 -19 28661.0 1296.16  13
   0   3 -19 25934.2 1948.28  15
   0  -3  19 30006.9 1726.58   1
   0  -3  18 4246.70 724.185   1
   0   3 -18 4980.72 944.040  15
   0   3 -18 4377.83 553.407  13
   0   3 -18 3834.23 879.156   8
   0  -3  18 3291.27 882.722  16
   0   3 -18 5731.24 901.428   7
   0  -3  18 5348.46 1098.96   2
   0   3 -17 310.617 256.945  12
   0  -3  17-91.2569 541.540  16
   0   3 -17-91.0227 519.832   8
   0  -3  17 310.238 384.600   1
   0   3 -17 592.520 515.876   7
   0  -3  17 460.019 456.691   2
   0   3 -17 420.689 386.218  13
   0   3 -17 457.994 569.183  15
   0   3 -16 2154.48 695.328   8
   0   3 -16 3618.09 587.851  13
   0   3 -16 3397.79 489.554  12
   0   3 -16 2828.77 699.294  15
   0   3 -16 3685.43 685.541   7
   0  -3  16 2075.10 840.706  16
   0  -3  16 2927.39 561.154   1
   0  -3  16 2756.63 752.967   2
   0   3 -15 325.627 340.873  13
   0   3 -15 1056.12 579.878  15
   0  -3  15 465.391 661.308  16
   0   3 -15-125.691 583.671   8
   0   3 -15 635.382 549.273   7
   0  -3  15-1212.08 742.030   2
   0  -3  15 63.0744 312.711   1
   0   3 -15 277.034 267.117  12
   0   3 -14 20584.5 1266.43   7
   0   3 -14 20900.2 1018.17  12
   0  -3  14 20894.6 1270.40   1
   0   3 -14 18536.1 1395.48  15
   0   3 -14 18187.0 1602.39   8
   0  -3  14 19273.5 1733.07  16
   0  -3  14 19969.3 1639.73   2
   0   3 -14 19485.0 1171.68  13
   0  -3  13 12767.1 1406.10  16
   0   3 -13 13611.5 974.069   1
   0   3 -13 13636.7 1340.71   8
   0  -3  13 12887.3 1287.94   2
   0  -3  13 13856.8 996.038   1
   0   3 -13 13931.9 984.231   7
   0   3 -13 13276.2 986.160  13
   0   3 -13 14089.8 807.899  12
   0   3 -12 16468.8 1445.96   8
   0   3 -12 16085.0 1072.54  13
   0  -3  12 17530.3 1504.68  16
   0   3 -12 17636.0 1042.63   7
   0   3 -12 18465.9 1101.98   1
   0  -3  12 18749.0 1581.98  11
   0  -3  12 17088.2 1450.60   2
   0   3 -12 17759.9 854.679  12
   0  -3  12 17312.0 1076.48   1
   0   3 -11 19705.5 1517.25   8
   0   3 -11 21468.8 1253.96  13
   0   3 -11 20866.1 1018.37   7
   0  -3  11 22961.5 1685.96  16
   0  -3  11 19673.2 1499.55   2
   0  -3  11 20042.3 1118.13   1
   0  -3  11 21280.7 1574.48  11
   0  -3  11 23095.7 1228.19   3
   0   3 -11 22272.7 1158.70   1
   0   3 -10 1352.66 310.535   7
   0   3 -10 957.049 307.869   1
   0   3 -10 1031.45 621.276   8
   0   3 -10 2137.63 542.362  13
   0  -3  10 1795.69 672.159  11
   0  -3  10 783.240 578.552  16
   0  -3  10 932.945 326.469   3
   0  -3  10 690.764 330.115   1
   0  -3  10 1317.28 498.176   2
   0  -3   9 63041.5 1907.38   3
   0   3  -9 56340.4 1799.96   3
   0   3  -9 58874.2 1403.69   7
   0  -3   9 58335.3 2490.25  16
   0   3  -9 60581.7 1278.33   5
   0  -3   9 60288.7 2427.98   2
   0   3  -9 56397.3 2368.24   8
   0   3  -9 59297.2 1983.92  13
   0  -3   9 59849.4 1802.48   1
   0   3  -9 62998.5 1852.85   1
   0  -3   9 59269.2 2288.41  11
   0   3  -8 22584.1 1104.89   1
   0  -3   8 22181.6 1535.94  16
   0   3  -8 22665.3 1260.64  13
   0   3  -8 22035.4 843.656   5
   0  -3   8 22457.0 1136.33   3
   0  -3   8 21853.6 1331.56  11
   0  -3   8 19843.6 1369.42   2
   0   3  -8 21466.7 766.905   7
   0   3  -8 21102.9 1089.51   3
   0  -3   8 21129.3 1256.14  15
   0  -3   8 20718.1 1062.84   1
   0   3  -8 20279.0 1381.39   8
   0  -3   7 5286.89 589.717   3
   0   3  -7 3522.42 646.197   8
   0   3  -7 4692.09 641.917  11
   0   3  -7 4011.69 310.684   7
   0  -3   7 4485.81 520.553   1
   0  -3   7 4764.65 787.764  16
   0  -3   7 3402.20 683.636   2
   0   3  -7 4642.76 541.940   3
   0   3  -7 4528.94 408.661  12
   0  -3   7 4689.84 593.400  15
   0   3  -7 4901.47 541.578   1
   0  -3   7 4088.71 647.461  11
   0   3  -7 4627.92 452.932   5
   0   3  -6 26336.7 1309.42  11
   0   3  -6 23468.6 1371.04   8
   0   3  -6 23497.9 1096.99   3
   0  -3   6 25037.5 1483.79  16
   0  -3   6 23665.6 1419.05   2
   0   3  -6 24821.5 907.156  12
   0  -3   6 24226.0 1146.50   1
   0   3  -6 25154.6 1154.30   1
   0  -3   6 24100.3 1262.95  11
   0  -3   5 9315.70 768.159  11
   0   3  -5 10537.6 750.305   1
   0  -3   5 11491.1 799.105   1
   0  -3   5 9626.04 938.143   2
   0   3  -5 10136.8 626.705  12
   0   3  -5 10790.6 800.074  11
   0   3  -5 10131.1 750.113   3
   0  -3   5 9701.71 934.000  16
   0   3  -5 10172.0 988.093   8
   0  -3   5 10863.2 858.066  17
   0  -3   4 64935.4 2254.61   2
   0   3  -4 72840.4 1676.44  12
   0   3  -4 78729.3 2374.21  16
   0  -3   4 82024.0 2342.59   8
   0   3  -4 72280.7 2216.95   8
   0   3  -4 78937.4 1976.03   1
   0  -3   4 76185.2 2075.09  17
   0  -3   4 73041.1 2294.91  16
   0   3  -4 70332.5 1894.10   3
   0  -3   4 73660.1 1902.73  11
   0   3  -3 98001.2 2242.65   4
   0  -3   3 110520. 2585.46   8
   0   3  -3 97474.0 2037.09  12
   0   3  -3 103618. 2635.28  16
   0  -3   3 104561. 2300.91  17
   0  -3   3 100976. 2583.33  16
   0  -3   3 100999. 2391.03   9
   0   3  -3 106817. 2710.32   2
   0  -3   3 91820.8 2601.98   2
   0  -3   3 99994.7 2050.68  11
   0  -3   3 107996. 2150.63  12
   0   3  -3 106443. 2371.33   1
   0   3  -3 95419.0 2485.75   8
   0  -3   2 354.763 434.250   9
   0  -3   2 1172.34 487.977  16
   0  -3   2 796.131 326.664  12
   0  -3   2 576.042 495.963   2
   0  -3   2 642.057 310.073  17
   0   3  -2 802.338 360.159  17
   0   3  -2 195.837 294.146   4
   0  -3   2-82.3595 274.591  11
   0   3  -2 552.675 273.719   1
   0  -3   2 117.605 330.339   8
   0   3  -2 147.401 315.446   2
   0   3  -2 997.044 453.745   8
   0   3  -2 257.083 254.905  12
   0  -3   1 1757.15 361.087   4
   0  -3   1 1176.24 292.304  17
   0   3  -1 1608.03 441.406  12
   0   3  -1 1454.07 393.092   9
   0   3  -1 1462.61 353.363  17
   0  -3   1 1312.29 444.279   2
   0  -3   1 749.250 307.008   8
   0   3  -1 1006.93 412.588   8
   0  -3   1 1146.90 396.428  16
   0   3  -1 1211.96 419.335   4
   0  -3   1 390.407 376.161   9
   0  -3   1 1449.62 352.612  12
   0   3  -1 1006.05 371.479   2
   0  -3   0 22063.6 1120.84  12
   0  -3   0 19387.4 1080.67   9
   0   3   0 21373.3 1132.73  12
   0  -3   0 21825.3 1129.10   4
   0  -3   0 23014.8 1099.63   8
   0  -3   0 20087.2 917.700  17
   0   3   0 21828.9 1113.31   9
   0   3   0 20304.9 1133.23   4
   0  -3   0 19024.0 1199.02   2
   0   3   0 22488.1 1254.25   2
   0   3   0 19344.8 1059.73   8
   0   3   0 20705.8 923.308  17
   0  -3   0 18939.4 1066.31  16
   0  -3  -1 10561.4 664.022  17
   0   3   1 11519.9 908.932  12
   0  -3  -1 11393.4 890.073  12
   0   3   1 9646.22 823.161   4
   0  -3  -1 11870.1 875.293   4
   0  -3  -1 11049.7 798.677   8
   0   3   1 10839.9 795.750   8
   0   3   1 12544.2 948.054   2
   0   3   1 11497.8 839.270   9
   0   3   1 10400.3 646.222  17
   0  -3  -1 10732.7 876.249   9
   0  -3  -2 103.745 301.503  12
   0  -3  -2 262.615 367.778   9
   0   3   2 214.828 350.389   4
   0  -3  -2 628.671 362.159   4
   0   3   2 435.602 341.177   9
   0   3   2 392.724 377.144  12
   0   3   2 687.600 410.044   2
   0   3   2 269.631 311.029   8
   0  -3  -2 619.656 262.488  17
   0   3   2 149.864 234.114  17
   0  -3  -2 430.215 317.283   8
   0   3   3 280.876 314.107   9
   0  -3  -3-378.696 268.419   8
   0   3   3-14.7257 403.326  12
   0   3   3 278.542 421.769   4
   0   3   3-69.4079 223.206  17
   0  -3  -3 381.341 396.567   9
   0  -3  -4 13283.5 831.375  10
   0   3   4 14264.6 1088.12  12
   0  -3  -4 12514.5 955.156   9
   0   3   4 14031.6 802.688  17
   0   3   4 15666.2 1043.33   9
   0  -3  -4 12493.7 841.010   8
   0   3   4 13564.9 1056.26   4
   0  -3  -5 6182.39 617.978   8
   0   3   5 6104.93 588.936  17
   0   3   5 5488.04 787.623  12
   0  -3  -5 5768.22 579.909  10
   0  -3  -5 6725.23 816.104  14
   0   3   5 6843.51 836.770   4
   0  -3  -5 5803.83 737.612   9
   0  -3  -6 1348.89 372.121  10
   0   3   6 1326.91 433.095   4
   0   3   6 2193.00 592.634  12
   0  -3  -6 1619.01 498.534   9
   0   3   6 1455.18 459.162  17
   0  -3  -6 1379.36 343.599   8
   0  -3  -6 960.182 441.636  14
   0  -3  -7 60940.7 2259.77   9
   0   3   7 62733.7 2466.32   4
   0   3   7 62143.2 2495.67  12
   0  -3  -7 62682.8 2248.66  14
   0  -3  -7 61427.9 1806.71  10
   0  -3  -8 28977.7 1286.42  10
   0   3   8 30748.3 1850.95   4
   0  -3  -8 28510.8 1804.34  15
   0   3   8 29344.4 1791.35  12
   0  -3  -8 29562.4 1635.19   9
   0  -3  -8 28096.9 1569.70  14
   0  -3  -9 2564.62 767.041  15
   0  -3  -9 1229.31 378.993  10
   0  -3  -9 1072.82 492.557   9
   0  -3  -9-467.753 597.521  14
   0   3   9 708.741 455.247   4
   0   3   9 1380.06 628.694  12
   0   3  10 7089.47 987.866   4
   0  -3 -10 8519.82 977.393  14
   0   3  10 7785.56 750.766  10
   0   3  10 7798.82 1065.23  12
   0  -3 -10 7461.42 993.312   9
   0  -3 -10 6862.76 1038.92  15
   0  -3 -10 7580.47 739.565  10
   0  -3 -11 4285.08 927.903  15
   0   3  11 4982.55 854.649   4
   0   3  11 5197.36 622.107  10
   0  -3 -11 5186.07 928.635   9
   0   3  11 4017.32 842.831  12
   0  -3 -11 5795.23 856.545  14
   0  -3 -11 4397.29 544.649  10
   0   3  12 5511.93 1006.65   4
   0  -3 -12 5086.05 880.949  14
   0   3  12 5728.04 993.641  12
   0  -3 -12 4982.57 665.052  10
   0  -3 -12 5744.56 977.432  15
   0  -3 -12 7034.79 1189.99   7
   0  -3 -13 7490.99 1306.00   7
   0  -3 -13 6491.32 788.110  10
   0  -3 -13 4221.99 952.286  15
   0   3  13 6883.99 1157.13  12
   0   3  13 5424.02 1015.43   4
   0  -3 -13 5140.86 850.191  14
   0  -3 -14 7478.19 1038.96  14
   0  -3 -14 8095.22 1173.36  15
   0  -3 -14 9370.91 1383.66   7
   0   3  14 8081.55 1223.06   4
   0  -3 -14 9605.64 946.594  10
   0   3  14 8458.13 1240.26  12
   0  -3 -15 26032.1 2046.15  15
   0  -3 -15 29791.5 2310.26   7
   0  -3 -15 28385.9 1647.14  10
   0  -3 -15 27343.7 1851.22  14
   0   3  15 28898.4 2179.48  12
   0   3  15 30392.7 2269.50   4
   0   3  16 38560.8 2641.19   4
   0  -3 -16 40776.4 2009.69  10
   0  -3 -16 40364.3 2713.81   7
   0  -3 -16 41899.7 2356.61  14
   0  -3 -16 37482.6 2525.50  15
   0   3  16 38527.5 2567.25  12
   0  -3 -17 12254.5 1349.72  14
   0   3  17 11564.0 1557.00   4
   0   3  17 15515.9 1027.40  13
   0   3  17 14824.5 1681.03  12
   0  -3 -17 13462.2 1205.32  10
   0  -3 -17 12560.4 1736.51   7
   0  -3 -17 12149.1 1556.83  15
   0  -3 -18 1201.99 812.139  15
   0   3  18 196.894 680.812  12
   0   3  18 749.344 381.392  13
   0  -3 -18 251.143 414.416  10
   0   3  18 878.886 765.382   4
   0  -3 -18 2270.68 1082.37   7
   0  -3 -18 609.028 544.572  14
   0  -3 -19 3470.72 829.830  14
   0  -3 -19 3724.22 1052.66  15
   0  -3 -19 3326.39 1163.90   7
   0   3  19 2166.09 815.544  12
   0  -3 -19 3307.24 697.291  10
   0   3  19 3076.20 984.468   4
   0   3  20 11587.3 1713.29   4
   0   3  20 10138.5 1522.07  12
   0  -3 -20 9594.88 1596.41   7
   0  -3 -20 11531.0 1409.70  14
   0  -3 -20 12520.7 1741.84  15
   0  -3 -20 10217.2 1171.81  10
   0  -3 -21 139.062 528.525  14
   0  -3 -21 1080.14 996.330   7
   0  -3 -21 370.532 664.586  15
   0   3  21 347.746 633.401  12
   0   3  21-154.400 607.973   4
   0  -3 -22 2160.51 1040.98  15
   0   3  22 960.142 769.263   4
   0  -3 -22-347.086 823.704   7
   0   3  22 886.895 730.632  12
   0  -3 -22 1444.89 702.487  14
   0  -3 -23 1198.89 800.653   7
   0  -3 -23 240.520 535.966  14
   0  -3 -23 254.191 693.328  15
   0   3  23 493.666 747.890   4
   0   3  23-399.127 761.986  12
   0  -3 -24 1889.30 820.954  14
   0  -3 -24 2025.06 964.982   7
   0   3  24 1278.62 840.401   4
   0  -3 -24 1301.39 886.473  15
   0  -3 -25 679.059 606.807  14
   0  -3 -25 386.587 720.553   7
   0   3  25 329.354 659.872   4
   0  -3 -25 1695.36 987.213  15
   0  -3 -26-185.504 603.718  15
   0   3  26 921.616 696.771   4
   0  -3 -26-223.512 713.353   7
   0  -3 -27 3322.41 1099.88  15
   0   3  27 4010.65 1252.20   4
   0  -3 -27 3733.36 1162.09   7
   0  -3 -28 1027.26 782.498   7
   0   3  28-137.550 736.707   1
   0   3  28 670.078 789.793   4
   0  -3 -28 1263.43 856.680  15
   0  -3 -29 440.667 730.862  15
   0   3  29 1338.52 944.897   1
   0   3  30 2265.26 929.470   1
   0   4 -30 723.391 827.480   8
   0  -4  29 275.565 770.329  16
   0  -4  29-404.482 768.764   2
   0   4 -29 2245.78 1151.78   8
   0  -4  28-291.357 681.220   2
   0   4 -28-875.351 741.652   8
   0   4 -27 5514.58 1358.86   8
   0  -4  27 7793.77 1534.81  16
   0  -4  27 4957.96 1199.79   2
   0  -4  26 4467.86 1273.94  16
   0  -4  26 2355.29 976.315   2
   0   4 -26 1707.17 835.317   8
   0  -4  25 1134.01 834.266  16
   0  -4  25 1537.49 851.549   2
   0   4 -25 831.135 677.300   8
   0  -4  24 1851.13 915.209  16
   0   4 -24 2067.80 987.219   8
   0  -4  24 64.9940 746.955   2
   0   4 -23 8121.60 1428.96   8
   0   4 -23 9562.85 1192.80   7
   0  -4  23 6634.70 1264.89   2
   0   4 -22 85.0323 391.017   7
   0   4 -22-109.851 577.395   8
   0  -4  22 164.418 592.803   2
   0  -4  22-21.7966 778.995  16
   0   4 -21 2164.13 910.520   8
   0   4 -21 3025.72 659.292   7
   0  -4  21 3475.23 630.305   1
   0  -4  21 2107.02 740.408  16
   0  -4  21 2337.87 815.453   2
   0  -4  20 1265.90 716.803   2
   0   4 -20 1888.73 586.976   7
   0  -4  20 1486.26 849.371  16
   0   4 -20 1898.37 859.803   8
   0  -4  20 1925.23 575.476   1
   0  -4  19-3.31323 325.059   1
   0   4 -19 363.061 391.305  13
   0  -4  19-16.6129 728.647  16
   0   4 -19 234.214 381.369   7
   0   4 -19-63.0551 588.930   8
   0  -4  19 53.1534 472.714   2
   0  -4  18-562.992 730.369   2
   0   4 -18 775.424 493.811  13
   0   4 -18 819.636 817.336   8
   0  -4  18-435.614 807.759  16
   0  -4  18 54.1287 348.000   1
   0   4 -18 284.617 400.233   7
   0   4 -17 2541.78 548.336   7
   0   4 -17 1508.54 507.911  13
   0  -4  17 1740.26 505.046   1
   0  -4  17 2795.32 867.940   2
   0   4 -17 2507.63 830.114   8
   0  -4  17 1401.78 841.096  16
   0  -4  16 7197.93 802.013   1
   0  -4  16 6696.27 1294.56  16
   0   4 -16 5820.89 710.392   7
   0  -4  16 6628.39 1095.14   2
   0   4 -16 6394.94 799.356  13
   0   4 -16 5752.54 1122.02   8
   0  -4  15 984.246 577.955   2
   0  -4  15 1083.49 726.846  16
   0   4 -15 1234.21 294.681  12
   0   4 -15 1245.06 516.201  13
   0   4 -15 1205.31 383.605   7
   0  -4  15 1362.35 407.680   1
   0   4 -15 1077.03 674.361   8
   0   4 -14 28278.9 1299.49   7
   0   4 -14 28396.6 1670.09  13
   0   4 -14 26454.3 2045.37   8
   0  -4  14 30567.7 2215.60  16
   0  -4  14 27153.1 2039.19   2
   0  -4  14 29446.0 1534.28   1
   0   4 -14 27657.6 1078.48  12
   0  -4  13 7036.16 1221.83  11
   0   4 -13 5017.24 829.698  13
   0  -4  13 3622.36 975.477  16
   0  -4  13 5243.99 700.207   1
   0   4 -13 5358.35 1005.89   8
   0   4 -13 4313.81 514.221   7
   0  -4  13 4083.63 868.032   2
   0   4 -12 6232.03 548.850   7
   0  -4  12 6766.54 1119.54  16
   0   4 -12 7075.86 929.450  13
   0  -4  12 6907.76 1055.77   2
   0   4 -12 7748.43 1092.11   8
   0  -4  12 6410.75 730.790   1
   0  -4  12 9768.40 1259.59  11
   0   4 -12 6371.92 526.699  12
   0  -4  11 1738.47 629.560   2
   0  -4  11 1373.36 693.834  11
   0   4 -11 1452.24 568.276  13
   0   4 -11 1314.03 438.659   3
   0   4 -11 690.347 177.818   5
   0  -4  11 1128.49 716.627  16
   0   4 -11 1180.70 253.465  12
   0  -4  11 1511.54 411.144   1
   0   4 -11 1060.88 257.920   7
   0   4 -11 810.524 599.489   8
   0  -4  10 1517.15 411.555   1
   0   4 -10 1995.61 348.716   5
   0   4 -10 1702.93 292.792  12
   0  -4  10 2099.58 752.445  16
   0   4 -10 1575.39 624.606   8
   0   4 -10 1536.15 416.772   3
   0   4 -10 1847.16 668.197  13
   0  -4  10 1748.55 722.210   2
   0  -4  10 1902.39 691.499  11
   0   4 -10 2047.60 458.672   1
   0  -4   9 4183.43 704.774  11
   0   4  -9 3606.24 422.422  12
   0   4  -9 3844.31 788.699   8
   0   4  -9 4186.72 507.318   5
   0   4  -9 3995.43 609.009   3
   0  -4   9 4425.98 893.318   2
   0  -4   9 4235.59 882.820  16
   0   4  -9 3610.95 524.162   1
   0   4  -9 3716.57 721.178  13
   0  -4   9 3063.76 488.843   1
   0  -4   8 2926.91 788.726  16
   0  -4   8 3096.65 654.336  11
   0   4  -8 2478.42 448.792   1
   0   4  -8 2381.59 663.825   8
   0  -4   8 2875.51 555.751   1
   0  -4   8 1943.04 650.975   2
   0   4  -8 2360.19 467.203   3
   0   4  -8 2805.20 392.710  12
   0  -4   7 22497.5 1342.72  11
   0   4  -7 24167.3 1295.31   1
   0   4  -7 21035.0 979.229  12
   0   4  -7 21803.4 1232.50   3
   0   4  -7 22901.2 1536.62   8
   0  -4   7 20391.5 1515.36   2
   0  -4   7 20891.7 1576.21  16
   0  -4   6-301.292 526.368   2
   0  -4   6 57.1070 346.462  11
   0   4  -6 873.412 385.956   1
   0   4  -6-236.691 434.617   8
   0  -4   6 826.374 596.855  16
   0   4  -6 44.4420 390.981   3
   0   4  -6 355.488 249.075  12
   0   4  -5 868.235 327.327   4
   0  -4   5 944.841 572.201   2
   0   4  -5 1340.84 343.182  12
   0  -4   5 258.632 333.192  11
   0   4  -5 1061.10 395.564   1
   0   4  -5 766.203 439.029   3
   0  -4   5 1790.14 577.928  16
   0   4  -5 988.912 515.392   8
   0   4  -4 8641.75 927.710   8
   0  -4   4 9099.42 730.119  11
   0  -4   4 8790.66 889.253   9
   0  -4   4 8599.64 973.022   2
   0  -4   4 8678.68 811.135  17
   0  -4   4 9740.63 999.406  16
   0  -4   4 9898.25 757.818  12
   0   4  -4 8749.58 731.281  12
   0   4  -4 8648.34 820.355   4
   0   4  -4 10043.5 916.847   3
   0   4  -3 18846.9 1086.27  12
   0  -4   3 19855.7 1137.96  17
   0  -4   3 18190.5 1371.84   2
   0   4  -3 18673.5 1153.88   4
   0  -4   3 18744.1 1240.37   9
   0  -4   3 21236.4 1164.11  12
   0   4  -3 18099.8 1254.19   8
   0  -4   3 19443.6 1343.65  16
   0  -4   3 19800.1 1004.01  11
   0   4  -2 7826.80 728.346  17
   0  -4   2 6866.55 797.536   9
   0  -4   2 8024.64 619.284  11
   0   4  -2 7292.84 767.183   4
   0   4  -2 6661.46 735.428  12
   0  -4   2 5747.84 840.662   2
   0  -4   2 7241.44 689.525  17
   0  -4   2 7586.61 748.889  12
   0  -4   2 7025.56 843.757  16
   0   4  -2 7954.66 845.664   8
   0  -4   1 10501.4 914.700   9
   0  -4   1 10429.7 1072.64   2
   0   4  -1 11463.0 956.928  12
   0   4  -1 9862.59 942.889   8
   0   4  -1 10750.3 798.335  17
   0  -4   1 11435.5 808.801  17
   0  -4   1 10756.4 962.071  16
   0   4  -1 11677.5 957.768   4
   0  -4   0 147.291 353.124   9
   0   4   0 695.679 318.881  17
   0   4   0-191.512 400.196   8
   0   4   0 217.358 311.413   4
   0  -4   0 600.622 335.291  16
   0   4   0 549.821 388.087  12
   0  -4   0 551.748 270.437  17
   0  -4  -1-442.898 405.630   9
   0  -4  -1-300.250 314.452   8
   0   4   1 720.053 310.065  17
   0  -4  -1 400.640 209.838  17
   0   4   1 426.139 333.476  12
   0   4   1 574.409 384.565   4
   0   4   1-45.4191 332.226   8
   0   4   2 1701.89 511.267   4
   0   4   2 1836.16 379.018  17
   0   4   2 1785.32 427.527  12
   0   4   2 1547.90 407.084   8
   0  -4  -2 1618.32 437.238   8
   0  -4  -2 1552.11 371.214  17
   0  -4  -2 1396.56 513.403   9
   0   4   3 29731.6 1466.80   8
   0   4   3 31104.7 1735.90  12
   0   4   3 32225.7 1314.33  17
   0   4   3 30461.7 1672.49   4
   0  -4  -3 31268.6 1303.51  17
   0  -4  -3 33007.4 1519.55   8
   0  -4  -3 28598.4 1556.39   9
   0   4   4 10002.7 1041.01   4
   0   4   4 9287.76 1041.65  12
   0  -4  -4 8781.85 930.804   9
   0  -4  -4 9655.42 844.452   8
   0   4   4 9756.77 756.728  17
   0  -4  -5 18067.7 1272.88   9
   0  -4  -5 19196.0 1467.70  14
   0  -4  -5 18130.3 1140.40   8
   0   4   5 18175.9 1426.88   4
   0  -4  -5 17754.7 1102.78  10
   0   4   5 15638.4 1322.56  12
   0   4   5 17814.9 1035.87  17
   0  -4  -6 83.2507 255.324  10
   0  -4  -6 1407.04 669.626  14
   0   4   6 927.763 582.394  12
   0   4   6-157.848 276.478  17
   0  -4  -6-153.592 427.976   9
   0   4   6 379.392 512.907   4
   0   4   7 18017.4 1129.17  17
   0   4   7 15769.5 1411.19   4
   0  -4  -7 17512.4 1348.63   9
   0   4   7 18705.5 1559.48  12
   0  -4  -7 17013.0 1381.30  14
   0  -4  -7 16917.3 1114.38  10
   0   4   8 13416.8 1370.93  12
   0  -4  -8 12487.3 948.720  10
   0  -4  -8 13998.6 1264.61  14
   0   4   8 12308.7 1293.54   4
   0  -4  -8 13513.8 1224.97   9
   0   4   8 14398.6 1045.43  17
   0   4   9-127.088 447.490   4
   0   4   9 375.477 404.492  17
   0  -4  -9-392.271 284.977  10
   0  -4  -9-658.809 551.111   9
   0  -4  -9-1297.70 725.001  14
   0   4   9 250.773 569.758  12
   0  -4  -9 1179.99 881.667  15
   0  -4 -10 4350.86 1070.50  15
   0   4  10 5216.17 966.723  12
   0  -4 -10 3840.59 831.826   9
   0  -4 -10 3318.94 569.236  10
   0   4  10 3546.68 851.740   4
   0   4  10 5037.22 744.405  17
   0  -4 -10 1774.55 538.361  14
   0  -4 -11 4477.03 659.497  10
   0  -4 -11 4133.78 852.660   9
   0  -4 -11 5154.10 1093.63   7
   0  -4 -11 3896.46 1056.01  15
   0   4  11 2890.91 850.486  12
   0  -4 -11 3892.74 720.759  14
   0   4  11 3662.05 887.316   4
   0  -4 -12 1251.15 474.242  10
   0  -4 -12 2514.81 795.252  14
   0   4  12 521.585 611.491   4
   0  -4 -12 1148.41 718.734   9
   0  -4 -12 1136.96 770.567  15
   0   4  12 1799.72 826.915  12
   0  -4 -12 3484.16 1095.46   7
   0  -4 -13 38495.5 2549.18  15
   0  -4 -13 36825.9 1762.22  10
   0   4  13 37171.4 2511.03  12
   0  -4 -13 42269.9 2676.48   7
   0   4  13 38079.1 2567.94   4
   0  -4 -13 36973.6 2359.23   9
   0  -4 -13 38747.2 2237.62  14
   0  -4 -14 16071.6 1764.42   7
   0  -4 -14 12839.3 1589.75  15
   0   4  14 14106.3 1677.23   4
   0  -4 -14 13576.3 1473.24  14
   0   4  14 15849.3 1741.82  12
   0  -4 -14 15035.1 1189.97  10
   0   4  15 1906.75 784.696  12
   0  -4 -15 4956.51 1283.99   7
   0  -4 -15 3503.09 655.136  10
   0   4  15 3728.90 1124.76   4
   0  -4 -15 2688.41 955.032  15
   0  -4 -15 3160.43 794.066  14
   0  -4 -16 1054.36 955.984   7
   0  -4 -16 1197.16 468.264  10
   0   4  16 831.918 800.897  12
   0   4  16 1642.60 864.399   4
   0  -4 -16 558.215 474.244  14
   0  -4 -16 56.0207 822.739  15
   0   4  17 3406.08 942.218  12
   0  -4 -17 3121.06 1134.24   7
   0   4  17 3954.09 730.795  13
   0  -4 -17 3156.80 816.009  14
   0  -4 -17 3491.95 686.720  10
   0  -4 -17 1527.81 685.467  15
   0   4  17 3790.55 964.602   4
   0  -4 -18 2224.25 948.178   7
   0  -4 -18 826.868 540.735  14
   0   4  18 1471.45 686.914   4
   0  -4 -18 2030.90 604.461  10
   0   4  18 3654.27 1102.90  12
   0  -4 -18 1474.30 605.825  15
   0   4  19 1068.52 675.905  12
   0  -4 -19 756.231 774.451   7
   0   4  19-512.688 642.383   4
   0  -4 -19-650.593 859.141  15
   0  -4 -19 255.615 485.653  14
   0   4  20-744.536 714.003  12
   0   4  20 273.173 513.443   4
   0  -4 -20 365.850 796.700   7
   0  -4 -20 459.021 531.952  14
   0  -4 -20 255.361 633.396  15
   0  -4 -21 4619.97 1045.18  14
   0  -4 -21 4014.65 1227.71  15
   0   4  21 2134.64 927.693   4
   0   4  21 3792.85 1077.69  12
   0  -4 -21 3681.88 1177.84   7
   0  -4 -22 1708.80 823.124  14
   0  -4 -22 961.494 774.736  15
   0   4  22 1928.07 867.340   4
   0   4  22 1088.79 819.944  12
   0  -4 -22 170.161 648.878   7
   0  -4 -23 591.882 731.406  15
   0   4  23 650.524 767.847  12
   0   4  23 355.091 768.475   4
   0  -4 -23 425.173 759.550   7
   0  -4 -23 176.709 540.136  14
   0   4  24 7298.79 1625.25   4
   0   4  24 8017.79 1523.09  12
   0  -4 -24 8042.86 1595.39   7
   0  -4 -24 7649.71 1369.65  14
   0  -4 -24 7366.32 1445.16  15
   0   4  25 1026.32 862.992   4
   0  -4 -25 506.003 832.090   7
   0  -4 -25 1440.58 883.041  15
   0   4  25 1427.92 984.929  12
   0   4  26-503.489 713.606   4
   0  -4 -26 1353.90 987.588  15
   0  -4 -26 1100.94 858.598   7
   0  -4 -27 1350.76 865.296  15
   0   4  27 2341.10 1117.56   4
   0  -4 -28 419.596 692.572  15
   0   5 -29-980.553 782.580   8
   0  -5  28 144.377 721.561   2
   0  -5  28 2676.00 1194.45  16
   0   5 -28 2628.82 1089.23   8
   0   5 -27 298.902 876.624   8
   0  -5  27 726.905 966.769   2
   0  -5  27 693.431 789.995  16
   0   5 -26 985.525 612.162   8
   0  -5  26 2304.53 952.707   2
   0  -5  26 696.757 808.757  16
   0  -5  25 2674.84 1092.21  16
   0   5 -25 2427.89 1074.15   8
   0  -5  25 2891.76 1185.54   2
   0  -5  24 11607.1 1770.01  16
   0  -5  24 11579.2 1780.79   2
   0   5 -24 11685.8 1818.53   8
   0  -5  23 186.442 624.279   2
   0   5 -23 1203.29 919.118   8
   0  -5  23 1283.72 907.124  16
   0  -5  22 7572.46 1477.90  16
   0   5 -22 6957.64 1445.25   8
   0  -5  22 8113.75 1501.71   2
   0   5 -21-352.067 791.274   8
   0  -5  21-186.312 512.879   2
   0  -5  21-24.1697 743.253  16
   0  -5  20 11986.8 1690.09  16
   0  -5  20 13729.9 1243.70   1
   0   5 -20 13836.4 1281.74  13
   0   5 -20 11018.1 1628.57   8
   0  -5  20 11217.7 1571.71   2
   0  -5  19 62.7100 654.726  16
   0   5 -19 297.995 615.189   8
   0  -5  19 630.072 601.241   2
   0  -5  19 115.851 369.629   1
   0   5 -19-142.685 436.613  13
   0  -5  18 4786.72 1229.51  16
   0  -5  18 3631.76 1004.61   2
   0   5 -18 3460.43 540.272   7
   0  -5  18 4243.78 700.491   1
   0   5 -18 3241.99 673.162  13
   0   5 -18 3445.22 975.208   8
   0   5 -17 12106.6 919.063   7
   0  -5  17 10808.7 1074.54   1
   0   5 -17 13934.4 1657.72   8
   0  -5  17 13843.6 1733.69  16
   0  -5  17 12858.1 1644.31   2
   0   5 -17 11571.1 1191.75  13
   0   5 -16 923.894 748.495   8
   0  -5  16 410.326 837.043  16
   0   5 -16 258.381 473.039  13
   0  -5  16 344.756 640.306   2
   0  -5  16 1485.38 524.031   1
   0   5 -16 745.857 309.985   7
   0  -5  15 2966.02 1123.70  16
   0   5 -15 1890.57 315.699  12
   0   5 -15 961.024 528.709  13
   0  -5  15 2087.84 840.161   2
   0   5 -15 1175.60 739.029   8
   0  -5  15 2222.08 561.352   1
   0   5 -14 5488.92 976.202  13
   0   5 -14 5395.62 502.221  12
   0   5 -14 4173.59 995.195   8
   0  -5  14 4982.01 727.141   1
   0  -5  14 6770.32 1263.54  16
   0  -5  14 5832.40 1101.29   2
   0   5 -13 19951.9 1552.68  13
   0  -5  13 18957.3 1881.28  16
   0   5 -13 18531.8 1344.01   3
   0   5 -13 21101.9 963.073  12
   0   5 -13 19852.5 1829.99   8
   0  -5  13 24344.0 1883.32  11
   0  -5  13 20698.8 1385.76   1
   0  -5  13 21937.7 1939.93   2
   0   5 -12 423.273 237.460   5
   0  -5  12 1027.30 493.748   1
   0  -5  12 673.497 604.202  16
   0   5 -12 294.852 189.626  12
   0   5 -12 824.606 659.556   8
   0  -5  12 1434.44 796.237  11
   0   5 -12 910.579 695.475  13
   0  -5  12 1817.01 787.100   2
   0   5 -12 557.082 496.790   3
   0   5 -11-268.713 281.456  12
   0  -5  11-137.064 636.622   2
   0  -5  11 298.696 439.470   1
   0  -5  11 420.790 631.898  11
   0  -5  11 251.213 675.088  16
   0   5 -11 136.749 256.106   5
   0   5 -11 218.307 625.233  13
   0   5 -11 455.274 620.314   8
   0   5 -11 41.6080 344.140   3
   0   5 -10 12700.4 946.692   5
   0  -5  10 8585.54 1118.83   2
   0   5 -10 11412.2 1303.42   8
   0   5 -10 12262.5 1045.49   3
   0   5 -10 12218.3 1323.58  13
   0  -5  10 11827.1 1221.27  11
   0   5 -10 11732.7 783.784  12
   0  -5  10 14459.6 1517.94  16
   0  -5   9 19252.6 1700.73  16
   0   5  -9 19398.6 1221.84   5
   0   5  -9 18894.1 1296.38   3
   0  -5   9 21892.8 1496.70  11
   0   5  -9 19930.9 1695.71   8
   0   5  -9 21318.2 1652.67  13
   0   5  -9 20269.9 1045.41  12
   0  -5   9 19045.3 1637.85   2
   0   5  -8 106.854 573.458   8
   0  -5   8-198.414 595.793  16
   0  -5   8-598.505 660.075   2
   0   5  -8-286.421 424.265   3
   0   5  -8 226.424 221.168  12
   0  -5   8 468.646 433.943  11
   0   5  -7 54.3837 475.097   8
   0  -5   7 627.232 633.448  16
   0   5  -7-111.316 399.943   3
   0   5  -7 542.064 300.405  12
   0   5  -7 126.759 312.408   4
   0  -5   7 547.135 396.371  11
   0  -5   7 465.220 613.430   2
   0   5  -6 3107.03 652.902   3
   0  -5   6 2841.94 712.922  16
   0  -5   6 2542.74 633.089   9
   0   5  -6 2843.66 465.040  12
   0  -5   6 2326.12 679.132   2
   0  -5   6 2239.35 426.294  11
   0   5  -6 2499.75 694.167   8
   0   5  -6 2441.64 524.379   4
   0  -5   5 30.5081 407.680   9
   0   5  -5 298.591 480.163   3
   0  -5   5-200.716 383.096  11
   0   5  -5 110.347 322.968   4
   0  -5   5-65.2029 431.348  16
   0   5  -5-252.545 507.167   8
   0   5  -5 78.4150 286.766  12
   0  -5   5-221.852 487.481   2
   0  -5   4 747.476 359.891  11
   0  -5   4 390.497 402.818  16
   0  -5   4 260.166 422.622   9
   0  -5   4 815.719 675.101   2
   0   5  -4 694.439 347.449  12
   0   5  -4 1440.70 596.294   8
   0   5  -4 487.524 378.757   4
   0  -5   3 78.1315 251.515  11
   0  -5   3-127.395 412.117  16
   0  -5   3-552.362 593.437   2
   0   5  -3 466.182 391.385  12
   0  -5   3-154.957 376.266   9
   0   5  -3-151.052 351.350   4
   0   5  -3-146.215 396.715   8
   0  -5   2 9302.62 1161.81   2
   0  -5   2 11082.3 1144.22  16
   0  -5   2 11752.7 1087.76   9
   0  -5   2 10168.3 760.626  11
   0   5  -2 11059.3 1057.08   4
   0   5  -2 11031.0 1027.53  12
   0   5  -2 11075.0 1082.07   8
   0  -5   1 54148.3 1626.00  11
   0   5  -1 51023.6 2207.55   4
   0  -5   1 47070.5 2377.91   2
   0  -5   1 55852.9 2353.11  16
   0  -5   1 52326.6 1923.35  17
   0  -5   1 50765.0 2160.93   9
   0   5  -1 51565.3 1903.96  17
   0   5  -1 49663.6 2141.10  12
   0   5  -1 48246.4 2193.46   8
   0   5   0 1801.51 512.773   4
   0  -5   0 2098.17 539.840  16
   0   5   0 2815.04 622.269   8
   0  -5   0 1216.01 473.883   9
   0  -5   0 2085.05 428.816  17
   0   5   0 2107.37 569.987  12
   0   5   0 1930.28 422.066  17
   0  -5  -1 25328.8 1568.83  16
   0  -5  -1 23563.8 1256.39  17
   0  -5  -1 25079.6 1549.90   9
   0   5   1 23784.8 1590.69  12
   0   5   1 21615.7 1523.56   4
   0   5   1 24574.6 1270.09  17
   0   5   1 25011.7 1482.30   8
   0  -5  -2 7547.70 912.172   9
   0   5   2 8091.01 741.395  17
   0  -5  -2 8337.89 752.469  17
   0   5   2 7880.36 1034.79  12
   0   5   2 7389.15 902.067   8
   0  -5  -2 7721.11 918.112  16
   0   5   2 8522.62 1032.23   4
   0  -5  -3 18753.9 1419.91   9
   0   5   3 18715.9 1497.73   4
   0   5   3 19252.0 1118.93  17
   0   5   3 18930.5 1292.78   8
   0  -5  -3 19128.4 1143.98  17
   0   5   3 18440.7 1488.57  12
   0   5   4 14294.8 987.378  17
   0   5   4 14792.8 1359.53  12
   0  -5  -4 13688.7 1238.13   9
   0   5   4 14135.6 1347.60   4
   0   5   5 20518.2 1200.98  17
   0   5   5 20230.6 1662.35   4
   0  -5  -5 20336.0 1291.93  10
   0  -5  -5 20169.9 1490.91   9
   0   5   5 19685.1 1610.85  12
   0  -5  -6 11449.3 1360.74  14
   0   5   6 10380.0 1273.79  12
   0  -5  -6 9694.60 911.331  10
   0   5   6 11378.0 929.881  17
   0  -5  -6 9852.13 1144.65   9
   0   5   6 10797.1 1260.95   4
   0   5   7 756.152 623.363  12
   0   5   7 488.537 367.521  17
   0  -5  -7 906.335 423.534  10
   0  -5  -7 1974.20 788.391  14
   0  -5  -7 376.362 438.987   9
   0   5   7-102.639 475.865   4
   0   5   8 4052.14 906.398   4
   0   5   8 3166.21 862.873  12
   0  -5  -8 4551.93 691.364  10
   0   5   8 4143.97 620.025  17
   0  -5  -8 4449.25 874.615   9
   0  -5  -8 4984.15 1028.97  14
   0  -5  -9 22286.5 1780.07  14
   0   5   9 19621.2 1796.85   4
   0   5   9 19216.5 1805.74  12
   0  -5  -9 20888.4 1699.26   9
   0  -5  -9 21989.3 1382.81  10
   0  -5  -9 23299.0 1925.15   7
   0   5   9 21756.1 1361.24  17
   0   5  10 28514.9 2175.01   4
   0   5  10 29892.9 1675.48  17
   0  -5 -10 28545.3 2034.83  14
   0   5  10 31343.9 2281.45  12
   0  -5 -10 28036.8 2019.70   9
   0  -5 -10 29875.3 2197.83   7
   0  -5 -10 28581.0 2301.63  15
   0  -5 -10 28592.3 1585.79  10
   0  -5 -11 904.348 611.361   9
   0  -5 -11 1432.29 513.532  10
   0   5  11 1438.83 800.989  12
   0  -5 -11 2882.18 1047.15  15
   0   5  11 1133.24 448.405  17
   0  -5 -11 380.628 757.320  14
   0   5  11 1076.63 605.061   4
   0  -5 -12 20189.8 2060.94  15
   0   5  12 17935.6 1849.39   4
   0  -5 -12 21211.0 2001.57   7
   0  -5 -12 19431.9 1356.93  10
   0   5  12 21298.4 1527.21  17
   0  -5 -12 19722.7 1755.87  14
   0  -5 -12 20611.7 1799.57   9
   0   5  12 20735.2 1993.48  12
   0  -5 -13 15843.3 1786.60   7
   0   5  13 18215.2 1975.23  12
   0  -5 -13 14638.1 1206.19  10
   0   5  13 17298.4 1441.54  17
   0   5  13 16201.8 1823.87   4
   0  -5 -13 16508.6 1669.26  14
   0  -5 -13 17575.4 1943.30  15
   0  -5 -13 14568.7 1610.50   9
   0  -5 -14 426.491 369.186  10
   0  -5 -14 1055.10 770.843   7
   0   5  14 994.337 614.569  17
   0   5  14 429.033 628.649  12
   0   5  14 456.047 652.467   4
   0  -5 -14 1324.87 732.235   9
   0  -5 -14 485.583 812.561  15
   0  -5 -14 1123.27 640.907  14
   0  -5 -15 6405.42 1114.85  14
   0  -5 -15 6740.28 1226.30   9
   0  -5 -15 6644.17 1315.47   7
   0   5  15 4952.84 1131.87  12
   0  -5 -15 6199.29 819.094  10
   0   5  15 6156.16 1253.80   4
   0   5  15 7837.31 1066.01  17
   0  -5 -15 6278.59 1220.98  15
   0   5  16 3708.83 1003.10  12
   0  -5 -16 5461.80 804.089  10
   0   5  16 4558.85 1121.31   4
   0  -5 -16 5117.48 1159.25  15
   0  -5 -16 5910.68 1088.10  14
   0   5  16 5985.99 971.571  17
   0  -5 -16 6762.13 1283.03   7
   0  -5 -17 3016.20 917.807  15
   0   5  17 6132.65 1028.39  13
   0   5  17 5105.92 1249.98  12
   0  -5 -17 4055.37 1186.43   7
   0   5  17 4286.64 1121.57   4
   0  -5 -17 5259.81 1090.38  14
   0  -5 -18 11385.0 1671.26  15
   0  -5 -18 13451.3 1888.67   7
   0   5  18 11946.9 1716.07  12
   0  -5 -18 11241.6 1493.71  14
   0   5  18 13424.4 1830.73   4
   0   5  19 957.009 830.131   4
   0  -5 -19-54.5717 623.582  14
   0  -5 -19-833.599 851.745  15
   0   5  19 300.406 683.662  12
   0  -5 -19 1380.27 955.640   7
   0  -5 -20 2916.31 863.515  14
   0  -5 -20 624.556 669.860  15
   0   5  20 2087.96 899.576   4
   0   5  20 1780.65 894.723  12
   0  -5 -20 2729.49 969.121   7
   0  -5 -21 1831.61 958.266   7
   0  -5 -21 3147.14 980.232  14
   0   5  21 2337.50 900.699  12
   0   5  21 2559.33 1051.68   4
   0  -5 -21 3392.50 948.592  15
   0  -5 -22 1699.39 907.833  15
   0   5  22 411.729 783.915  12
   0   5  22-198.485 750.006   4
   0  -5 -22 339.129 629.426  14
   0  -5 -22-120.560 841.676   7
   0  -5 -23 987.984 629.355  14
   0  -5 -23 1266.21 926.400   7
   0   5  23-170.568 761.163   4
   0  -5 -23 3050.56 1132.44  15
   0   5  23 624.556 657.854  12
   0  -5 -24 116.988 869.252   7
   0   5  24 872.338 793.849   4
   0  -5 -24 786.186 755.156  15
   0   5  24 548.901 949.611  12
   0  -5 -25 2605.78 1141.97  15
   0   5  25 3036.83 1142.49   4
   0   5  25 1423.21 1024.34  12
   0  -5 -25 4260.26 1447.65   7
   0  -5 -26 3339.77 1285.93  15
   0  -6  27 1661.84 1165.25  16
   0   6 -27 743.039 936.850   8
   0  -6  27 2463.67 1181.36   2
   0   6 -26 200.654 583.507   8
   0  -6  26 751.535 914.274   2
   0  -6  26 1990.82 1312.64  16
   0   6 -25 2796.01 1122.16   8
   0  -6  25 2199.48 1116.74   2
   0  -6  25 1524.19 1045.52  16
   0  -6  24 768.177 733.828   2
   0  -6  24 2234.76 1186.23  16
   0   6 -24 1089.55 887.221   8
   0  -6  23 8083.89 1609.15   2
   0   6 -23 8193.09 1571.41   8
   0  -6  23 7098.49 1608.39  16
   0  -6  22 17.6467 748.768  16
   0  -6  22 443.187 530.449   2
   0   6 -22 491.489 625.872   8
   0  -6  21 1875.42 1062.08  16
   0  -6  21 529.498 795.026   2
   0   6 -21 702.256 732.442   8
   0  -6  20 1430.04 746.408   2
   0   6 -20 204.697 465.359  13
   0  -6  20 1061.56 851.303  16
   0   6 -20 24.5649 601.531   8
   0   6 -19 4165.64 1175.58   8
   0  -6  19 6226.00 1267.32   2
   0  -6  19 3822.73 1192.51  16
   0   6 -19 3509.44 790.531  13
   0  -6  18 1813.53 874.968   2
   0   6 -18 656.861 585.031   8
   0  -6  18 1021.25 489.716   1
   0  -6  18 1337.82 797.795  16
   0   6 -18 593.143 438.124  13
   0  -6  17 1041.09 742.633   2
   0  -6  17-2.20419 313.583   1
   0   6 -17 395.542 747.345   8
   0  -6  17 520.060 713.659  16
   0   6 -17 108.163 458.754  13
   0  -6  16 1999.46 1012.45   2
   0   6 -16 932.020 683.444   8
   0  -6  16 1360.16 503.228   1
   0   6 -16 1090.12 670.549  13
   0  -6  16 1464.15 819.103  16
   0  -6  15 4714.18 1076.94   2
   0   6 -15 5522.32 961.956  13
   0  -6  15 6846.15 1384.27  16
   0   6 -15 4208.64 1040.95   8
   0  -6  14 1013.66 889.096  11
   0   6 -14-176.757 776.859   8
   0   6 -14-350.881 403.707   3
   0  -6  14-330.400 724.033  16
   0   6 -14 246.305 670.135  13
   0  -6  14-760.496 739.831   2
   0  -6  13 7012.51 1334.20  16
   0   6 -13 5751.31 581.059  12
   0  -6  13 4277.73 956.517   2
   0   6 -13 8350.35 1217.32  13
   0   6 -13 6520.81 1182.63   8
   0  -6  13 8854.23 1374.96  11
   0   6 -13 4666.80 776.008   3
   0   6 -12 11755.3 1438.67  13
   0  -6  12 12517.3 1568.22  16
   0   6 -12 9850.56 1319.65   8
   0  -6  12 13660.7 1466.26  11
   0   6 -12 10374.5 1108.69   3
   0  -6  12 8962.61 1311.85   2
   0   6 -12 12016.4 836.250  12
   0   6 -11 12906.3 1223.23   3
   0   6 -11 13765.0 1540.69  13
   0  -6  11 10446.9 1377.21   2
   0  -6  11 14491.6 1434.37  11
   0  -6  11 14292.7 1709.20  16
   0   6 -11 13666.0 922.162  12
   0   6 -11 11972.0 1424.01   8
   0   6 -10 1898.83 609.077   3
   0  -6  10 2854.44 727.863  11
   0  -6  10 1979.86 932.935  16
   0   6 -10 2134.79 431.200  12
   0  -6  10 2364.49 863.961   2
   0   6 -10 1883.56 693.034   8
   0   6 -10 4202.74 1080.10  13
   0   6 -10 1325.09 494.788   4
   0   6  -9 3331.35 650.594   4
   0  -6   9 3908.35 953.071   2
   0  -6   9 4246.08 785.561  11
   0  -6   9 2618.15 861.762  16
   0   6  -9 3617.48 573.431  12
   0   6  -9 3348.34 863.009   8
   0   6  -9 2547.22 584.738   3
   0   6  -9 5227.41 1215.59  13
   0  -6   8 503.135 599.065   9
   0  -6   8-438.629 609.814  16
   0   6  -8 348.608 340.516  12
   0   6  -8-151.662 456.084   3
   0  -6   8-190.208 442.451  11
   0   6  -8-107.013 383.634   4
   0   6  -8 1032.30 660.158   8
   0  -6   8 1226.05 766.828   2
   0  -6   7 1717.49 716.821   9
   0  -6   7 1043.41 563.473   2
   0   6  -7 736.204 510.657   3
   0  -6   7 728.951 400.441  11
   0   6  -7 2091.57 540.804  12
   0   6  -7 1625.26 690.445   8
   0   6  -7 1311.73 414.082   4
   0  -6   7 405.516 600.694  16
   0   6  -6 13248.4 1103.56  12
   0  -6   6 12476.8 1430.51  16
   0  -6   6 12037.9 1273.06   9
   0  -6   6 12138.6 1019.58  11
   0   6  -6 13857.0 1452.09   8
   0   6  -6 13523.4 1282.92   3
   0  -6   6 13354.9 1507.44   2
   0   6  -6 13017.8 1239.80   4
   0  -6   5 28078.6 1837.86   9
   0  -6   5 25397.3 719.749   7
   0  -6   5 26242.0 1427.20  11
   0   6  -5 28361.8 1744.47   4
   0   6  -5 26159.1 1873.68   8
   0  -6   5 27757.4 1976.89  16
   0   6  -5 28902.6 1811.20   3
   0  -6   5 25673.6 2030.51   2
   0   6  -5 26391.8 1561.18  12
   0  -6   4 4.98478 528.399  16
   0   6  -4 77.6542 367.688   4
   0   6  -4-306.381 547.383   8
   0  -6   4 482.664 236.373   7
   0  -6   4-208.797 529.027   9
   0  -6   4 426.101 692.368   2
   0   6  -4 192.960 387.088  12
   0  -6   4 34.3119 330.065  11
   0  -6   3 31546.8 1155.82   7
   0  -6   3 29120.5 1972.58  16
   0  -6   3 26453.7 2004.34   2
   0  -6   3 32166.5 1911.73   9
   0   6  -3 31044.6 1863.07   4
   0   6  -3 29998.7 1782.42  12
   0   6  -3 28950.2 1895.28   8
   0  -6   3 31834.5 1454.50  11
   0  -6   2 12271.0 1264.15  16
   0   6  -2 13250.3 1216.20   4
   0  -6   2 15108.2 928.598   7
   0  -6   2 13885.3 1463.25   2
   0  -6   2 14238.7 967.843  11
   0  -6   2 13573.3 1308.78   9
   0   6  -2 14005.0 1250.12  12
   0   6  -2 12049.9 1276.07   8
   0  -6   1 284.360 457.167   9
   0   6  -1 740.889 513.118  12
   0   6  -1 380.154 381.545  17
   0  -6   1 152.356 249.521  11
   0  -6   1 722.847 604.943  16
   0   6  -1 1052.07 549.831   8
   0   6  -1 457.879 468.876   4
   0  -6   1 1602.93 534.986   7
   0   6   0 29038.4 1878.45  12
   0   6   0 30578.5 1863.02   8
   0   6   0 28516.2 1882.45   4
   0   6   0 31723.3 1615.57  17
   0  -6   0 29989.1 1921.38  16
   0  -6   0 28121.2 1847.39   9
   0   6   1 12439.6 1302.35  12
   0   6   1 12767.4 1281.62   8
   0  -6  -1 11784.1 1250.88   9
   0   6   1 14438.8 1389.38   4
   0   6   1 13727.2 1067.59  17
   0  -6  -1 13471.4 1320.51  16
   0   6   2 8528.94 970.088   8
   0  -6  -2 9066.11 1083.90   9
   0   6   2 9309.59 1214.13  12
   0  -6  -2 9169.00 1097.41  16
   0   6   2 9646.12 1193.28   4
   0   6   2 8833.14 852.213  17
   0  -6  -3 16005.3 1434.71   9
   0   6   3 17961.5 1429.20   8
   0  -6  -3 17475.5 1420.99  16
   0   6   3 17376.5 1592.26   4
   0   6   3 19143.0 1248.41  17
   0   6   3 16808.8 1565.20  12
   0   6   4 20696.2 1291.99  17
   0   6   4 18917.5 1714.98  12
   0  -6  -4 21235.6 1658.78   9
   0   6   4 19350.4 1713.73   4
   0  -6  -4 23584.2 1644.23   7
   0  -6  -5 428.959 546.932   9
   0  -6  -5 1956.87 867.205   7
   0   6   5 219.671 504.953   4
   0  -6  -5 112.239 326.766  10
   0   6   5 66.2936 286.525  17
   0   6   5 160.374 653.333  12
   0  -6  -6 35448.2 2365.29  14
   0  -6  -6 34346.8 2083.30   7
   0   6   6 33485.8 2303.48   4
   0  -6  -6 32269.6 2106.58   9
   0  -6  -6 30785.8 1794.35  10
   0   6   6 31895.9 1609.65  17
   0   6   6 32301.6 2281.83  12
   0  -6  -7 555.331 355.558  10
   0   6   7 989.029 364.490  17
   0   6   7 403.135 591.042  12
   0  -6  -7 1053.72 585.965   9
   0  -6  -7 3138.78 971.044   7
   0  -6  -7 2835.20 1070.14  14
   0   6   7 397.707 574.130   4
   0  -6  -8 35544.2 2343.21   7
   0   6   8 35517.4 2494.29  12
   0  -6  -8 34885.3 2390.04  14
   0  -6  -8 34497.1 1900.94  10
   0   6   8 33415.6 2428.14   4
   0   6   8 37327.3 1832.75  17
   0  -6  -8 35027.2 2272.64   9
   0  -6  -9 15308.9 1658.31  14
   0   6   9 15023.6 1207.37  17
   0  -6  -9 16103.9 1720.79   7
   0   6   9 15238.1 1674.28  12
   0   6   9 16266.1 1789.00   4
   0  -6  -9 14047.0 1527.59   9
   0  -6  -9 15705.4 1278.15  10
   0  -6 -10 4576.48 1433.87  15
   0   6  10 2009.57 564.258  17
   0   6  10 3030.37 953.241  12
   0  -6 -10 932.866 585.236  14
   0  -6 -10 3076.40 1100.76   7
   0  -6 -10 685.296 591.657   9
   0  -6 -10 800.233 339.111  10
   0   6  10 5.00571 523.995   4
   0   6  11 1621.23 766.079   4
   0  -6 -11 4392.20 1188.22   7
   0  -6 -11 4657.57 1273.30  15
   0   6  11 625.672 408.055  17
   0  -6 -11 851.246 334.251  10
   0   6  11 455.849 639.529  12
   0  -6 -11 897.026 593.624   9
   0  -6 -11-371.225 818.002  14
   0   6  12 3030.90 849.853   4
   0   6  12 2476.56 989.372  12
   0   6  12 3076.72 673.106  17
   0  -6 -12 2892.40 600.187  10
   0  -6 -12 3736.51 1145.19   7
   0  -6 -12 4826.81 1338.55  15
   0  -6 -12 1131.95 588.434  14
   0  -6 -12 2105.67 704.006   9
   0  -6 -13 12291.7 1609.27   7
   0  -6 -13 10104.7 1432.67  14
   0  -6 -13 13585.1 1803.33  15
   0   6  13 14201.9 1786.14  12
   0  -6 -13 13582.1 1625.01   9
   0  -6 -13 14570.3 1259.08  10
   0   6  13 15417.3 1347.63  17
   0   6  13 12371.5 1697.14   4
   0   6  14 626.082 673.252   4
   0   6  14 1246.58 573.600  17
   0   6  14 699.750 842.480  12
   0  -6 -14 1598.92 951.872   7
   0  -6 -14 1596.27 898.790  15
   0  -6 -14 1144.52 670.245  14
   0  -6 -14 253.468 669.970   9
   0   6  15 5040.81 838.106  17
   0  -6 -15 5067.16 1156.73  14
   0  -6 -15 6144.56 1370.03   7
   0   6  15 5608.92 1330.38  12
   0   6  15 4237.18 1177.27   4
   0  -6 -15 6762.51 1410.73  15
   0  -6 -15 5443.34 1147.60   9
   0  -6 -16 6219.08 1417.44   7
   0  -6 -16 4129.21 953.558  14
   0   6  16 7391.00 1163.55  13
   0   6  16 5858.74 1279.20   4
   0   6  16 5762.36 1000.40  17
   0   6  16 5742.68 1273.71  12
   0  -6 -16 4627.52 1206.13  15
   0   6  17 4931.42 1158.89   4
   0  -6 -17 4204.40 1054.88  14
   0   6  17 6657.31 1111.46  13
   0   6  17 5977.72 1030.83  17
   0  -6 -17 4853.64 1306.86  15
   0  -6 -17 5941.59 1384.86   7
   0   6  17 6401.65 1350.97  12
   0  -6 -18 192.816 629.762  15
   0  -6 -18-1654.13 880.251  14
   0  -6 -18 1828.98 960.054   7
   0   6  18 947.714 861.796  12
   0   6  18-35.3718 698.909   4
   0   6  19 2180.84 979.188  12
   0  -6 -19 463.380 682.894  15
   0   6  19 416.039 558.175   4
   0  -6 -19 1267.71 719.805  14
   0  -6 -19 783.291 720.800   7
   0   6  20 618.642 872.756   4
   0   6  20-554.047 747.600  12
   0  -6 -20-42.7411 566.406  14
   0  -6 -20 680.614 628.479   7
   0  -6 -20-1110.21 1138.89  15
   0   6  21 2439.18 1160.70  12
   0  -6 -21 510.281 691.730   7
   0  -6 -21-335.269 633.592  14
   0   6  21 787.925 876.677   4
   0  -6 -21 325.129 832.830  15
   0  -6 -22 4110.73 1359.39  15
   0   6  22 5065.36 1289.74  12
   0  -6 -22 3737.08 1008.50  14
   0   6  22 6006.89 1555.25   4
   0  -6 -22 5749.35 1424.34   7
   0   6  23-193.944 805.648   4
   0  -6 -23 785.916 909.433   7
   0   6  23 845.893 900.384  12
   0  -6 -23 1480.99 1116.71  15
   0  -6 -24 1772.63 984.436  15
   0  -7  25 3101.48 1082.33  16
   0  -7  25 1628.00 1122.05   2
   0   7 -25 1448.37 887.910   8
   0   7 -24 2082.02 953.146   8
   0  -7  24 4669.36 1416.57  16
   0  -7  24 5378.56 1460.55   2
   0   7 -23 3271.01 1060.08   8
   0  -7  23 4803.20 1415.05   2
   0  -7  23 3417.43 1255.81  16
   0  -7  22 8154.34 1712.32  16
   0   7 -22 4137.42 1211.24   8
   0  -7  22 7936.11 1578.50   2
   0   7 -21 2428.53 1062.88   8
   0  -7  21 1152.59 795.359   2
   0  -7  21 1651.09 969.518  16
   0   7 -20-728.155 651.864  13
   0  -7  20 734.201 877.842   2
   0  -7  20-310.283 610.945  16
   0   7 -20 1458.45 846.783   8
   0   7 -19 21.4249 569.107  13
   0  -7  19-68.2431 754.847  16
   0  -7  19 438.397 717.916   2
   0   7 -19 1090.21 784.434   8
   0  -7  18-167.930 851.406  16
   0   7 -18 136.188 684.562   8
   0  -7  18-921.844 896.107   2
   0   7 -18 153.437 554.629  13
   0   7 -17-211.932 734.348   8
   0   7 -17-679.395 662.114  13
   0  -7  17 1174.28 836.814  16
   0  -7  17 353.484 703.092   2
   0  -7  16-657.727 795.769   2
   0   7 -16 35.6081 561.338  13
   0  -7  16-883.143 686.519  16
   0   7 -16 590.647 629.288   8
   0  -7  15 236.171 668.293   2
   0   7 -15 881.104 665.246   8
   0  -7  15 1773.86 840.776  16
   0   7 -15 7.07693 627.917  13
   0   7 -15-264.559 394.096   3
   0   7 -14 679.227 639.893   8
   0   7 -14-82.4924 453.202   3
   0  -7  14 107.736 551.186   2
   0  -7  14-393.791 725.152  16
   0   7 -14 1079.24 695.492  13
   0   7 -13 237.686 355.332   4
   0   7 -13 156.892 499.279   8
   0   7 -13 310.282 395.357   3
   0  -7  13 34.6807 643.617   2
   0   7 -13-449.744 597.145  13
   0  -7  13 1414.91 923.603  11
   0  -7  13-544.435 793.544  16
   0   7 -12 11.0766 331.036   4
   0  -7  12 2417.12 905.884  11
   0  -7  12-49.1944 700.579   2
   0   7 -12-446.882 728.823   8
   0   7 -12 320.640 495.578   3
   0   7 -12 737.305 724.096  13
   0  -7  12 55.7316 639.607  16
   0   7 -11 3892.06 732.413   4
   0  -7  11 7647.25 1139.43  11
   0   7 -11 5202.71 689.358  12
   0   7 -11 5291.23 916.779   3
   0  -7  11 3198.05 936.429   2
   0   7 -11 5516.06 1154.28   8
   0   7 -11 6196.95 1156.67  13
   0  -7  11 5312.19 1211.04  16
   0  -7  11 4741.86 976.147   9
   0   7 -10 8011.08 1066.02   4
   0  -7  10 11431.2 1310.63  11
   0   7 -10 9786.42 1424.00   8
   0   7 -10 9454.52 1450.04  13
   0   7 -10 8268.34 1067.07   3
   0  -7  10 10913.3 1393.87   9
   0  -7  10 9930.68 1445.75   2
   0   7 -10 10600.1 970.299  12
   0  -7  10 8424.66 1362.19  16
   0  -7   9 18583.6 1893.81  16
   0  -7   9 18519.4 1743.94   9
   0   7  -9 16651.6 1846.51  13
   0   7  -9 18470.1 1537.69   3
   0   7  -9 19335.2 1323.26  12
   0  -7   9 16921.5 1872.18   2
   0  -7   9 17622.2 1457.57  11
   0   7  -9 16867.6 1746.29   8
   0   7  -9 17278.6 1465.81   4
   0  -7   8 2853.01 827.580   9
   0   7  -8 3598.85 633.777  12
   0   7  -8 2589.49 673.773   4
   0   7  -8 2664.05 683.624   3
   0  -7   8 2844.72 708.240  11
   0  -7   8 2280.98 889.885  16
   0  -7   8 3185.33 954.838   2
   0   7  -8 4906.67 1273.12  13
   0   7  -8 3417.28 995.337   8
   0   7  -7 23870.2 1805.71   3
   0  -7   7 23502.7 2150.08   2
   0   7  -7 24959.0 1597.49  12
   0  -7   7 23150.6 2074.51  16
   0   7  -7 26710.9 1853.32   4
   0  -7   7 26938.2 1642.08  11
   0   7  -7 23403.3 1984.86   8
   0  -7   7 28252.9 2046.41   9
   0   7  -6 40350.7 2064.41  12
   0   7  -6 41458.2 2331.97   3
   0   7  -6 44540.6 2367.06   4
   0  -7   6 41801.6 2731.22   2
   0  -7   6 40909.1 2420.81   9
   0   7  -6 43198.4 2635.32   8
   0  -7   6 42668.2 1951.52  11
   0  -7   6 44858.2 2718.78  16
   0   7  -5 763.689 427.338   4
   0  -7   5 1944.74 742.164   2
   0  -7   5 1979.35 760.304   9
   0  -7   5 1658.53 779.622  16
   0   7  -5 696.008 401.694  12
   0   7  -5 1563.68 857.008   3
   0   7  -5 1280.27 669.375   8
   0  -7   5 674.114 374.240  11
   0   7  -4 290.178 451.492  12
   0  -7   4 342.663 603.288   2
   0  -7   4-31.5412 424.510  11
   0   7  -4 1070.64 682.494   8
   0  -7   4 622.336 591.919  16
   0  -7   4 26.9612 208.974   7
   0  -7   4 762.044 524.823   9
   0   7  -4-201.803 434.484   4
   0   7  -3 596.103 579.328   8
   0  -7   3 218.537 479.950  16
   0  -7   3 717.152 554.622   9
   0   7  -3-144.870 500.900   4
   0  -7   3-47.8112 640.398   2
   0   7  -3 236.617 442.243  12
   0  -7   3 447.482 304.894   7
   0  -7   3 1087.01 466.531  11
   0  -7   2 833.307 630.737   9
   0   7  -2 92.4945 512.422   8
   0  -7   2 1067.64 428.313  11
   0  -7   2 777.412 388.028   7
   0   7  -2-64.5875 459.073   4
   0   7  -2-146.087 520.709  12
   0  -7   2 1140.72 693.691  16
   0  -7   1 3069.51 788.457   9
   0  -7   1 3204.56 511.683  11
   0  -7   1 3776.91 646.085   7
   0  -7   1 2639.64 723.740  16
   0   7  -1 3049.36 755.892  12
   0   7  -1 2690.15 768.527   8
   0   7  -1 2546.80 733.219   4
   0   7   0 28884.6 2071.36   4
   0   7   0 29457.4 2045.73   8
   0  -7   0 28861.0 2026.21   9
   0   7   0 31185.1 1742.55  17
   0  -7   0 29433.8 2094.97  16
   0  -7   0 31017.6 1379.10  11
   0  -7   0 29395.0 1549.45   7
   0   7   0 30358.4 2092.64  12
   0  -7  -1 2989.90 775.834  16
   0  -7  -1 1845.69 644.418   9
   0  -7  -1 2967.99 688.239   7
   0   7   1 3075.13 763.595   8
   0   7   1 2613.33 769.170  12
   0   7   1 2773.63 565.583  17
   0   7   1 2976.91 776.946   4
   0  -7  -2 46504.4 2521.65   9
   0  -7  -2 47976.9 2547.74  16
   0   7   2 47606.3 2080.45  17
   0   7   2 48362.5 2489.64   8
   0   7   2 41991.1 2592.54  12
   0  -7  -2 47396.0 2177.70   7
   0   7   2 45744.4 2694.97   4
   0  -7  -3-777.795 677.338   9
   0  -7  -3 1265.15 721.687   7
   0   7   3-430.452 365.125  17
   0   7   3 507.408 607.128   4
   0  -7  -3 396.050 452.711  16
   0   7   3 368.440 502.194  12
   0   7   4 35418.0 2491.10  12
   0  -7  -4 36411.2 2198.26  16
   0  -7  -4 33980.8 2249.35   9
   0  -7  -4 36828.2 2095.64   7
   0   7   4 37223.9 1826.19  17
   0   7   4 35792.2 2489.98   4
   0  -7  -5 18439.7 1916.74  14
   0   7   5 14416.3 1723.54  12
   0   7   5 14988.8 1175.00  17
   0  -7  -5 13989.4 1498.56   9
   0  -7  -5 14175.0 1334.87  10
   0  -7  -5 16971.3 1543.22   7
   0  -7  -5 13563.5 1371.59  16
   0   7   5 15606.4 1708.79   4
   0   7   6 405.379 328.852  17
   0   7   6 383.537 672.148  12
   0   7   6 360.956 644.909   4
   0  -7  -6 1600.38 1026.11  14
   0  -7  -6 1181.23 556.427  10
   0  -7  -6 754.043 530.577   9
   0  -7  -7 12759.6 1502.56   9
   0   7   7 10729.5 1505.46  12
   0  -7  -7 15324.5 1798.97  14
   0  -7  -7 13150.9 1289.97  10
   0   7   7 14290.1 1186.33  17
   0  -7  -7 15472.3 1589.49   7
   0   7   7 14547.1 1685.25   4
   0   7   8-182.403 334.053  17
   0   7   8 999.741 672.869   4
   0  -7  -8 431.464 614.868   9
   0  -7  -8 94.0453 309.718  10
   0  -7  -8 1249.86 771.397   7
   0  -7  -8 1043.82 791.228  14
   0   7   8 69.5091 636.774  12
   0   7   9 3359.39 992.274   4
   0  -7  -9 1472.91 688.657   9
   0   7   9 2852.54 897.246  12
   0  -7  -9 3466.82 697.896  10
   0  -7  -9 2764.92 848.181   7
   0  -7  -9 1361.85 742.683  14
   0   7   9 2440.00 514.791  17
   0   7  10 212.570 656.265   4
   0  -7 -10 982.488 713.653   9
   0   7  10 600.214 647.468  12
   0   7  10 38.1005 276.009  17
   0  -7 -10 265.662 316.260  10
   0  -7 -10 1402.33 781.000   7
   0  -7 -10-215.814 638.826  14
   0   7  11 9106.95 1478.28   4
   0   7  11 10255.1 1093.58  17
   0   7  11 8450.90 1474.14  12
   0  -7 -11 10064.4 1635.26  15
   0  -7 -11 7746.37 1306.94   9
   0  -7 -11 8266.45 1333.05  14
   0  -7 -11 9767.98 1421.80   7
   0   7  12 784.195 558.806   4
   0  -7 -12 775.382 791.541   7
   0  -7 -12 118.407 725.084  14
   0  -7 -12 503.663 733.924   9
   0   7  12-68.3545 656.134  12
   0  -7 -12 2192.34 945.787  15
   0  -7 -13 9094.98 1479.74   7
   0  -7 -13 10461.6 1564.15   9
   0  -7 -13 11863.5 1824.19  15
   0   7  13 10639.5 1710.69  12
   0   7  13 9405.65 1534.88   4
   0  -7 -13 7137.83 1334.77  14
   0   7  14 4096.40 1172.54  12
   0  -7 -14 2128.67 883.543  14
   0  -7 -14 2460.84 913.428   7
   0  -7 -14 2993.76 909.281   9
   0  -7 -14 3343.46 1196.70  15
   0   7  14 3210.98 986.646  13
   0   7  14 3189.96 1033.71   4
   0   7  15 1781.89 912.099  13
   0   7  15 38.0905 609.187  12
   0  -7 -15-145.493 628.737   9
   0  -7 -15 582.084 850.774   7
   0   7  15 490.986 634.339   4
   0  -7 -15 1345.63 768.964  14
   0  -7 -15 324.263 626.882  15
   0  -7 -16 1198.06 789.566   9
   0  -7 -16 2464.90 979.165  14
   0   7  16 169.631 627.240   4
   0  -7 -16-486.666 683.506  15
   0   7  16 979.988 712.895  13
   0  -7 -16 960.454 901.145   7
   0   7  16-476.935 726.033  12
   0  -7 -17 267.766 622.563   7
   0   7  17 2107.79 1083.85  12
   0   7  17-340.472 800.485   4
   0  -7 -17 801.070 720.753  14
   0  -7 -17-729.887 772.816  15
   0  -7 -18-698.020 888.893  15
   0  -7 -18 401.785 684.691   7
   0   7  18-36.7460 672.882  12
   0   7  18 785.233 647.588   4
   0  -7 -18-293.382 656.736  14
   0   7  19 2053.96 996.628   4
   0   7  19 2734.97 1052.19  12
   0  -7 -19 4156.65 1156.22  14
   0  -7 -19 2537.71 988.468   7
   0  -7 -19 2555.43 1167.49  15
   0  -7 -20 644.808 963.828  15
   0   7  20-354.420 902.340  12
   0  -7 -20-322.352 560.052  14
   0   7  20 335.529 652.907   4
   0  -7 -20-30.5938 799.385   7
   0  -7 -21 2232.48 1116.02   7
   0  -7 -21 3301.34 1037.44  14
   0   7  21 4260.31 1206.27  12
   0   7  21 4869.93 1418.98   4
   0  -7 -21 5249.67 1339.21  15
   0  -8  23 1745.10 1090.50  16
   0  -8  23 63.1633 661.036   2
   0   8 -23 359.962 792.997   8
   0  -8  22 570.881 748.170   2
   0  -8  22 331.459 776.614  16
   0   8 -22-242.011 726.301   8
   0  -8  21 1317.04 1105.44  16
   0  -8  21-1206.54 962.817   2
   0   8 -21-395.225 732.219   8
   0   8 -20-704.527 707.370  13
   0   8 -20 1232.26 898.877   8
   0  -8  20-722.684 723.055  16
   0  -8  20 281.979 951.876   2
   0   8 -19-1694.36 885.626  13
   0  -8  19-705.320 755.488   2
   0   8 -19-294.698 669.656   8
   0  -8  18 2142.11 971.452  16
   0   8 -18 1014.59 810.755   8
   0  -8  18 4124.87 1280.64   2
   0   8 -18 3483.12 919.275  13
   0   8 -17 619.158 602.822  13
   0  -8  17 922.265 901.913  16
   0  -8  17 465.281 845.061   2
   0   8 -17-1037.29 771.841   8
   0   8 -16 279.372 692.333  13
   0  -8  16 620.524 839.042  16
   0  -8  16 226.695 770.205   2
   0   8 -16 261.972 585.409   8
   0   8 -15-322.218 581.968   8
   0  -8  15-143.037 764.146  16
   0   8 -15-245.960 640.652  13
   0  -8  15 357.604 784.947   2
   0  -8  14-48.2095 589.896  16
   0   8 -14 1304.52 856.083  13
   0   8 -14-517.231 501.181   3
   0  -8  14-96.4131 651.896   2
   0   8 -14 436.484 613.619   8
   0  -8  14 389.965 722.822   9
   0   8 -13 1526.96 838.810   8
   0   8 -13 734.334 525.381   4
   0   8 -13 1284.03 590.971   3
   0  -8  13 691.254 625.138   9
   0  -8  13 3164.38 1084.74   2
   0   8 -13 1945.94 862.710  13
   0  -8  13 480.284 666.845  16
   0  -8  13 4097.91 977.549  11
   0   8 -12 1028.37 870.316  13
   0  -8  12 1514.52 967.933  16
   0  -8  12 598.969 672.146   9
   0  -8  12 1275.35 798.758   2
   0   8 -12-944.895 754.127   8
   0   8 -12 70.8526 418.094   4
   0   8 -12 1244.53 669.816   3
   0  -8  12 754.760 749.042  11
   0  -8  11 2780.58 810.543  11
   0  -8  11 2395.12 866.837   9
   0   8 -11 2319.49 975.695   8
   0   8 -11 1667.46 668.281   3
   0  -8  11 2284.01 997.986  16
   0   8 -11 2233.27 644.629   4
   0  -8  11 1822.53 813.103   2
   0   8 -11 1025.98 857.677  13
   0  -8  10 41620.6 2700.98   9
   0  -8  10 44564.6 2410.98  11
   0   8 -10 43111.0 2987.31   8
   0   8 -10 38619.8 2384.49   3
   0  -8  10 40921.4 3011.02   2
   0   8 -10 41666.3 2456.65   4
   0  -8  10 41459.7 2995.16  16
   0   8 -10 41675.1 2907.78  13
   0   8  -9 31.1141 371.016   4
   0   8  -9 347.763 696.381   8
   0   8  -9 146.573 547.789   3
   0  -8   9 861.950 797.079  16
   0  -8   9 1010.74 740.166   2
   0  -8   9 418.917 541.093  11
   0   8  -9 652.336 806.364  13
   0  -8   9-71.4941 483.643   9
   0   8  -9-210.651 420.601  12
   0  -8   8 6312.50 1302.42   2
   0   8  -8 5655.33 1032.53   3
   0  -8   8 6205.16 1196.57  16
   0  -8   8 5166.38 982.287   9
   0  -8   8 6642.21 946.739  11
   0   8  -8 5038.52 1052.35   8
   0   8  -8 6900.92 1038.69   4
   0   8  -8 5286.86 816.423  12
   0   8  -8 7227.16 1439.66  13
   0   8  -7 338.005 496.642   3
   0   8  -7 409.680 574.266   8
   0  -8   7 1408.83 821.101  16
   0   8  -7 2144.06 1081.73  13
   0  -8   7 1464.25 956.094   2
   0   8  -7 1305.25 581.783   4
   0  -8   7 1288.26 744.025   9
   0  -8   7 1169.25 518.364  11
   0   8  -7 448.337 414.554  12
   0  -8   6 1990.75 786.435   9
   0  -8   6 1046.21 543.815  16
   0   8  -6 4894.17 1312.41  13
   0  -8   6 1970.22 953.242   2
   0   8  -6 1608.03 747.810   8
   0   8  -6 2105.29 805.122   3
   0   8  -6 1733.54 612.429   4
   0   8  -6 2668.62 650.388  12
   0  -8   5 1158.06 775.495   2
   0   8  -5 742.859 499.578   4
   0   8  -5 887.291 541.639  12
   0   8  -5 1331.92 709.947   3
   0   8  -5 816.936 526.398   8
   0  -8   5-96.6152 617.470  16
   0  -8   5 532.550 501.453   9
   0  -8   4 15436.6 1620.87   9
   0   8  -4 15708.8 1665.39   8
   0   8  -4 15336.8 1498.48  12
   0  -8   4 16021.4 1745.29  16
   0  -8   4 16859.5 1907.57   2
   0   8  -4 14752.2 1642.93   3
   0   8  -4 14067.6 1507.85   4
   0   8  -3 6404.00 1003.34  12
   0  -8   3 5964.05 1124.32  16
   0   8  -3 6973.55 1108.00   4
   0  -8   3 4909.36 968.256   9
   0   8  -3 6432.18 1150.78   8
   0  -8   2 8622.59 1245.43   9
   0   8  -2 8768.30 1240.86   4
   0  -8   2 8076.12 1247.64  16
   0   8  -2 8166.53 1195.07   8
   0   8  -2 8257.05 1190.11  12
   0  -8   1 17917.3 1752.69  16
   0  -8   1 15834.7 1615.27   9
   0   8  -1 18286.4 1776.01   4
   0   8  -1 18126.6 1732.95  12
   0   8  -1 17271.1 1711.39   8
   0   8   0 208.874 534.521  12
   0   8   0 932.433 606.312   8
   0  -8   0 212.347 505.567   9
   0   8   0 306.306 443.357   4
   0  -8   0 58.0726 512.055  16
   0  -8   0-27.6891 320.867   7
   0   8   1 18210.2 1828.87   4
   0  -8  -1 17720.5 1731.27   9
   0  -8  -1 18023.3 1748.55  16
   0  -8  -1 18085.6 1370.18   7
   0   8   1 17132.7 1693.74   8
   0   8   1 15349.2 1647.61  12
   0  -8  -2 1695.76 719.109  16
   0   8   2 1632.98 696.231   4
   0   8   2 1112.31 657.651   8
   0  -8  -2 2479.90 682.535   7
   0  -8  -2 1232.88 577.467   9
   0   8   2 1039.22 606.970  12
   0   8   2 1543.77 461.316  17
   0   8   3 4378.07 732.620  17
   0   8   3 3962.08 1021.50   4
   0  -8  -3 4777.02 879.971   7
   0  -8  -3 2766.51 806.727   9
   0   8   3 3653.62 974.624  12
   0  -8  -3 3997.29 906.786  16
   0   8   4 1751.17 686.014   4
   0   8   4 3370.60 609.719  17
   0   8   4 1929.87 770.557  12
   0  -8  -4 2123.06 774.369   9
   0  -8  -4 3918.78 822.488   7
   0  -8  -4 2187.74 725.540  16
   0  -8  -5 625.960 559.875   9
   0   8   5-133.885 506.038   4
   0   8   5-334.370 647.928  12
   0  -8  -5-396.232 386.552  10
   0  -8  -5 628.597 548.390   7
   0  -8  -5 1617.90 1038.15  14
   0  -8  -5-746.762 484.214  16
   0   8   5-125.008 331.172  17
   0   8   6 1305.32 887.502  12
   0  -8  -6-9.27747 448.328  16
   0  -8  -6 305.215 576.719   7
   0   8   6-351.058 518.666   4
   0  -8  -6 170.340 524.967   9
   0  -8  -6 298.511 381.712  10
   0  -8  -7 9713.89 1254.87  16
   0   8   7 8953.76 1422.26   4
   0   8   7 8118.95 1432.54  12
   0  -8  -7 8589.36 1229.24   7
   0  -8  -7 11969.6 1311.30  10
   0  -8  -7 10682.9 1501.81   9
   0  -8  -7 10698.5 1622.35  14
   0   8   8 412.018 613.635   4
   0  -8  -8 564.362 443.397  10
   0   8   8 443.877 690.677  12
   0  -8  -8 576.436 570.669  16
   0  -8  -8 539.693 592.516   9
   0  -8  -8 769.802 734.387   7
   0  -8  -8 30.1226 794.576  14
   0  -8  -9 1897.45 628.345  16
   0  -8  -9 2695.95 1024.37  14
   0  -8  -9 3434.55 930.059   9
   0   8   9 3965.82 1181.19  12
   0  -8  -9 3471.26 944.328   7
   0   8   9 2920.94 971.319   4
   0  -8 -10 230.764 729.081   9
   0   8  10-768.398 668.878   4
   0  -8 -10 92.8904 782.250  14
   0  -8 -10 1698.25 1178.38  15
   0   8  10 288.329 786.571  12
   0  -8 -10 556.493 685.998   7
   0  -8 -11 3586.23 1030.47   9
   0  -8 -11 1270.83 855.617  14
   0   8  11 2330.14 929.548  12
   0  -8 -11 3774.82 947.534   7
   0  -8 -11 4265.75 1247.32  15
   0   8  11 3887.50 1199.85   4
   0  -8 -12 956.346 564.457  14
   0   8  12 1876.38 983.571   4
   0  -8 -12 1512.04 821.363   9
   0  -8 -12 3258.02 1188.25  15
   0   8  12 1525.83 899.608  12
   0   8  12 3562.73 1084.97  13
   0  -8 -12 2190.62 1027.43   7
   0   8  13 551.692 828.783  12
   0   8  13 3877.59 1188.65  13
   0  -8 -13 1510.99 687.333   9
   0  -8 -13 3346.12 1051.41   7
   0   8  13 692.271 556.999   4
   0  -8 -13 2004.57 959.558  15
   0  -8 -13 105.554 825.910  14
   0  -8 -14 128.097 571.065  14
   0  -8 -14 623.115 929.932  15
   0   8  14 8.88720 563.363  12
   0   8  14 1395.52 948.337   4
   0  -8 -14 461.610 694.491   9
   0  -8 -14 1841.30 973.444   7
   0   8  14 547.361 676.599  13
   0   8  15 2102.03 1090.21  12
   0  -8 -15 1617.42 1052.65  15
   0  -8 -15 2388.73 923.406   7
   0   8  15-170.976 585.744   4
   0   8  15 1828.09 818.759  13
   0  -8 -15 1880.09 967.102  14
   0  -8 -15 2514.19 1008.58   9
   0   8  16 2555.30 1181.97  12
   0  -8 -16 1762.37 1032.52   7
   0   8  16 1857.95 1022.42   4
   0  -8 -16 2073.47 933.838   9
   0  -8 -16 2174.42 947.170  14
   0  -8 -16 1944.63 1201.63  15
   0  -8 -17-412.059 822.871   7
   0   8  17 108.381 740.437   4
   0   8  17 187.691 998.046  12
   0  -8 -17-727.665 680.190  14
   0  -8 -17 564.291 1036.03  15
   0  -8 -18 1103.36 830.378  15
   0   8  18 1863.46 1110.60  12
   0  -8 -18 1216.13 866.104  14
   0  -8 -18-14.1227 679.663   7
   0   8  18 685.014 679.283   4
   0  -8 -19 308.108 698.089   7
   0  -8 -19 2185.08 932.839  14
   0  -8 -20 3021.17 1060.01  14
   0   9 -21 1832.92 1014.09   8
   0   9 -20 1398.32 1020.36   8
   0  -9  20 1421.50 1069.64   2
   0  -9  20 1875.71 1202.02  16
   0   9 -20 121.989 634.136  13
   0   9 -19-383.216 713.515  13
   0   9 -19 853.425 1000.13   8
   0  -9  19 1779.02 1090.11   9
   0  -9  19-478.383 734.405  16
   0  -9  19-944.893 951.752   2
   0   9 -18 2112.58 1015.86   8
   0  -9  18 450.072 825.676   2
   0  -9  18 258.018 659.972   9
   0  -9  18-41.8980 798.678  16
   0   9 -18-887.618 899.753  13
   0  -9  17 213.059 578.348   2
   0  -9  17 241.615 644.990  16
   0   9 -17 364.096 720.831  13
   0   9 -17 946.273 871.984   8
   0  -9  17 1136.73 618.694   9
   0   9 -16 1126.15 843.383  13
   0  -9  16 1304.10 911.300  16
   0  -9  16 2783.90 975.604   9
   0  -9  16 2585.63 1186.75   2
   0   9 -16 1426.96 922.537   8
   0  -9  15 864.533 884.342   2
   0  -9  15 1382.54 882.721   9
   0  -9  15 17.4698 753.011  16
   0   9 -15-628.871 760.952  13
   0   9 -15-43.7680 691.840   8
   0   9 -14-502.056 708.703   8
   0   9 -14 1212.47 708.410  13
   0  -9  14 723.291 638.088   9
   0  -9  14 3313.64 1164.18  16
   0  -9  14 1779.54 914.781   2
   0  -9  13 291.902 660.474   9
   0   9 -13 875.596 876.519  13
   0   9 -13 853.127 811.148   8
   0  -9  13-459.774 691.020  16
   0  -9  13 1803.53 1033.08   2
   0  -9  12 9460.17 1671.24   2
   0  -9  12 7705.39 1384.30   9
   0   9 -12 8115.19 1492.42  13
   0  -9  12 7622.35 1511.20  16
   0   9 -12 7448.50 1411.22   8
   0   9 -11 5895.67 1385.80  13
   0   9 -11 6399.04 1323.06   8
   0  -9  11 6186.27 1227.00   9
   0   9 -11 5944.79 1061.55   3
   0  -9  11 4838.50 1184.65   2
   0  -9  11 6497.67 1387.85  16
   0  -9  10 1202.31 714.406  16
   0  -9  10 942.222 717.103   9
   0   9 -10 102.404 578.338   3
   0   9 -10 1725.03 1016.87  13
   0   9 -10 556.310 653.947   8
   0   9 -10 982.223 542.518   4
   0  -9  10 720.729 676.683   2
   0   9  -9 345.392 649.892   8
   0   9  -9 281.722 726.971  13
   0  -9   9 638.860 720.029   9
   0   9  -9 427.499 442.957   4
   0   9  -9-351.407 501.486   3
   0  -9   9-993.608 769.315   2
   0  -9   9 76.5044 776.709  16
   0   9  -8-740.231 619.787   8
   0   9  -8 998.510 847.726  13
   0   9  -8-179.901 407.686   4
   0  -9   8-338.493 635.989   9
   0   9  -8 41.2906 530.379   3
   0  -9   8 361.124 668.798  16
   0  -9   8 1156.22 841.963   2
   0  -9   7 1261.29 795.423  16
   0   9  -7 1880.53 794.149   4
   0   9  -7 3244.57 1225.01  13
   0  -9   7 1332.45 795.565   9
   0   9  -7 1698.56 782.667   3
   0  -9   7 1829.34 959.598   2
   0   9  -7 1470.08 706.091   8
   0   9  -6 1943.93 916.658   8
   0   9  -6-138.477 421.943   4
   0  -9   6 1955.64 1061.03  16
   0   9  -6 159.627 574.146   3
   0  -9   6 685.820 696.762   2
   0   9  -6-264.565 389.302  12
   0  -9   6 1236.07 751.560   9
   0   9  -6 2152.48 1229.76  13
   0   9  -5 10975.8 1386.02   4
   0   9  -5 13141.3 1713.33   8
   0   9  -5 12967.9 1928.78  13
   0  -9   5 13158.9 1615.03   9
   0  -9   5 12991.4 1701.75  16
   0   9  -5 11869.0 1575.41   3
   0   9  -5 11611.6 1407.20  12
   0   9  -4 1425.12 830.117   3
   0   9  -4 1145.52 584.511   4
   0   9  -4 976.570 634.507   8
   0  -9   4 1131.59 553.647   9
   0   9  -4 843.901 660.376  12
   0  -9   4 1417.25 740.797  16
   0   9  -3 12036.9 1607.70   8
   0   9  -3 15090.5 2052.30  13
   0   9  -3 15105.7 1678.53   4
   0   9  -3 14639.1 1621.40  12
   0  -9   3 13689.7 1621.41   9
   0  -9   3 12798.9 1643.50  16
   0   9  -3 14559.0 1804.65   3
   0   9  -2 2570.08 1252.91  13
   0   9  -2 661.899 650.874  12
   0   9  -2 357.318 525.039   4
   0   9  -2 188.137 534.777   8
   0  -9   2 290.316 539.225   9
   0  -9   2 596.335 676.798  16
   0   9  -1-99.0717 542.080  12
   0  -9   1 247.117 622.288   9
   0   9  -1 925.887 712.909   4
   0  -9   1 447.929 562.051  16
   0   9  -1-437.352 491.195   8
   0  -9   0 5501.55 1145.18  16
   0   9   0 4560.00 1022.38   4
   0  -9   0 5465.15 1044.48   9
   0   9   0 5114.25 1079.75  12
   0   9   0 5170.43 1026.04   8
   0   9   0 7611.95 1624.55  13
   0  -9  -1 478.233 554.578   9
   0   9   1-183.294 630.225  12
   0  -9  -1-221.455 591.162  16
   0   9   1 516.503 480.525   8
   0   9   1 1919.37 1112.86  13
   0   9   1 1446.71 804.764   4
   0  -9  -2 748.145 685.440   9
   0  -9  -2 50.3156 513.636  16
   0   9   2 1783.34 1031.42  13
   0   9   2 746.241 546.448   4
   0   9   2 723.919 721.266  12
   0   9   3 2137.85 894.156   4
   0  -9  -3 185.988 526.142  16
   0   9   3 3574.36 1283.86  13
   0  -9  -3 1397.33 714.928   9
   0   9   3 2000.88 941.758  12
   0  -9  -4 6982.26 1589.32  14
   0  -9  -4 3684.01 939.351  16
   0  -9  -4 3283.71 933.148   9
   0   9   4 4817.10 1172.07   4
   0   9   4 8409.36 1633.67  13
   0   9   4 5130.99 1153.71  12
   0  -9  -4 4461.03 882.295  10
   0   9   5 3932.22 1332.16  13
   0   9   5 275.709 646.488  12
   0  -9  -5 795.521 502.562  10
   0   9   5 245.885 486.069   4
   0  -9  -5 2914.49 1251.34  14
   0  -9  -5 594.779 582.039  16
   0  -9  -5 292.707 560.712   9
   0  -9  -6 2902.54 861.316   9
   0  -9  -6 4611.63 1338.64  14
   0   9   6 2907.55 1005.75   4
   0   9   6 6276.38 1440.91  13
   0   9   6 4229.37 1150.91  12
   0  -9  -7-248.836 559.777   7
   0   9   7 2597.51 1082.93  13
   0  -9  -7 1119.08 655.241   9
   0   9   7-599.399 717.967   4
   0   9   7 1715.64 884.956  12
   0  -9  -7 443.945 624.599  14
   0  -9  -8 1330.67 752.362   7
   0  -9  -8 1192.10 833.835  14
   0   9   8 1324.50 880.884  12
   0  -9  -8 109.619 606.805   9
   0   9   8 1643.26 780.302   4
   0   9   9-91.1683 730.840   4
   0   9   9 1353.57 961.705  13
   0  -9  -9 145.374 557.425   7
   0   9   9-476.443 693.960  12
   0  -9  -9 1845.07 1174.00  14
   0  -9  -9 598.426 621.810   9
   0   9  10 3103.82 1191.99  13
   0  -9 -10 226.666 784.091  14
   0  -9 -10 3180.09 1178.68  15
   0   9  10 814.321 630.542   4
   0   9  10 1923.31 978.370  12
   0  -9 -10 1908.90 835.283   9
   0  -9 -10 1221.79 728.496   7
   0  -9 -11-1252.08 983.125  14
   0   9  11 311.393 820.686  12
   0  -9 -11-296.991 607.955   7
   0  -9 -11-140.476 577.174   9
   0   9  11 1531.58 1035.65  13
   0   9  11 1194.66 880.693   4
   0  -9 -12 1742.54 956.042   7
   0   9  12 2782.77 1202.71  12
   0  -9 -12 3593.80 1306.61  15
   0   9  12 1798.32 796.010   4
   0  -9 -12-175.990 791.207  14
   0   9  12 1963.94 1027.88  13
   0  -9 -12 675.809 713.742   9
   0  -9 -13-2093.83 1194.57  14
   0   9  13-1757.79 1029.72   4
   0  -9 -13 214.803 913.956  15
   0   9  13 1388.09 984.067  13
   0  -9 -13-251.480 654.246   7
   0  -9 -13-76.8577 541.916   9
   0   9  13 1471.89 1057.65  12
   0  -9 -14 435.583 721.386  15
   0  -9 -14-979.452 878.895   7
   0   9  14 2049.46 987.300  13
   0   9  14 552.079 948.272  12
   0  -9 -14-693.213 1017.34  14
   0  -9 -14 534.975 645.348   9
   0   9  14 1086.42 759.437   4
   0   9  15 1153.94 1026.99  12
   0  -9 -15 229.117 773.854   7
   0  -9 -15 2470.09 1211.08  15
   0   9  15-299.410 723.855   4
   0  -9 -15 602.607 655.189   9
   0  -9 -15 1376.27 911.998  14
   0  -9 -16 2124.39 1103.51   7
   0  -9 -16 371.680 634.763   9
   0  -9 -16 3487.62 1254.21  14
   0  -9 -17-877.615 907.380   7
   0  -9 -17 1206.92 795.510  14
   0  -9 -18 1336.41 881.760  14
   0 -10  20-675.168 684.816   9
   0 -10  19 2453.78 1169.87   9
   0  10 -19 878.260 905.496  13
   0 -10  18 1497.11 883.212   9
   0  10 -18 369.320 672.127  13
   0  10 -17 1611.14 951.817  13
   0  10 -17 2511.75 992.932   8
   0 -10  17 2974.41 1250.37  16
   0 -10  17 3286.24 1162.64   9
   0  10 -16-387.807 650.300   8
   0 -10  16 485.327 778.262  16
   0 -10  16 1498.80 1120.39   2
   0  10 -16 825.973 833.515  13
   0 -10  16-154.137 649.893   9
   0  10 -15 6971.11 1510.79   8
   0 -10  15 4935.75 1351.35  16
   0 -10  15 8871.14 1808.60   2
   0  10 -15 5326.39 1343.43  13
   0 -10  15 6026.30 1366.22   9
   0 -10  14 3657.57 1096.08  16
   0 -10  14 2891.92 943.095   9
   0 -10  14 4382.93 1355.48   2
   0  10 -14 4516.16 1340.84  13
   0  10 -14 3285.69 1128.16   8
   0  10 -13-321.294 799.025   8
   0 -10  13-693.165 619.845   9
   0  10 -13 1301.19 1092.50  13
   0 -10  13 406.423 786.149   2
   0 -10  13-625.093 956.413  16
   0  10 -12 2090.87 1172.81  13
   0 -10  12-339.966 643.992   9
   0 -10  12 1225.16 832.592   2
   0 -10  12 998.947 963.445  16
   0  10 -12-714.881 845.441   8
   0 -10  11 996.354 862.148   2
   0 -10  11 69.8664 555.179   9
   0  10 -11 1056.84 755.256   8
   0 -10  11 621.975 870.292  16
   0  10 -11 825.015 946.213  13
   0 -10  10-220.967 712.074   2
   0  10 -10 32.1555 641.582   8
   0 -10  10 416.908 661.703  16
   0 -10  10 633.914 600.235   9
   0  10  -9 243.212 593.095   8
   0 -10   9 1567.97 993.305   2
   0 -10   9 1837.61 940.440   9
   0  10  -9 401.561 831.498  13
   0  10  -9-411.788 677.852   3
   0 -10   9 803.565 905.316  16
   0 -10   8 1990.64 737.044   2
   0  10  -8 2015.64 822.786   3
   0  10  -8 2121.80 1113.32  13
   0 -10   8 1929.92 857.229  16
   0  10  -8 99.5799 553.045   8
   0 -10   8 2473.16 950.986   9
   0  10  -7 1406.89 785.435   3
   0 -10   7 486.749 559.195   9
   0  10  -7 1422.31 914.784   8
   0  10  -7 2132.75 1165.30  13
   0 -10   7 905.398 786.473  16
   0  10  -6-461.319 642.096   8
   0 -10   6 368.648 624.471   9
   0  10  -6 761.985 488.920   4
   0  10  -6 1344.82 864.364   3
   0 -10   6 1304.73 956.893  16
   0  10  -6 2517.83 1122.51  13
   0  10  -5-492.124 578.283   8
   0  10  -5 1708.27 1217.28  13
   0 -10   5 429.691 551.884   9
   0  10  -5 1415.68 794.564   3
   0  10  -5-21.2858 461.341   4
   0 -10   5-334.651 585.286  16
   0  10  -4 328.208 482.418   8
   0 -10   4 2276.11 937.135  16
   0 -10   4-129.367 645.438   9
   0  10  -4 1897.84 904.584   3
   0  10  -4 2100.69 1057.20  13
   0  10  -4 1155.81 671.800   4
   0  10  -3 2492.75 1204.23  13
   0  10  -3 859.795 817.499   3
   0  10  -3 86.1748 491.357  12
   0  10  -3-63.1801 543.297   8
   0 -10   3 447.792 684.322  16
   0 -10   3 524.122 714.866   9
   0  10  -3 268.737 535.829   4
   0  10  -2 5020.03 1329.30   3
   0  10  -2 1540.00 699.090   8
   0  10  -2 221.754 567.741  12
   0  10  -2 4737.20 1540.74  13
   0 -10   2 1176.32 762.551   9
   0  10  -2 1269.96 663.031   4
   0 -10   2 1068.86 729.243  16
   0  10  -1 333.188 580.991   4
   0 -10   1 868.688 583.954   9
   0 -10   1 879.831 735.002  16
   0  10  -1 2536.92 1067.47  13
   0  10  -1 897.551 705.061   8
   0  10  -1 273.840 538.639  12
   0 -10   0 1797.25 811.908  16
   0  10   0 1905.42 858.104   4
   0  10   0 1800.74 824.063  12
   0  10   0 3643.68 1338.42  13
   0  10   0 1166.76 642.014   8
   0 -10   0 1914.25 804.797   9
   0  10   1 2989.23 1011.13  12
   0 -10  -1 1343.14 839.807   9
   0  10   1 2278.83 923.021   4
   0 -10  -1 1899.18 770.642  16
   0  10   1 4787.25 1457.36  13
   0 -10  -2 1047.43 743.025  16
   0  10   2 1754.42 760.262  12
   0 -10  -2 1881.12 802.664   9
   0  10   2 3689.08 1111.83   4
   0  10   3 3849.60 1482.70  13
   0  10   3 1497.53 809.059   4
   0  10   3 2854.21 1050.83  12
   0 -10  -3 4110.80 1410.60  14
   0 -10  -3 1628.10 734.154   9
   0  10   4-365.918 537.980   4
   0  10   4 1285.24 971.704  13
   0  10   4-8.62080 724.872  12
   0 -10  -4-282.903 645.224   9
   0 -10  -4 619.163 964.838  14
   0  10   5 1587.28 768.492   4
   0 -10  -5 3900.97 1353.78  14
   0  10   5 3415.87 1264.29  13
   0 -10  -5 1411.01 801.801   9
   0  10   5 1948.30 953.084  12
   0 -10  -6 1437.11 745.101   9
   0  10   6 2824.39 1308.20  13
   0  10   6 3088.55 1037.69  12
   0  10   6 2003.57 870.194   4
   0 -10  -6 3528.50 1326.69  14
   0 -10  -7 1485.94 798.557   9
   0  10   7 841.080 639.281   4
   0  10   7 802.752 679.039  12
   0 -10  -7 989.029 957.816  14
   0  10   7 1896.17 1110.25  13
   0  10   8 3945.75 1225.26  13
   0  10   8 1379.58 820.035   4
   0 -10  -8 3204.06 1125.58   9
   0  10   8 1984.17 945.059  12
   0 -10  -8 1100.50 894.328  14
   0 -10  -9 5149.70 1553.53  15
   0 -10  -9-688.580 692.060   9
   0 -10  -9-855.884 913.701  14
   0  10   9 2932.60 1419.43  13
   0  10   9 1126.07 937.372  12
   0  10   9 1229.19 857.920   4
   0  10  10 1350.39 984.818  13
   0 -10 -10-1191.68 907.835  14
   0 -10 -10 258.038 614.501   9
   0  10  10 1176.09 878.366  12
   0  10  10 377.619 791.398   4
   0 -10 -11 1824.46 912.406   9
   0  10  11 271.719 739.579  13
   0  10  11 227.778 736.086   4
   0 -10 -11 433.765 785.320  14
   0  10  11 1981.82 1093.65  12
   0 -10 -12 4659.30 1222.05   9
   0  10  12 6408.16 1534.50  13
   0 -10 -12 3846.86 1300.13  14
   0 -10 -13 1630.73 877.631   9
   0  10  13 1899.96 1082.18  13
   0 -10 -14-2328.32 1193.40  14
   0 -10 -14 459.145 600.059   9
   0 -11  17 356.281 750.254   9
   0 -11  16 1895.54 1019.03   9
   0 -11  15 47.1524 704.061   9
   0 -11  14 1553.83 895.572   9
   0  11 -13 1270.09 1044.35   8
   0  11 -13 555.975 1070.48  13
   0 -11  13 655.805 900.827   9
   0 -11  12 1832.92 1139.66  16
   0 -11  12 745.305 753.754   9
   0  11 -12 1071.83 961.817   8
   0  11 -12 2323.33 1220.32  13
   0  11 -11 3254.48 1257.24   8
   0 -11  11 511.017 754.144  16
   0  11 -11 1403.69 1122.62  13
   0 -11  11 2416.75 1049.59   9
   0  11 -10 3732.71 1331.85  13
   0 -11  10 2453.29 1046.41  16
   0 -11  10 3139.42 1124.37   9
   0 -11  10 4138.77 1439.62   2
   0  11 -10 4098.38 1170.99   8
   0 -11   9 1184.16 1012.46  16
   0  11  -9 717.644 897.117   8
   0 -11   9 1157.55 818.774   9
   0  11  -9 286.441 793.820  13
   0 -11   8 3774.39 1117.25   9
   0  11  -8 3177.47 1420.60  13
   0 -11   8 1185.64 1014.07  16
   0  11  -8 161.310 646.598   8
   0 -11   7 283.110 646.900   9
   0  11  -7-538.745 623.346   8
   0 -11   7-806.778 760.440  16
   0  11  -6-324.330 759.162   3
   0  11  -6 222.581 563.691   8
   0  11  -6 2156.97 1242.00  13
   0 -11   6 2087.31 1010.22  16
   0 -11   6 69.1887 580.117   9
   0 -11   5 624.289 706.925   9
   0  11  -5 3292.98 1526.41  13
   0 -11   5 825.551 802.180  16
   0  11  -5 1551.49 850.154   8
   0  11  -5 870.070 661.033   3
   0  11  -4 1165.45 1061.28  13
   0 -11   4-675.631 798.608   9
   0 -11   4 216.678 602.986  16
   0  11  -4 379.864 677.913   8
   0  11  -4 411.169 875.150   3
   0 -11   3 1157.52 845.624  16
   0  11  -3-675.388 754.988   8
   0  11  -3 1168.11 932.282   3
   0 -11   3 933.849 757.446   9
   0  11  -3-625.012 690.374  13
   0  11  -2 558.204 702.229   8
   0  11  -2 2502.35 1385.81  13
   0 -11   2 849.101 722.755  16
   0 -11   2 593.409 535.615   9
   0  11  -2 1911.84 1080.35   3
   0  11  -2 1388.46 856.825   4
   0  11  -1 1826.40 1011.06   3
   0  11  -1 373.861 610.752   8
   0 -11   1-532.178 609.063   9
   0  11  -1 2863.42 1342.31  13
   0  11  -1 584.485 683.977   4
   0 -11   0 2049.20 806.419   9
   0  11   0 1665.51 1279.10  13
   0  11   0 1856.07 951.102  12
   0  11   0 241.720 547.110   4
   0  11   1-447.145 582.914   4
   0  11   1 1581.05 832.569  12
   0  11   1 1556.06 1282.94  13
   0 -11  -1 309.529 558.507   9
   0  11   2 3964.39 1483.32  13
   0 -11  -2-224.099 570.182   9
   0 -11  -2 5023.38 1668.57  14
   0  11   2 1092.20 800.096   4
   0  11   2 291.348 634.446  12
   0  11   3 1435.21 815.527   4
   0 -11  -3 2965.85 1397.55  14
   0 -11  -3 2078.56 820.604   9
   0  11   3 1685.97 773.235  12
   0  11   3 3856.11 1541.24  13
   0 -11  -4 1500.96 1208.07  14
   0  11   4 1048.14 859.708  12
   0  11   4 954.087 742.774   4
   0  11   4 3011.51 1413.65  13
   0  11   5 5838.33 1593.68  13
   0 -11  -5 7040.87 1696.51  14
   0  11   5 7862.86 1634.54   4
   0  11   5 6847.00 1573.85  12
   0  11   6 17.9238 658.274  12
   0  11   6 790.721 721.354   4
   0  11   7 9163.99 1772.72   4
   0  11   7 9823.29 1873.59  12
   0  12  -7 304.609 764.585   8
   0  12  -6 1761.28 937.368   8
   0  12  -2 1096.33 904.270   3
   0  12  -1 3615.97 1361.45   3
  -1  12   2 6899.00 1580.06  12
   1 -12  -2 5648.66 1456.52   9
   1 -12  -1-60.0554 703.543   9
  -1  12   0 1494.55 961.855   4
   1 -12   0 1107.28 899.652   9
   1 -12   1 3122.57 1086.47   9
  -1  12  -1 5091.49 1348.55   4
   1 -12   2-773.869 607.378   9
  -1  12  -2-347.245 657.331   4
   1 -12   3 1702.80 863.954   9
   1 -12   4-1194.33 897.189   9
   1 -12   5 1184.16 951.848   9
   1 -12   6-150.167 680.231   9
   1 -12   7 3963.30 1340.42   9
   1 -12   8 3094.12 1125.63   9
  -1  12  -9 1125.75 746.517   8
   1 -11 -10 1320.36 923.964   9
   1 -11  -9 1415.46 993.179   9
   1 -11  -8 217.467 755.883   9
   1 -11  -7 1572.34 884.167   9
  -1  11   7 1940.81 1079.59  12
   1 -11  -6 2608.84 1009.67   9
   1 -11  -6 4536.44 1623.21  15
  -1  11   6 2763.99 1186.15  12
  -1  11   6 764.557 703.392   4
  -1  11   5 6935.05 1518.11  12
   1 -11  -5 7376.75 1517.46   9
   1 -11  -5 11765.1 2057.64  15
  -1  11   5 9081.89 1771.81   4
   1 -11  -4 1350.70 1004.53   9
  -1  11   4 939.606 821.079  12
   1 -11  -4 2792.90 1368.20  14
  -1  11   4 814.788 866.631   4
   1 -11  -3 4837.90 1512.08  14
  -1  11   3 4432.13 1255.83  12
  -1  11   3 3934.94 1205.26   4
   1 -11  -3 4335.89 1246.32   9
  -1  11   2-734.905 722.672  12
  -1  11   2-8.94051 639.546   4
   1 -11  -2-359.995 789.682   9
   1 -11  -1 4016.97 1218.77   9
   1 -11  -1 6890.98 1733.43  14
  -1  11   1 3712.17 1152.54  12
  -1  11   1 4320.56 1150.93   4
  -1  11   0 4732.53 1253.79   4
   1 -11   0 4008.39 1135.29   9
  -1  11   0 5958.77 1308.77  12
  -1  11  -1-1031.70 655.630   4
  -1  11  -1-106.365 564.297  12
   1 -11   2-1406.72 961.783   9
  -1  11  -2-17.0953 546.607   4
  -1  11  -3 2649.34 910.493   4
   1 -11   3 4818.04 1253.78   9
   1 -11   4-61.8784 725.523   9
  -1  11  -4-686.750 721.201   8
  -1  11  -4 684.639 651.705   4
  -1  11  -5 9145.74 1821.38  13
  -1  11  -5 4163.61 1080.39   4
  -1  11  -5 5309.92 1266.80   8
   1 -11   5 7784.36 1536.71   9
   1 -11   6 954.920 796.555   9
  -1  11  -6 1732.81 859.287   4
  -1  11  -6 1015.11 800.936   8
   1 -11   6 1702.66 1047.37  16
  -1  11  -7-815.607 729.562   8
   1 -11   7 165.927 710.131  16
   1 -11   7 333.671 648.298   9
  -1  11  -7 67.0090 520.609   4
   1 -11   8 265.885 711.965  16
  -1  11  -8 614.911 759.644   8
   1 -11   8 2286.69 923.925   9
   1 -11   9 1423.80 807.947   9
   1 -11   9 1071.43 740.184  16
  -1  11  -9 2067.63 954.529   8
   1 -11  10 1460.99 1021.17   9
  -1  11 -10 833.479 766.603   8
   1 -11  10 1190.00 826.600  16
   1 -11  11-998.644 839.239   9
   1 -11  11 114.964 651.247  16
  -1  11 -11 907.204 865.394   8
   1 -11  12 1516.73 970.452  16
  -1  11 -12 4664.40 1348.60  13
  -1  11 -12 1876.09 1008.65   8
   1 -11  12 1688.20 976.576   9
  -1  11 -13 1125.95 942.413  13
   1 -11  13 1771.31 1070.59  16
   1 -11  13 3423.19 1248.24   9
  -1  11 -13 256.651 598.402   8
   1 -11  14 1296.24 895.552   9
  -1  11 -14 699.753 734.811   8
  -1  11 -15 462.769 854.158  13
   1 -11  15 725.058 901.658   9
   1 -10 -14 1074.61 1017.64   9
  -1  10  14 2313.06 1228.44  13
   1 -10 -13-2171.06 1051.62  14
   1 -10 -13 1553.11 1004.32   9
   1 -10 -12-1847.65 1205.86  14
   1 -10 -12 84.0619 641.616   9
   1 -10 -11 944.581 1075.99  15
   1 -10 -11-2218.34 1223.43  14
  -1  10  11 1853.49 1060.16   4
   1 -10 -11 251.242 626.672   9
  -1  10  11 1125.69 1003.93  12
  -1  10  10 82.5967 730.282   4
   1 -10 -10 1804.62 1139.05  15
  -1  10  10-624.260 732.602  12
   1 -10 -10-791.090 914.746  14
   1 -10 -10 103.262 663.056   9
  -1  10   9 3287.51 1034.01   4
   1 -10  -9 3764.60 1237.42  14
  -1  10   9 5346.66 1405.30  12
   1 -10  -9 5414.76 1518.50  15
   1 -10  -9 4405.49 1226.26   9
  -1  10   8-340.076 608.435   4
   1 -10  -8 547.274 751.622   9
   1 -10  -8 1199.11 955.681  14
  -1  10   8 506.127 822.572  12
  -1  10   7 3152.70 1115.88  12
   1 -10  -7 6643.06 1606.37  15
   1 -10  -7 3441.63 1104.29   9
  -1  10   7 3369.36 1190.06   4
   1 -10  -7 3632.42 1281.89  14
  -1  10   6 3129.08 1017.45   4
   1 -10  -6 4070.98 1357.14  14
  -1  10   6 2853.54 1089.04  12
   1 -10  -6 2270.22 883.434   9
   1 -10  -6 5478.28 1557.04  15
  -1  10   5 494.921 751.637   4
   1 -10  -5 713.641 629.296   9
   1 -10  -5 1369.10 927.151  14
  -1  10   5 144.414 655.235  12
   1 -10  -4-331.737 617.129   9
   1 -10  -4 1491.50 1101.59  14
  -1  10   4-744.206 824.253  12
  -1  10   4 103.364 615.228   4
   1 -10  -3 2757.69 1128.03  14
  -1  10   3 1064.00 788.931   4
  -1  10   3 816.786 780.237  12
   1 -10  -3 1727.83 942.393   9
  -1  10   2-32.0875 561.578   4
   1 -10  -2 1003.73 814.403  14
  -1  10   2 165.964 641.652  12
   1 -10  -2-8.44668 612.642   9
  -1  10   1 3685.59 1058.60   4
  -1  10   1 5210.46 1255.59  12
   1 -10  -1 2954.89 1010.16   9
   1 -10  -1 5450.93 1530.59  14
  -1  10   0 1384.33 743.784  12
   1 -10   0 142.559 644.493   9
  -1  10   0 2068.26 774.130   8
  -1  10   0 1291.85 717.148   4
   1 -10   1 4674.90 1109.69  16
  -1  10  -1 3389.71 998.228  12
  -1  10  -1 5618.64 1137.11   8
  -1  10  -1 4645.12 1153.50   4
   1 -10   1 4242.67 1123.20   9
  -1  10  -2 7740.32 1341.02  12
  -1  10  -2 8905.66 1458.03   4
   1 -10   2 6984.51 1371.95   9
   1 -10   2 10882.0 1551.67  16
  -1  10  -2 8236.69 1311.52   8
  -1  10  -3 1599.39 788.047   8
   1 -10   3 2429.21 994.443  16
   1 -10   3 1467.44 747.827   9
  -1  10  -3 1219.19 716.534   4
  -1  10  -3 1726.23 829.605  12
   1 -10   4 5342.67 1250.69   9
  -1  10  -4 5554.06 1096.43  12
  -1  10  -4 5963.81 1233.40   3
   1 -10   4 3579.25 985.673  16
  -1  10  -4 4660.22 1053.44   4
  -1  10  -4 4421.32 1092.16   8
   1 -10   5 1959.69 922.533  16
  -1  10  -5 2269.86 865.867   8
  -1  10  -5 525.796 514.813  12
  -1  10  -5 1634.06 875.181   3
  -1  10  -5 1720.77 723.202   4
   1 -10   5 632.428 719.023   9
   1 -10   6 3520.62 1088.19   9
  -1  10  -6 3654.77 948.049   4
   1 -10   6 5290.02 1277.71  16
  -1  10  -6 3086.24 979.971   8
  -1  10  -7 372.407 515.062   4
   1 -10   7 1131.83 870.610   9
  -1  10  -7 19.5891 589.108   8
   1 -10   7 851.170 596.089  16
  -1  10  -8 2193.26 992.537   8
  -1  10  -8 1851.14 765.960   4
   1 -10   8 1646.26 905.458   9
   1 -10   8 1527.27 839.132  16
  -1  10  -9 227.124 579.785   8
   1 -10   9 611.128 691.537   9
   1 -10   9 1611.50 995.579   2
  -1  10  -9 779.299 540.753   4
   1 -10   9 986.920 845.406  16
   1 -10  10 275.297 585.880   9
  -1  10 -10 524.472 542.785   4
   1 -10  10 1577.70 898.349  16
   1 -10  10 1045.48 873.180   2
  -1  10 -10-87.3026 661.112   8
   1 -10  11 1058.11 787.362  16
   1 -10  11 1668.19 868.988   2
  -1  10 -11-120.962 706.452   8
  -1  10 -11 2534.81 1233.74  13
   1 -10  11 567.749 692.013   9
  -1  10 -11 46.9556 587.592   4
  -1  10 -12 2518.64 1143.89  13
   1 -10  12 470.775 870.128   2
   1 -10  12 1210.01 928.512   9
  -1  10 -12-237.611 587.542   8
   1 -10  12 98.0786 716.882  16
   1 -10  13 662.142 829.366   9
  -1  10 -13 2042.87 1226.50  13
   1 -10  13 347.123 810.840   2
  -1  10 -13 792.067 734.507   8
   1 -10  13 527.359 715.634  16
   1 -10  14 835.787 906.757   2
   1 -10  14 565.629 866.148  16
  -1  10 -14 167.947 659.762   8
   1 -10  14 2097.72 950.546   9
  -1  10 -14 1276.63 873.592  13
  -1  10 -15 3109.77 1244.42  13
   1 -10  15 1499.76 859.800   2
   1 -10  15 1241.52 991.525   9
   1 -10  15 1064.80 712.363  16
  -1  10 -15 2061.59 981.875   8
  -1  10 -16 1660.90 1081.71  13
   1 -10  16 781.553 1010.08   2
   1 -10  16 684.513 1014.35  16
  -1  10 -16 187.419 656.621   8
   1 -10  16-384.730 827.007   9
   1 -10  17 1914.82 1007.23   9
   1 -10  17 957.439 1035.33  16
  -1  10 -17 234.920 683.097  13
  -1  10 -17 2278.17 1041.38   8
  -1  10 -18 314.042 799.090   8
   1 -10  18 457.086 768.686   9
  -1  10 -18 1422.24 996.122  13
  -1  10 -19 3106.59 1100.41  13
   1 -10  19 1344.82 901.842   9
   1  -9 -18 650.086 822.215  14
   1  -9 -18-1460.97 1164.67   7
   1  -9 -17-1486.19 1088.70   7
   1  -9 -17-295.910 768.914   9
   1  -9 -17 251.341 736.847  14
   1  -9 -16 1994.55 1134.22  14
   1  -9 -16 574.047 760.240   9
   1  -9 -16-1299.25 934.664   7
  -1   9  15 473.834 625.939  12
   1  -9 -15 972.657 852.256  14
  -1   9  15 3625.89 1339.52   4
   1  -9 -15 2392.27 1183.13  15
   1  -9 -15 1245.60 881.582   7
   1  -9 -15 1561.71 958.013   9
  -1   9  14 1117.11 817.661   4
   1  -9 -14-878.506 879.668  15
   1  -9 -14-100.665 725.253   9
  -1   9  14-683.338 864.615  12
   1  -9 -14 126.382 710.696   7
  -1   9  13 1273.77 822.335   4
   1  -9 -13 1927.11 1017.24   9
   1  -9 -13 1252.59 757.930   7
   1  -9 -13 572.174 823.572  15
   1  -9 -13-972.463 1082.26  14
  -1   9  13 935.706 797.282  12
   1  -9 -12 2548.65 980.496  14
  -1   9  12 1745.35 999.714  12
   1  -9 -12 1944.28 804.502   7
  -1   9  12 2739.74 1080.78   4
   1  -9 -12 2945.38 1094.43   9
   1  -9 -12 4303.55 1519.27  15
  -1   9  11 988.402 761.473  12
  -1   9  11-140.550 696.889   4
   1  -9 -11 41.0581 573.452   9
   1  -9 -11-1669.67 1042.62  14
   1  -9 -11-790.494 805.335   7
   1  -9 -11 2011.89 1169.44  15
   1  -9 -10 5452.01 1309.88  14
  -1   9  10 5089.33 1316.49  12
   1  -9 -10 3046.22 835.498   7
   1  -9 -10 2886.45 1152.83  15
  -1   9  10 4246.20 1260.60   4
   1  -9 -10 2746.78 916.176   9
   1  -9  -9-453.879 664.161   7
   1  -9  -9 74.8573 573.508   9
   1  -9  -9-827.463 740.195  14
  -1   9   9-566.552 668.026   4
  -1   9   9 287.772 688.736  12
   1  -9  -9 1834.08 1080.62  15
  -1   9   8 306.886 696.656  12
   1  -9  -8 1740.59 1106.57  15
   1  -9  -8 228.953 572.914   7
   1  -9  -8 924.660 901.329  14
   1  -9  -8 1609.36 773.429   9
  -1   9   8 1029.75 720.049   4
   1  -9  -7 2122.87 1233.20  15
  -1   9   7-37.6699 618.619  12
   1  -9  -7 1085.35 758.872   9
  -1   9   7 710.687 760.823   4
   1  -9  -7 591.445 831.497  14
  -1   9   6 4090.66 1051.41  12
  -1   9   6 7314.90 1526.14   4
   1  -9  -6 4207.60 1086.54   9
   1  -9  -6 6091.56 1476.51  14
   1  -9  -5 3095.16 1007.19   9
  -1   9   5 2093.81 847.977   4
  -1   9   5 1851.54 745.637  12
   1  -9  -5 2454.03 1133.27  14
   1  -9  -4 2205.66 1250.11  14
   1  -9  -4 649.750 687.701   9
  -1   9   4 895.970 603.965   4
  -1   9   4 764.351 559.017  12
  -1   9   3 3544.76 985.572   4
  -1   9   3 3892.11 1027.57  12
   1  -9  -3 4738.26 1491.69  14
   1  -9  -3 6003.13 1210.91   9
  -1   9   2 2991.40 791.463   8
   1  -9  -2 3517.88 1209.31  14
  -1   9   2 2204.06 748.871  12
  -1   9   2 2930.95 943.404   4
   1  -9  -2 2097.81 857.821   9
   1  -9  -2 2022.95 732.210  16
  -1   9   1 1890.24 661.151  12
   1  -9  -1 2997.59 892.221   9
   1  -9  -1 4947.51 1044.54  16
  -1   9   1 3082.73 839.880   8
  -1   9   1 4005.62 1050.96   4
  -1   9   0 1583.23 784.259   4
  -1   9   0 1651.06 678.852   8
  -1   9   0 1222.67 566.033  12
   1  -9   0 737.819 598.704   9
   1  -9   0 1613.32 738.187  16
  -1   9  -1 74.0696 528.150  12
   1  -9   1 244.486 631.178   9
  -1   9  -1-52.2244 525.724   4
  -1   9  -1 615.427 491.025   8
   1  -9   1 1943.68 826.514  16
  -1   9  -2-133.555 551.259   4
  -1   9  -2 1112.51 697.827  12
   1  -9   2 1236.90 645.156   9
  -1   9  -2 846.093 547.831   8
   1  -9   2 345.737 494.668  16
  -1   9  -3 1117.50 675.121  12
   1  -9   3 1781.01 709.103  16
  -1   9  -3 646.319 544.884   4
   1  -9   3 161.223 528.783   9
  -1   9  -3 965.472 585.355   8
   1  -9   4 1171.89 725.182  16
   1  -9   4 1994.87 835.543   9
  -1   9  -4 787.936 642.683   4
  -1   9  -4 1493.03 662.778  12
  -1   9  -4 859.939 654.982   8
  -1   9  -5 2866.96 830.841   4
  -1   9  -5 2289.01 806.055  12
  -1   9  -5 2504.72 941.681   3
   1  -9   5 1911.80 902.345   9
   1  -9   5 2689.33 875.897  16
  -1   9  -5 970.911 693.386   8
  -1   9  -6 3847.26 946.597   4
  -1   9  -6 5515.36 1129.76   8
  -1   9  -6 4101.50 976.802   3
   1  -9   6 5107.27 1203.01   9
  -1   9  -6 4302.22 959.068  12
   1  -9   6 4197.71 1013.21  16
  -1   9  -7 9656.98 1452.64   4
   1  -9   7 12517.0 1659.09   9
  -1   9  -7 12873.1 1498.60   3
   1  -9   7 11267.5 1611.68  16
   1  -9   7 8798.41 1557.83   2
  -1   9  -7 11115.3 1535.87   8
  -1   9  -7 14215.2 1524.59  12
  -1   9  -8 969.488 560.164   4
   1  -9   8 1007.00 706.095  16
  -1   9  -8 208.790 539.740   8
   1  -9   8 1455.39 832.453   9
  -1   9  -8 373.673 471.300   3
   1  -9   8 1488.59 875.896   2
  -1   9  -8 101.612 545.677  12
   1  -9   9 9486.35 1570.47  16
  -1   9  -9 7070.32 1302.08   8
  -1   9  -9 6545.71 1196.49   4
   1  -9   9 6949.36 1451.40   2
   1  -9   9 7418.81 1348.91   9
   1  -9  10 1535.19 1007.87   2
  -1   9 -10 34.2908 609.430   8
   1  -9  10 319.430 636.008   9
  -1   9 -10 184.546 509.925   4
   1  -9  10-26.8813 547.669  16
   1  -9  11 1779.80 887.042  16
   1  -9  11 928.947 700.016   9
  -1   9 -11 1726.17 694.511   4
  -1   9 -11 2849.61 976.696   8
   1  -9  11 1154.21 812.415   2
   1  -9  12 895.077 1116.06   2
   1  -9  12 521.381 799.151  16
  -1   9 -12 2503.19 1102.62  13
  -1   9 -12-1009.48 752.875   8
  -1   9 -12 547.061 572.045   4
   1  -9  12 1173.85 667.065   9
   1  -9  13 1538.97 994.836   2
  -1   9 -13-44.5250 691.237   8
   1  -9  13 2121.97 1007.78  16
   1  -9  13 1314.37 870.369   9
  -1   9 -13 1502.21 651.853   4
  -1   9 -14 1827.61 722.641   4
  -1   9 -14 1759.64 939.101  13
   1  -9  14 2169.59 1022.84   2
   1  -9  14 3914.35 1210.34   9
   1  -9  14 3376.83 1158.54  16
  -1   9 -14 1394.48 851.847   8
  -1   9 -15-398.010 797.565   8
   1  -9  15-92.9610 585.379   9
   1  -9  15-131.653 678.117  16
  -1   9 -15 139.059 686.638  13
   1  -9  15-379.614 674.542   2
   1  -9  16 4961.18 1195.93   2
  -1   9 -16 5123.37 1331.84  13
   1  -9  16 4835.01 1147.04   9
  -1   9 -16 5482.29 1360.62   8
   1  -9  16 6532.37 1492.33  16
  -1   9 -17 966.812 798.358  13
   1  -9  17 582.994 650.138   9
  -1   9 -17 38.0034 630.438   8
   1  -9  17 1975.36 1188.67  16
   1  -9  17 894.271 931.457   2
   1  -9  18 1003.20 960.411   2
  -1   9 -18 650.388 713.956   8
   1  -9  18-815.381 872.481   9
  -1   9 -18 136.367 661.037  13
   1  -9  18 99.1879 733.155  16
  -1   9 -19 1393.23 828.992  13
   1  -9  19 979.396 909.280   2
   1  -9  19-107.579 909.916  16
  -1   9 -19 773.607 807.000   8
   1  -9  20 267.808 886.674  16
   1  -9  20 768.050 922.480   2
   1  -9  20-309.981 784.099   9
  -1   9 -20 1231.23 951.967   8
  -1   9 -21 393.697 686.603   8
   1  -8 -21 875.882 820.825  14
   1  -8 -20 2744.25 1220.77   7
   1  -8 -20 878.197 865.128  14
   1  -8 -19 3534.20 1207.93   9
   1  -8 -19 1787.40 742.504   7
   1  -8 -19 3697.61 1191.74  14
   1  -8 -18-1271.69 953.086   7
  -1   8  18 540.113 899.148  12
   1  -8 -18-1505.34 960.894   9
   1  -8 -18-1172.70 1110.47  15
  -1   8  18 2415.00 1105.03   4
   1  -8 -18 1590.96 1032.87  14
   1  -8 -17-235.224 740.135  14
  -1   8  17 35.4687 751.741  12
  -1   8  17 93.1152 834.242   4
   1  -8 -17-703.267 715.650   9
   1  -8 -17-858.472 895.214   7
   1  -8 -17-133.057 878.624  15
   1  -8 -16 285.224 764.105   7
   1  -8 -16 2911.28 1176.41  15
  -1   8  16 1983.80 1098.83  12
  -1   8  16 1830.87 875.919   4
   1  -8 -16 2525.72 1066.32  14
   1  -8 -16 862.167 749.933   9
  -1   8  15 1374.15 919.235  12
   1  -8 -15-812.528 837.652   7
  -1   8  15 2121.98 1136.89   4
   1  -8 -15 2260.49 960.892  14
   1  -8 -15 85.1493 648.323   9
   1  -8 -15-877.355 964.119  15
   1  -8 -14 1276.02 906.008  14
  -1   8  14 2808.45 1126.98  12
  -1   8  14 348.868 719.910   4
   1  -8 -14 1409.75 809.656   9
   1  -8 -14 1520.31 822.421   7
  -1   8  13 2294.87 981.408  12
   1  -8 -13 1664.63 917.028  15
   1  -8 -13 878.665 706.626   7
  -1   8  13 2531.69 1121.88   4
   1  -8 -13 873.333 707.990  14
   1  -8 -13 791.819 736.226   9
   1  -8 -12 2464.55 918.855   7
  -1   8  12 1719.39 840.404   4
   1  -8 -12 1503.10 785.196   9
   1  -8 -12 3070.75 1104.96  15
  -1   8  12 1353.70 802.647  12
   1  -8 -12 2199.11 848.345  14
   1  -8 -11 2482.10 1069.38  15
   1  -8 -11 764.374 674.453   9
  -1   8  11 3190.54 1105.43  12
  -1   8  11 1688.38 796.514   4
   1  -8 -11 879.976 614.261   7
   1  -8 -11-506.967 933.920  14
  -1   8  10 337.037 520.940   4
   1  -8 -10-36.9295 696.800  14
   1  -8 -10-436.559 636.723   9
   1  -8 -10-1190.52 873.461   7
  -1   8  10-115.764 650.857  12
  -1   8   9 1914.30 857.357   4
   1  -8  -9 1805.34 848.393   9
   1  -8  -9 4045.86 1279.09  15
  -1   8   9 3469.03 1083.12  12
   1  -8  -9 834.304 527.464   7
   1  -8  -9 2089.99 777.108  14
  -1   8   8 631.071 557.656  12
   1  -8  -8 813.157 810.060  15
   1  -8  -8 547.800 518.617   7
  -1   8   8 44.7499 659.446   4
   1  -8  -8-33.3803 768.518  14
   1  -8  -8 321.828 577.455   9
   1  -8  -7 5324.74 1408.30  15
   1  -8  -7 4368.66 1111.21  14
   1  -8  -7 1896.92 626.951   7
   1  -8  -7 2849.96 955.342   9
  -1   8   7 3440.48 1100.23  12
  -1   8   7 2555.17 895.307   4
   1  -8  -6 82.6918 676.728   7
  -1   8   6 305.525 739.581  12
  -1   8   6 1442.55 751.428   4
   1  -8  -6 734.967 479.270  16
   1  -8  -6 1558.57 835.228  14
   1  -8  -6 597.885 656.146   9
   1  -8  -5 7708.10 1505.50  14
   1  -8  -5 4850.43 1039.17   9
  -1   8   5 4474.31 984.661  12
   1  -8  -5 5264.90 863.949   7
   1  -8  -5 6170.92 922.459  16
  -1   8   5 4735.77 1067.68   4
   1  -8  -4 2351.25 549.976   7
  -1   8   4 3063.54 898.736  12
   1  -8  -4 3477.29 1127.17  14
   1  -8  -4 5116.58 1149.68   9
  -1   8   4 3280.54 989.411   4
   1  -8  -4 3637.35 780.009  16
   1  -8  -3 5835.21 935.355  16
   1  -8  -3 6091.92 848.495   7
   1  -8  -3 7495.91 1419.86  14
   1  -8  -3 5676.36 1165.26   9
  -1   8   3 6965.90 988.423   8
  -1   8   3 7275.28 1293.11  12
  -1   8   3 5185.64 1071.12   4
  -1   8   2 1947.07 738.771   4
   1  -8  -2 3055.40 949.964   9
  -1   8   2 2659.99 898.711  12
   1  -8  -2 1784.79 618.135  16
  -1   8   2 2059.45 666.707   8
   1  -8  -2 2834.65 705.318   7
  -1   8   1 8738.79 1303.14   4
  -1   8   1 9538.91 1171.01   8
   1  -8  -1 11190.4 1030.91   7
  -1   8   1 8810.98 1329.12  12
   1  -8  -1 10898.6 1249.41  16
   1  -8  -1 13169.9 1626.10   9
   1  -8   0 4434.30 867.226  16
   1  -8   0 4209.42 948.036   9
  -1   8   0 3843.99 832.124   8
  -1   8   0 4848.07 1059.15  12
  -1   8   0 3396.61 867.027   4
   1  -8   1 1549.90 699.501  16
  -1   8  -1 2996.19 920.460  12
  -1   8  -1 3027.74 863.218   4
   1  -8   1 2372.84 911.928   9
  -1   8  -1 1435.95 491.267   8
   1  -8   2 132.048 505.185   9
  -1   8  -2-541.116 655.796   4
  -1   8  -2-210.981 472.370   8
  -1   8  -2 748.690 699.411  12
   1  -8   2-88.4842 436.291  16
  -1   8  -3 4338.98 943.505  12
   1  -8   3 5574.49 1037.46  16
  -1   8  -3 6008.78 1075.04   8
   1  -8   3 6282.83 1224.90   9
  -1   8  -3 6317.99 1134.05   4
  -1   8  -4 12772.6 1528.48   4
  -1   8  -4 11620.0 1368.65   8
   1  -8   4 10708.6 1475.42   9
   1  -8   4 12553.5 1492.50  16
  -1   8  -4 12658.1 1476.12  12
  -1   8  -5 6925.47 1081.60  12
   1  -8   5 6568.23 1336.51   2
   1  -8   5 6555.31 1205.24   9
  -1   8  -5 6745.23 1116.19   8
  -1   8  -5 7400.03 1204.45   4
   1  -8   5 7291.21 1233.10  16
  -1   8  -6 14444.8 1496.68   3
  -1   8  -6 14298.8 1567.26   8
   1  -8   6 16000.3 1697.32  16
  -1   8  -6 15622.2 1657.29   4
   1  -8   6 15549.3 1895.75   2
  -1   8  -6 16134.9 1513.37  12
   1  -8   6 15465.5 1765.35   9
   1  -8   7 2265.02 799.684   9
  -1   8  -7 3266.92 817.823   4
   1  -8   7 4286.04 981.668  16
  -1   8  -7 3051.06 892.689   8
  -1   8  -7 4012.15 834.950   3
  -1   8  -7 3245.45 771.972  12
   1  -8   7 2585.89 870.190   2
  -1   8  -8 5434.25 917.695   3
   1  -8   8 7072.92 1272.64   2
   1  -8   8 6343.89 1234.76  16
  -1   8  -8 7118.16 1291.36   8
   1  -8   8 5573.86 1131.33   9
  -1   8  -8 7008.05 1002.76  12
  -1   8  -8 5759.00 1066.28   4
   1  -8   9 4391.31 1036.76   9
  -1   8  -9 4252.15 995.286   4
   1  -8   9 4076.47 1077.56  16
  -1   8  -9 5052.76 845.382   3
  -1   8  -9 4787.86 1101.21   8
   1  -8   9 3145.27 1077.78   2
  -1   8  -9 5527.45 895.137  12
   1  -8  10 6683.49 1379.77   2
  -1   8 -10 4741.72 960.042   4
  -1   8 -10 6530.33 963.491  12
   1  -8  10 4604.96 1077.19   9
   1  -8  10 6873.59 1291.99  16
  -1   8 -10 4779.59 798.458   3
  -1   8 -10 4994.24 1139.02   8
   1  -8  11 7344.42 1338.47   2
  -1   8 -11 7381.05 1150.44   4
  -1   8 -11 8227.35 1036.88  12
   1  -8  11 6615.24 1285.07  16
   1  -8  11 9797.89 1502.94   9
  -1   8 -11 7003.52 1279.27   8
  -1   8 -12 771.815 501.569   4
   1  -8  12-191.504 777.913  16
   1  -8  12 783.512 697.053   9
   1  -8  12 899.085 824.775   2
  -1   8 -12 1491.20 901.801   8
   1  -8  13 968.084 568.540   2
   1  -8  13 19.5641 649.956  16
  -1   8 -13 87.3346 398.907   4
   1  -8  13 32.9879 614.511   9
  -1   8 -13-199.454 788.469   8
   1  -8  14 1090.23 802.894  16
  -1   8 -14 3423.82 1144.47  13
  -1   8 -14 2084.16 681.749   4
   1  -8  14 1558.54 831.758   9
   1  -8  14 2837.38 1140.25   2
  -1   8 -14 1258.57 724.171   8
   1  -8  15 1174.56 700.871   2
  -1   8 -15 2045.76 923.945  13
   1  -8  15 187.557 569.979   9
   1  -8  15 800.536 982.993  16
  -1   8 -15 728.683 720.972   8
   1  -8  16 5909.95 1401.28   2
  -1   8 -16 5811.85 1210.41  13
  -1   8 -16 7699.19 1548.00   8
   1  -8  16 4762.75 1292.51  16
  -1   8 -17 6016.34 1232.66  13
   1  -8  17 5650.58 1374.30  16
   1  -8  17 4731.29 1226.69   2
  -1   8 -17 4989.66 1238.22   8
  -1   8 -18-431.843 645.755   8
   1  -8  18-449.448 851.791  16
  -1   8 -18-117.935 540.944  13
   1  -8  18 533.813 716.226   2
  -1   8 -19-233.445 604.526   8
   1  -8  19 87.1392 653.411   2
  -1   8 -19 950.235 797.858  13
   1  -8  19 424.482 732.216  16
   1  -8  20 4370.45 1239.94   2
   1  -8  20 3024.94 1116.69  16
  -1   8 -20 2994.48 1169.23   8
   1  -8  21 2046.28 797.478   2
  -1   8 -21 1615.80 827.646   8
   1  -8  21 2003.22 1010.37  16
   1  -8  22-768.709 1040.46   2
  -1   8 -22 77.1569 660.452   8
   1  -8  22 859.040 1185.42  16
  -1   8 -23 1296.87 771.166   8
   1  -8  23 1333.86 1003.11   2
   1  -7 -24-681.461 877.407  14
   1  -7 -23-1062.67 834.013  14
   1  -7 -22 1710.37 1058.59  14
   1  -7 -22-1493.37 1093.05   7
   1  -7 -21 2575.73 1066.22   7
  -1   7  21 5850.72 1599.51   4
   1  -7 -21 2583.40 1021.79  14
  -1   7  21 3926.22 1375.12  12
   1  -7 -21 7381.15 1711.69  15
  -1   7  20 2137.89 1085.73  12
   1  -7 -20-279.670 966.043   7
  -1   7  20 1458.53 1063.63   4
   1  -7 -20 1670.95 863.919  14
   1  -7 -19 2762.28 942.195   7
  -1   7  19 4497.67 1319.68   4
   1  -7 -19 4519.04 1253.25  15
  -1   7  19 3535.63 1289.19  12
   1  -7 -19 3816.50 1106.35  14
  -1   7  18 657.459 740.008   4
   1  -7 -18 1484.18 916.774   9
   1  -7 -18 172.462 742.756  14
   1  -7 -18-1847.16 1066.06   7
  -1   7  18 340.530 592.972  12
   1  -7 -18 513.047 785.006  15
  -1   7  17 17436.9 2254.22   4
   1  -7 -17 14348.8 2092.68  15
   1  -7 -17 16498.8 2013.02  14
   1  -7 -17 16101.9 2011.67   7
  -1   7  17 15728.0 2111.17  12
   1  -7 -17 16332.8 2040.29   9
   1  -7 -16 4648.48 1270.05  15
   1  -7 -16 5006.94 1182.76   7
   1  -7 -16 4842.31 1207.36  14
   1  -7 -16 5140.68 1211.54   9
  -1   7  16 3235.70 1091.17  12
  -1   7  16 3117.72 1059.95   4
  -1   7  15 7621.45 1511.47   4
   1  -7 -15 7457.30 1436.56  14
   1  -7 -15 8424.41 1403.44   7
   1  -7 -15 7461.63 1474.25  15
  -1   7  15 6606.53 1354.24  12
   1  -7 -15 5308.29 1311.93   9
   1  -7 -14 8003.80 1538.50  14
   1  -7 -14 6016.08 1182.90   7
  -1   7  14 8487.78 1577.42  12
  -1   7  14 6856.91 1365.76   4
   1  -7 -14 7694.63 1453.23  15
   1  -7 -14 7795.46 1414.52   9
   1  -7 -13 529.027 694.860   9
  -1   7  13 437.956 764.817  12
   1  -7 -13-1.60155 763.553  15
   1  -7 -13 973.050 777.171  14
   1  -7 -13-1055.55 898.486   7
  -1   7  13 2.67874 619.184   4
   1  -7 -12 162.373 502.004   9
  -1   7  12-520.172 689.255   4
   1  -7 -12 52.4874 742.814  15
   1  -7 -12-25.6966 690.439   7
  -1   7  12 895.845 852.115  12
   1  -7 -12-370.543 739.403  14
   1  -7 -11 858.470 738.852  14
   1  -7 -11 3335.66 990.749   9
  -1   7  11 3427.58 1082.73  12
   1  -7 -11 4263.82 1241.61  15
  -1   7  11 2585.77 882.625   4
   1  -7 -11 2175.70 809.301   7
   1  -7 -10 1618.44 819.652  14
   1  -7 -10 1847.18 832.754  15
  -1   7  10 2564.94 905.635  12
  -1   7  10 2094.09 930.308   4
   1  -7 -10 2018.45 744.119   7
   1  -7 -10 1468.06 834.287   9
  -1   7   9 572.503 833.787   4
  -1   7   9-746.737 593.792  12
   1  -7  -9-269.408 839.899  14
   1  -7  -9 618.972 669.388   9
   1  -7  -9 17.3216 306.999  16
   1  -7  -9-89.2375 593.804   7
   1  -7  -9-246.471 603.829  15
  -1   7   8 3201.86 919.183  12
   1  -7  -8 4235.81 1012.82   9
   1  -7  -8 2572.03 933.391  14
   1  -7  -8 3935.66 647.505  10
   1  -7  -8 3211.00 629.580  16
  -1   7   8 3858.05 989.826   4
   1  -7  -8 4166.71 1148.20  15
   1  -7  -8 2902.17 777.229   7
   1  -7  -7-213.729 436.467  16
  -1   7   7 653.239 696.939   4
   1  -7  -7 1192.57 880.921  15
   1  -7  -7 779.625 366.785  10
   1  -7  -7 308.612 785.859  14
  -1   7   7 407.749 643.673  12
   1  -7  -7-658.311 656.972   7
   1  -7  -7 324.866 669.070   9
   1  -7  -6-306.455 338.740  16
   1  -7  -6 939.376 713.100   9
  -1   7   6 644.614 651.499   4
   1  -7  -6 431.137 877.042  14
   1  -7  -6-760.596 696.041   7
  -1   7   6-535.092 835.690  12
  -1   7   6 63.7970 201.327  17
   1  -7  -6-201.971 345.327  10
  -1   7   5 715.896 568.538  12
  -1   7   5 1094.44 305.467  17
   1  -7  -5-140.054 398.000  16
   1  -7  -5 226.672 565.275   7
   1  -7  -5 1154.37 967.210  14
  -1   7   5 84.1316 561.136   4
   1  -7  -5 287.585 596.036   9
   1  -7  -4 5695.74 846.097   7
  -1   7   4 6535.40 1119.07   4
  -1   7   4 5433.77 1070.95  12
   1  -7  -4 7408.48 1412.95  14
   1  -7  -4 6338.66 883.805  16
   1  -7  -4 5213.76 1008.50   9
  -1   7   3 5390.52 808.934   8
   1  -7  -3 5417.18 1011.87   9
  -1   7   3 4681.09 989.661   4
   1  -7  -3 3904.01 628.659   7
   1  -7  -3 6006.94 916.399  16
   1  -7  -3 5772.50 1385.24  14
  -1   7   3 4335.94 1023.14  12
   1  -7  -2 56684.4 2540.07  16
  -1   7   2 55676.8 2992.78  12
   1  -7  -2 52161.0 2881.41   9
   1  -7  -2 53439.4 2202.66   7
  -1   7   2 51651.6 2943.29   4
  -1   7   2 55100.9 2433.96   8
  -1   7   1 544.725 481.553   8
   1  -7  -1-21.0766 598.490   9
   1  -7  -1 689.854 424.247   7
  -1   7   1 536.689 573.982   4
  -1   7   1 902.941 658.693  12
   1  -7  -1 254.248 454.372  16
  -1   7   0 3191.59 850.655   4
   1  -7   0 3700.10 622.351   7
  -1   7   0 4530.42 984.850  12
  -1   7   0 4164.15 822.554   8
   1  -7   0 2685.61 759.180   9
   1  -7   0 2946.59 729.147  16
   1  -7   1 5842.38 653.504   7
  -1   7  -1 4667.38 973.847  12
   1  -7   1 4393.99 822.167  16
   1  -7   1 4693.69 1009.64   9
  -1   7  -1 5862.76 901.926   8
  -1   7  -1 5144.41 1040.41   4
  -1   7  -2 12669.3 1388.86  12
  -1   7  -2 11027.1 1357.29   4
  -1   7  -2 10706.3 1236.43   8
   1  -7   2 14720.3 853.212   7
   1  -7   2 13402.3 1548.70   9
   1  -7   2 12891.1 1360.31  16
   1  -7   3 6663.64 497.813   7
   1  -7   3 8343.23 1158.62  16
  -1   7  -3 6129.72 1068.70   4
  -1   7  -3 6510.74 1012.55  12
  -1   7  -3 6870.03 989.855   8
   1  -7   3 7629.98 1141.72   9
   1  -7   4 1335.70 792.310   2
  -1   7  -4 86.7983 454.097  12
   1  -7   4-479.451 558.043  16
  -1   7  -4-31.4559 497.493   8
  -1   7  -4-46.9452 449.124   4
   1  -7   4 60.6023 615.827   9
  -1   7  -5 1136.73 607.185   8
   1  -7   5 992.861 665.323  16
   1  -7   5 641.877 734.458   2
   1  -7   5 773.021 661.722   9
  -1   7  -5 1214.30 554.659  12
  -1   7  -5 722.156 613.921   4
  -1   7  -6 715.249 570.473   8
  -1   7  -6 1011.09 455.818  12
  -1   7  -6 1705.90 726.980   3
  -1   7  -6 1225.34 594.712   4
   1  -7   6 1603.47 753.171  16
   1  -7   6 161.302 560.267   2
   1  -7   6-369.092 680.346   9
   1  -7   7-74.3191 518.434  16
  -1   7  -7 32.5877 579.626   8
  -1   7  -7 1255.80 583.306   3
  -1   7  -7 49.2242 443.920  12
  -1   7  -7 9.09560 419.623   4
   1  -7   7 1248.86 797.272   9
   1  -7   7 269.522 713.430   2
   1  -7   8 13350.3 1683.58   2
  -1   7  -8 12531.7 1414.29   4
  -1   7  -8 10244.8 1118.57  12
  -1   7  -8 10610.3 1081.26   3
  -1   7  -8 10130.4 1366.97   8
   1  -7   8 10051.7 1373.67   9
   1  -7   8 11430.8 1479.81  16
   1  -7   9 12526.8 1554.58  16
  -1   7  -9 10857.0 1400.39   8
  -1   7  -9 12895.9 1412.74   4
  -1   7  -9 11253.9 1150.22  12
   1  -7   9 12470.5 1464.74   9
  -1   7  -9 11993.5 1111.74   3
   1  -7   9 12579.5 1691.79   2
   1  -7  10 29884.2 2380.24  16
   1  -7  10 33368.5 2542.31   2
  -1   7 -10 30222.5 1820.11  12
  -1   7 -10 32682.9 2207.23   4
  -1   7 -10 27640.5 2211.44   8
   1  -7  10 30950.2 2358.78   9
  -1   7 -10 32146.8 1789.81   3
   1  -7  11 11785.8 1590.14  16
   1  -7  11 10221.8 1499.58   2
  -1   7 -11 11622.9 1119.57  12
  -1   7 -11 13095.5 1599.74   8
  -1   7 -11 10908.0 1068.37   3
   1  -7  11 13214.1 1601.97   9
   1  -7  12 2120.83 846.235  16
  -1   7 -12 1244.05 745.568   8
  -1   7 -12 1628.24 442.057  12
  -1   7 -12 2160.59 546.906   3
   1  -7  12 2528.41 929.661   2
   1  -7  12 2517.77 917.973   9
  -1   7 -13 3523.25 581.578  12
  -1   7 -13 3785.11 977.243   8
   1  -7  13 4425.07 1103.00  16
   1  -7  13 3105.75 978.067   2
  -1   7 -14 1346.06 756.288   8
   1  -7  14 2484.61 1030.33  16
   1  -7  14 1911.11 786.932   2
  -1   7 -15 1710.64 866.328  13
   1  -7  15 30.1750 828.946  16
   1  -7  15 1.93743 625.060   2
  -1   7 -15 168.943 584.715   8
   1  -7  15 130.883 425.731   1
  -1   7 -16 4976.25 1099.77  13
   1  -7  16 3333.37 798.359   1
   1  -7  16 3871.44 1175.79  16
   1  -7  16 3892.21 1127.74   2
  -1   7 -16 3072.87 1014.00   8
  -1   7 -17 4009.90 1136.75   8
   1  -7  17 4234.41 1250.54  16
   1  -7  17 4041.07 972.398   2
  -1   7 -17 3954.29 946.219  13
   1  -7  17 3951.91 864.951   1
   1  -7  18 766.909 579.784   1
  -1   7 -18 297.651 647.506   8
   1  -7  18 254.735 790.598  16
  -1   7 -18 787.847 691.261  13
   1  -7  18 113.343 714.602   2
   1  -7  19 2163.21 1038.09   2
   1  -7  19 2325.13 684.137   1
  -1   7 -19 2138.19 883.540  13
  -1   7 -19 2017.07 1001.91   8
   1  -7  19 949.393 742.921  16
  -1   7 -20-680.210 824.647   8
   1  -7  20-832.697 815.083   2
   1  -7  20 324.573 948.460  16
   1  -7  21 2265.40 1048.33  16
   1  -7  21 3286.35 1235.25   2
  -1   7 -21 2846.12 962.129   8
  -1   7 -22 1458.87 1067.48   8
   1  -7  22 2791.08 1234.64  16
   1  -7  22 815.558 823.973   2
   1  -7  23-951.692 660.840  16
  -1   7 -23 1030.36 861.284   8
   1  -7  23-107.119 703.735   2
  -1   7 -24 781.798 1031.13   8
   1  -7  24 144.231 868.601   2
   1  -7  24 1047.89 1216.15  16
  -1   7 -25 412.724 812.712   8
   1  -7  25 1704.20 868.576   2
   1  -6 -25 3290.70 1145.03  14
  -1   6  24 188.834 965.428  12
   1  -6 -24-513.903 736.476  14
  -1   6  23 1760.87 1077.89   4
  -1   6  23 426.877 627.615  12
   1  -6 -23 1893.34 912.263  15
   1  -6 -23 752.617 809.022  14
   1  -6 -23 390.630 886.035   7
   1  -6 -22 1848.47 913.526   7
   1  -6 -22 2521.64 1142.39  15
  -1   6  22 2005.17 1062.80  12
   1  -6 -22 851.321 764.397  14
  -1   6  22 4453.86 1347.68   4
   1  -6 -21 4247.91 1360.18  15
   1  -6 -21 2547.81 1045.81   7
   1  -6 -21 2613.26 906.735  14
  -1   6  21 2901.01 1096.15   4
  -1   6  21 2060.34 933.048  12
   1  -6 -20 10200.1 1780.01  15
  -1   6  20 9005.92 1704.14  12
  -1   6  20 8466.59 1612.93   4
   1  -6 -20 9801.27 1608.64  14
   1  -6 -20 6357.66 1455.02   7
   1  -6 -19 665.052 705.024   7
  -1   6  19 798.697 856.186  12
   1  -6 -19 1289.80 636.109  14
   1  -6 -19-1629.92 1140.41  15
  -1   6  19 982.619 898.206   4
   1  -6 -18 5433.89 1334.75   9
   1  -6 -18 2619.72 966.098  15
  -1   6  18 6771.28 1450.05   4
   1  -6 -18 5496.29 1192.35  14
   1  -6 -18 3142.63 1002.42   7
  -1   6  18 5677.75 1379.42  12
  -1   6  17 1328.57 856.126  12
   1  -6 -17 840.804 677.484   9
  -1   6  17 1522.96 907.308   4
   1  -6 -17 431.525 762.653   7
   1  -6 -17 30.9672 687.980  15
   1  -6 -17 304.087 655.579  14
   1  -6 -16 4821.45 1135.43  14
  -1   6  16 3683.03 1051.25  12
   1  -6 -16 4717.29 1130.70   7
  -1   6  16 6343.99 1297.43   4
   1  -6 -16 4874.49 1204.63  15
   1  -6 -16 4721.61 1132.20   9
   1  -6 -15 4110.67 1115.93  15
   1  -6 -15 4835.65 1037.58  14
  -1   6  15 5290.48 1232.31  12
  -1   6  15 5668.23 1326.04   4
   1  -6 -15 6533.60 1335.38   9
   1  -6 -15 7212.48 1257.31   7
   1  -6 -14 214.017 724.496  15
   1  -6 -14 746.114 572.638   9
   1  -6 -14 1723.45 813.590  14
  -1   6  14 780.901 687.475  12
   1  -6 -14 241.045 640.518   7
  -1   6  14 1272.22 612.338   4
  -1   6  13 539.180 600.477  12
   1  -6 -13 166.351 567.590   9
  -1   6  13 112.227 284.250  17
   1  -6 -13-715.293 684.220   7
  -1   6  13-294.348 612.106   4
   1  -6 -13 1724.77 776.866  14
   1  -6 -13-647.730 789.065  15
  -1   6  12 25009.8 2285.33   4
   1  -6 -12 22479.6 2201.14  15
  -1   6  12 24805.6 2273.64  12
   1  -6 -12 26352.5 2183.00  14
   1  -6 -12 23665.2 2071.65   7
   1  -6 -12 22057.5 2047.64   9
  -1   6  12 26930.0 1431.10  17
  -1   6  11 4505.08 997.662   4
  -1   6  11 5716.59 656.148  17
   1  -6 -11 3533.19 969.748   7
   1  -6 -11 4159.11 933.741   9
   1  -6 -11 6178.48 1234.75  15
   1  -6 -11 4008.67 905.794  14
  -1   6  11 4177.11 955.935  12
   1  -6 -10 11140.2 881.790  10
  -1   6  10 10762.5 1496.82   4
   1  -6 -10 11767.3 1627.07  15
  -1   6  10 12156.1 1573.58  12
   1  -6 -10 7002.87 1197.81  14
  -1   6  10 13070.2 911.474  17
   1  -6 -10 9132.54 1277.19   7
   1  -6 -10 10168.2 1395.58   9
   1  -6  -9 10432.9 1351.53   9
  -1   6   9 11418.1 1472.39  12
   1  -6  -9 10746.1 1389.70  14
   1  -6  -9 12860.2 1659.67  15
   1  -6  -9 12717.4 980.850  10
  -1   6   9 11913.1 1591.76   4
  -1   6   9 14375.0 911.696  17
   1  -6  -9 11157.6 1327.45   7
   1  -6  -8 415.043 783.916  15
   1  -6  -8 195.860 590.540   9
   1  -6  -8 1146.81 426.372  16
  -1   6   8 769.764 222.507  17
   1  -6  -8-358.448 648.229   7
  -1   6   8-284.789 653.004  12
   1  -6  -8 589.358 335.556  10
  -1   6   8 1413.15 765.704   4
   1  -6  -8 609.014 684.580  14
   1  -6  -7 215.599 244.947  10
  -1   6   7 350.118 161.859  17
  -1   6   7 304.587 472.131   4
   1  -6  -7-300.438 627.761   7
   1  -6  -7 337.793 390.225  16
   1  -6  -7 1217.62 845.122  14
   1  -6  -7 1099.69 726.813   9
  -1   6   7-645.504 810.492  12
   1  -6  -6 1387.98 479.801   7
  -1   6   6 2517.08 808.889   4
  -1   6   6 2404.00 342.226  17
   1  -6  -6 3338.70 1083.01  14
   1  -6  -6 2605.32 487.771  10
  -1   6   6 505.391 707.013  12
   1  -6  -6 1952.88 277.570  11
   1  -6  -6 3417.71 861.538   9
   1  -6  -6 1742.30 512.252  16
   1  -6  -5-516.666 633.887   7
   1  -6  -5 444.023 352.849  16
   1  -6  -5 1209.68 776.653   9
  -1   6   5 1863.45 868.371  12
   1  -6  -5 3019.30 1041.73  14
  -1   6   5 618.758 584.777   4
  -1   6   5 341.267 196.451  17
   1  -6  -4 3528.97 667.087   7
  -1   6   4 3488.16 408.876  17
  -1   6   4 2583.80 796.350  12
   1  -6  -4 3528.77 773.825   9
  -1   6   4 3592.01 904.786   4
   1  -6  -4 6130.40 1309.46  14
   1  -6  -4 3748.00 657.137  16
  -1   6   4 2949.69 619.955   8
   1  -6  -3 1278.21 466.583  16
  -1   6   3 751.181 442.807   8
   1  -6  -3 383.747 466.815   7
  -1   6   3 850.425 603.392   4
   1  -6  -3 1609.15 633.183   9
  -1   6   3 1028.07 583.511  12
   1  -6  -2 9910.19 717.623  17
   1  -6  -2 8227.15 830.713   7
  -1   6   2 8066.20 922.517   8
  -1   6   2 9546.12 1241.83  12
   1  -6  -2 8679.21 1163.96   9
  -1   6   2 8566.68 1181.62   4
   1  -6  -2 8973.91 962.671  16
   1  -6  -1 11663.4 781.875  17
   1  -6  -1 9942.25 851.102   7
   1  -6  -1 13520.0 1166.92  16
  -1   6   1 11105.8 1020.64   8
  -1   6   1 12755.3 1350.92   4
   1  -6  -1 13316.0 1386.31   9
  -1   6   1 11998.2 1344.95  12
  -1   6   0 432.027 516.470  12
   1  -6   0 665.821 370.466   7
  -1   6   0-213.813 443.951   4
   1  -6   0-268.239 410.847  16
  -1   6   0 308.355 365.974   8
   1  -6   0 1011.49 700.152   9
   1  -6   0-166.999 218.503  17
  -1   6  -1 281.539 366.622   8
  -1   6  -1 884.584 522.462   4
   1  -6   1 280.488 414.498  16
   1  -6   1 934.639 333.020   7
   1  -6   1 1689.65 743.806   9
   1  -6   1 1307.85 331.584  17
  -1   6  -1 1549.63 575.740  12
  -1   6  -2 29431.0 1879.32  12
   1  -6   2 29068.7 1107.45   7
  -1   6  -2 30082.0 1778.03   8
   1  -6   2 33968.2 1943.22  16
   1  -6   2 29609.1 1410.77  17
   1  -6   2 29944.0 2012.19   9
  -1   6  -2 30348.2 2007.76   4
  -1   6  -3 18398.9 1485.13  12
  -1   6  -3 18517.9 1471.39   8
   1  -6   3 18668.2 1703.03   2
  -1   6  -3 17957.3 1567.48   4
   1  -6   3 19264.9 775.629   7
   1  -6   3 20927.1 1675.09   9
   1  -6   3 20023.8 1587.91  16
  -1   6  -4 62690.5 2802.88   4
   1  -6   4 61162.5 3002.62   2
  -1   6  -4 63227.8 2635.75  12
  -1   6  -4 65094.8 2738.97   8
   1  -6   4 69520.2 2912.20  16
   1  -6   4 61802.6 2888.02   9
  -1   6  -5 38855.4 2045.46  12
   1  -6   5 37849.9 2414.64   2
   1  -6   5 39431.3 2291.28   9
  -1   6  -5 38112.2 2173.85   4
  -1   6  -5 37690.6 2168.70   8
   1  -6   5 39629.4 2274.86  16
  -1   6  -6 1327.76 650.547   8
  -1   6  -6 1474.87 584.513   3
   1  -6   6 221.783 546.488   9
  -1   6  -6 675.468 363.353  12
  -1   6  -6 475.811 400.646   4
   1  -6   6 2093.91 847.270   2
   1  -6   6 1991.14 709.918  16
  -1   6  -7 10130.0 1013.15  12
   1  -6   7 11239.8 1313.97  16
  -1   6  -7 10295.9 1013.20   3
   1  -6   7 12365.7 1535.26   2
   1  -6   7 10902.2 1357.42   9
  -1   6  -7 8934.37 1167.93   8
  -1   6  -7 10830.1 1198.11   4
  -1   6  -8 9601.31 1022.15  12
   1  -6   8 9197.60 1325.82   2
  -1   6  -8 8629.60 917.310   3
   1  -6   8 10565.3 1348.66  16
   1  -6   8 8122.61 1153.18   9
  -1   6  -8 6729.64 1107.04   8
  -1   6  -9 6135.86 840.307  12
  -1   6  -9 6313.64 1068.81   8
   1  -6   9 5609.82 1035.04   9
  -1   6  -9 5346.73 686.884   3
   1  -6   9 6577.02 1217.71  16
   1  -6   9 5679.40 1055.47   2
   1  -6  10 1278.47 587.081   1
  -1   6 -10 475.456 381.575   3
  -1   6 -10 1743.93 533.215  12
   1  -6  10 1147.34 806.950  16
  -1   6 -10 1150.47 678.971   8
   1  -6  10 649.125 596.763   2
  -1   6 -11 11483.5 978.764   3
   1  -6  11 11667.0 1476.17   2
  -1   6 -11 11921.1 1465.29   8
  -1   6 -11 12280.4 1111.35  12
   1  -6  11 11957.3 1311.84   1
   1  -6  11 11228.5 1472.55  16
  -1   6 -12-472.848 390.545   3
  -1   6 -12 1103.26 799.765   8
   1  -6  12 168.429 442.792   1
   1  -6  12-666.493 676.789   2
  -1   6 -12 496.446 412.736  12
   1  -6  12 57.5000 626.560  16
  -1   6 -13 1636.80 785.481   8
  -1   6 -13 1778.74 472.228  12
   1  -6  13 1117.56 499.494   1
   1  -6  13 2191.98 846.039  16
  -1   6 -13 1520.34 441.407   3
   1  -6  13 1327.61 753.604   2
   1  -6  14 1451.73 550.640   1
   1  -6  14 1648.14 947.936  16
  -1   6 -14 1580.76 867.295   8
   1  -6  14 917.276 674.314   2
  -1   6 -14 1610.85 474.656  12
   1  -6  15 15616.3 1785.14   2
  -1   6 -15 13995.0 1696.29   8
   1  -6  15 15403.9 1804.96  16
   1  -6  15 16333.2 1528.37   1
  -1   6 -15 17326.5 1250.64  12
  -1   6 -15 17683.0 1632.00  13
  -1   6 -16 1036.03 759.834   8
   1  -6  16-768.616 895.347   2
   1  -6  16 653.098 786.259  16
   1  -6  16-69.4042 390.880   1
  -1   6 -16 1114.49 713.074  13
   1  -6  17 2701.71 1130.09  16
  -1   6 -17 1775.58 716.850   8
  -1   6 -17 3196.70 748.815  13
   1  -6  17 3087.34 782.494   1
   1  -6  17 1494.18 698.913   2
   1  -6  18 8657.40 1458.18   2
   1  -6  18 10878.0 1301.70   1
  -1   6 -18 11529.5 1654.09   8
   1  -6  18 9666.49 1695.63  16
  -1   6 -18 11558.2 1335.21  13
  -1   6 -19 841.925 644.057  13
   1  -6  19 927.395 909.333  16
   1  -6  19 469.203 446.146   1
  -1   6 -19-37.0547 640.239   8
   1  -6  19 1488.85 905.290   2
   1  -6  20 134.841 462.711   1
   1  -6  20 1111.67 759.122   2
   1  -6  20-27.4324 716.440  16
  -1   6 -20 422.291 772.140   8
  -1   6 -21 276.978 744.838   8
   1  -6  21 178.674 717.368  16
   1  -6  21 1024.34 897.585   2
   1  -6  21 155.658 476.171   1
   1  -6  22 2049.56 1157.23  16
   1  -6  22 906.473 602.055   2
  -1   6 -23 6232.86 1428.28   8
   1  -6  23 7475.58 1616.19  16
   1  -6  23 7132.90 1441.51   2
   1  -6  24 3066.02 1276.32  16
   1  -6  24 2708.51 1003.28   2
  -1   6 -24 429.053 726.322   8
  -1   6 -25 979.149 818.170   8
   1  -6  25 1557.41 932.634  16
   1  -6  25-369.241 769.607   2
  -1   6 -26 1774.93 991.862   8
   1  -6  26 2025.74 1237.91  16
   1  -6  26 1777.00 934.646   2
   1  -6  27 2886.10 1175.93   2
  -1   6 -27 3470.27 1327.74   8
  -1   5  26 5184.25 1271.62   4
  -1   5  26 6134.85 1492.75  12
   1  -5 -26 3950.80 1176.35  14
  -1   5  25 1040.64 742.637   4
   1  -5 -25 943.720 720.647   7
   1  -5 -25 1298.21 801.770  14
  -1   5  25 780.850 862.347  12
   1  -5 -25 1871.34 1100.79  15
   1  -5 -24 1314.27 791.319   7
   1  -5 -24 4511.12 1275.11  15
  -1   5  24 5108.25 1449.96   4
   1  -5 -24 2841.72 988.470  14
  -1   5  24 4288.60 1271.45  12
  -1   5  23 3101.61 1153.48  12
   1  -5 -23 1018.91 830.249   7
   1  -5 -23 2445.22 1175.06  15
  -1   5  23 3518.73 1097.89   4
   1  -5 -23 2999.03 991.765  14
   1  -5 -22 658.392 745.323   7
  -1   5  22 332.774 684.409  12
  -1   5  22 1169.90 842.753   4
   1  -5 -22 1930.89 1047.78  15
   1  -5 -22 1509.28 816.819  14
   1  -5 -21-673.856 873.273   7
  -1   5  21-450.784 621.373  12
   1  -5 -21 1329.14 862.534  15
  -1   5  21 247.185 578.579   4
   1  -5 -21 968.210 730.854  14
  -1   5  20 4112.87 1172.44   4
   1  -5 -20 3205.32 1099.85   7
   1  -5 -20 4775.45 1136.60  14
  -1   5  20 4558.07 1221.32  12
   1  -5 -20 7803.48 1586.61  15
  -1   5  19 421.232 686.341  12
   1  -5 -19 38.4132 776.156   7
   1  -5 -19 91.0454 695.980  14
   1  -5 -19 1578.61 1034.65  15
  -1   5  19 597.591 719.035   4
  -1   5  18 4148.81 1100.67  12
   1  -5 -18 3861.34 1096.75  15
   1  -5 -18 3334.37 982.407   7
   1  -5 -18 4788.61 1055.57  14
  -1   5  18 4159.95 1115.66   4
   1  -5 -17-1257.21 1099.81  15
  -1   5  17 870.312 805.856  12
  -1   5  17 1446.22 930.021   4
   1  -5 -17-518.230 814.540   7
   1  -5 -17 1395.38 811.228  14
   1  -5 -17 828.381 704.943   9
   1  -5 -16 16878.0 1903.66   9
   1  -5 -16 17759.7 1915.15   7
  -1   5  16 17403.6 1976.49  12
   1  -5 -16 14607.1 1794.65  15
   1  -5 -16 17530.8 1849.27  14
  -1   5  16 20903.3 2138.69   4
   1  -5 -15 2595.28 906.927   7
   1  -5 -15 4199.21 1005.66  14
   1  -5 -15 2882.60 813.426  15
  -1   5  15 4665.71 1143.32   4
  -1   5  15 3938.34 1083.01  12
   1  -5 -15 4177.66 1103.83   9
   1  -5 -14 441.744 504.736   9
  -1   5  14-467.675 636.319  12
  -1   5  14 21.7381 718.180   4
   1  -5 -14 264.861 653.710  15
   1  -5 -14 15.2213 716.749   7
   1  -5 -14 773.385 644.407  14
   1  -5 -13 6216.16 1158.05   7
   1  -5 -13 8738.54 1377.91  14
   1  -5 -13 9426.83 759.445  10
  -1   5  13 9991.42 975.328  17
   1  -5 -13 9295.39 1476.65   9
   1  -5 -13 6719.74 1240.13  15
  -1   5  13 7714.65 1297.75   4
  -1   5  13 7909.51 1341.86  12
   1  -5 -12 4099.94 1103.96  14
   1  -5 -12 1920.88 816.983  15
   1  -5 -12 473.269 755.812   7
   1  -5 -12 2512.27 417.121  10
  -1   5  12 2001.64 883.592  12
   1  -5 -12 2980.67 918.470   9
  -1   5  12 2708.31 555.088  17
  -1   5  12 1823.37 652.623   4
   1  -5 -11 753.682 300.192  10
   1  -5 -11 634.132 707.564  15
  -1   5  11-986.650 839.054  12
   1  -5 -11 353.075 695.263   9
   1  -5 -11-851.215 802.485   7
  -1   5  11 559.855 569.964   4
   1  -5 -11 1542.94 651.088  14
  -1   5  11 244.673 296.246  17
   1  -5 -10 8175.33 1322.10  15
  -1   5  10 7499.35 1215.77  12
   1  -5 -10 7072.44 625.652  10
   1  -5 -10 5715.74 1042.12   9
  -1   5  10 7891.73 741.614  17
  -1   5  10 6535.69 1152.16   4
   1  -5 -10 6216.41 684.141   8
   1  -5 -10 6785.24 1090.09  14
   1  -5 -10 5141.90 980.205   7
   1  -5  -9 550.591 290.105  11
   1  -5  -9 1413.47 834.544  15
   1  -5  -9-130.946 619.743  14
  -1   5   9 632.305 622.081   4
   1  -5  -9 112.704 575.966   9
  -1   5   9-149.662 671.828  12
   1  -5  -9-48.7945 519.433   7
  -1   5   9 289.430 209.973  17
   1  -5  -9-352.926 310.788  10
   1  -5  -9 566.782 281.303   8
   1  -5  -8 15686.6 1399.28   7
   1  -5  -8 17524.2 1019.54  11
   1  -5  -8 19648.0 1844.89  15
   1  -5  -8 18492.2 1068.87   8
   1  -5  -8 18356.8 1037.06  10
  -1   5   8 17839.2 1653.44   4
   1  -5  -8 15092.2 1489.50  14
   1  -5  -8 17899.8 1638.44   9
  -1   5   8 18731.0 967.737  17
  -1   5   8 18175.5 1681.63  12
   1  -5  -7 18708.0 1082.81   8
  -1   5   7 16107.9 1548.64   4
   1  -5  -7 18345.3 936.391  11
   1  -5  -7 18370.0 1045.97  10
  -1   5   7 18985.3 1714.47  12
   1  -5  -7 17288.6 1552.65   9
   1  -5  -7 17507.5 1474.07   7
   1  -5  -7 20484.5 1855.15  15
  -1   5   7 19562.9 917.685  17
   1  -5  -7 17302.8 1618.40  14
   1  -5  -6-161.393 280.422   8
  -1   5   6 864.282 620.293   4
   1  -5  -6-79.6516 278.341  16
   1  -5  -6-698.361 574.712   7
  -1   5   6-246.394 203.940  17
   1  -5  -6 658.522 603.605  14
   1  -5  -6 40.8074 206.542  10
  -1   5   6 52.1670 531.729  12
   1  -5  -6 167.699 190.958  11
   1  -5  -6-225.392 558.616   9
  -1   5   5 15470.1 1482.81  12
  -1   5   5 16608.0 760.047  17
   1  -5  -5 15809.0 1047.26  16
   1  -5  -5 14790.7 960.004   8
   1  -5  -5 15259.9 1446.11   9
  -1   5   5 15190.6 1474.93   4
   1  -5  -5 13662.6 1160.45   7
   1  -5  -5 14118.7 1458.03  14
   1  -5  -5 14283.3 643.982  11
   1  -5  -4 4740.10 873.514   9
   1  -5  -4 5506.95 610.787   8
  -1   5   4 6173.19 1043.52  12
   1  -5  -4 5778.61 756.297   7
  -1   5   4 4800.04 821.958   4
  -1   5   4 5232.72 422.885  17
   1  -5  -4 8171.20 1252.37  14
  -1   5   4 4817.32 629.525   8
   1  -5  -4 5057.01 610.969  16
   1  -5  -4 4149.39 287.025  11
  -1   5   3 9049.71 1105.14   4
   1  -5  -3 8091.77 1045.75   9
   1  -5  -3 7783.55 722.348   8
   1  -5  -3 8422.70 795.354  16
  -1   5   3 8084.44 528.804  17
   1  -5  -3 10966.0 1382.26  14
   1  -5  -3 6825.36 801.722   7
  -1   5   3 7579.44 724.482   8
  -1   5   3 8548.45 1069.65  12
   1  -5  -2-140.128 333.890  16
   1  -5  -2 209.073 287.693   8
   1  -5  -2-89.5389 497.783   9
  -1   5   2-383.420 443.169  12
  -1   5   2 97.4271 297.539   8
  -1   5   2 73.7760 453.436   4
   1  -5  -2-110.372 443.843   7
   1  -5  -2 171.032 182.311  17
   1  -5  -1-922.265 449.941   7
  -1   5   1 873.877 553.595   4
  -1   5   1 598.841 333.768   8
   1  -5  -1 31.0673 428.553   9
   1  -5  -1-215.170 217.931  17
  -1   5   1 486.843 511.062  12
   1  -5  -1 313.225 329.730  16
   1  -5   0 17210.2 1199.92  16
   1  -5   0 16728.5 858.594  17
  -1   5   0 16156.8 1159.36   8
  -1   5   0 16983.8 1352.33  12
   1  -5   0 16332.2 968.074   7
  -1   5   0 16993.3 1400.64   4
   1  -5   0 18202.1 1462.61   9
   1  -5   1 13915.9 1132.71  16
   1  -5   1 13951.2 800.260   7
  -1   5  -1 13825.0 1296.76   4
   1  -5   1 14568.8 1301.86   9
  -1   5  -1 13853.6 1196.24  12
  -1   5  -1 13306.7 1066.57   8
   1  -5   1 13940.5 847.041  17
  -1   5  -2 6580.53 925.432   4
   1  -5   2 6487.79 616.692  17
   1  -5   2 7688.97 1014.53   9
   1  -5   2 6476.97 485.478   7
   1  -5   2 6233.02 972.077   2
  -1   5  -2 7488.87 888.136  12
   1  -5   2 6511.11 852.000  16
  -1   5  -2 6261.75 807.480   8
  -1   5  -3 11253.1 1134.44   4
   1  -5   3 9347.65 1068.83   9
  -1   5  -3 12185.3 1065.59  12
   1  -5   3 11625.4 867.019  17
   1  -5   3 9875.89 1214.56   2
   1  -5   3 12364.0 1164.14  16
  -1   5  -3 10777.3 1046.17   8
   1  -5   3 11217.9 537.478   7
   1  -5   4 6085.28 974.551   2
   1  -5   4 7301.23 721.458  17
  -1   5  -4 6186.30 825.901   8
   1  -5   4 6999.83 924.402  16
  -1   5  -4 6663.71 863.406  12
   1  -5   4 7163.30 988.089   9
  -1   5  -4 5646.88 791.835   4
  -1   5  -5 25082.5 1612.78   8
   1  -5   5 28252.7 1772.63  16
   1  -5   5 27750.3 1772.99   9
  -1   5  -5 27749.9 1564.49  12
   1  -5   5 24629.2 1827.80   2
   1  -5   6 3713.98 739.055  16
  -1   5  -6 4508.24 648.968   3
  -1   5  -6 3959.87 644.701  12
   1  -5   6 3530.52 725.482   9
   1  -5   6 3871.83 800.208   2
   1  -5   6 4808.45 786.166   1
  -1   5  -6 4199.62 536.144  11
  -1   5  -6 4182.00 769.644   8
  -1   5  -7 6393.09 767.459  12
   1  -5   7 5701.01 922.358   9
  -1   5  -7 6067.46 682.696  11
   1  -5   7 6279.17 931.406   1
   1  -5   7 5558.83 910.476  16
  -1   5  -7 7068.99 1011.71   8
  -1   5  -7 6398.13 696.458   3
   1  -5   7 5195.20 939.932   2
  -1   5  -8 5651.29 913.154   8
  -1   5  -8 4560.21 665.438  12
   1  -5   8 3433.10 707.294   1
   1  -5   8 5151.71 944.795  16
  -1   5  -8 4448.94 568.756   3
   1  -5   8 4219.15 905.728   2
   1  -5   9 9773.74 1235.67   2
  -1   5  -9 10425.8 841.208   3
  -1   5  -9 10125.8 1202.60   8
   1  -5   9 11153.0 1306.15  16
  -1   5  -9 10730.0 954.926  12
   1  -5   9 9843.08 1095.71   1
   1  -5  10 6642.91 947.717   1
  -1   5 -10 7043.42 1118.95   8
  -1   5 -10 6951.05 690.180   3
  -1   5 -10 6486.81 756.570  12
   1  -5  10 6857.82 1126.17  16
   1  -5  10 7507.17 1090.50   2
  -1   5 -11 49388.7 1697.33   3
   1  -5  11 48642.6 2317.18   1
   1  -5  11 46068.0 2609.70   2
  -1   5 -11 48616.7 1995.87  12
   1  -5  11 50881.7 2801.45  16
  -1   5 -11 45862.2 2602.43   8
   1  -5  12 36828.3 2053.04   1
  -1   5 -12 40012.0 2462.59   8
   1  -5  12 34769.4 2283.20   2
   1  -5  12 37290.3 2536.22  16
  -1   5 -12 37330.8 1735.62  12
  -1   5 -13 488.216 607.710   8
  -1   5 -13 567.503 160.532   7
  -1   5 -13 1066.59 233.013   5
   1  -5  13 665.752 514.026   1
   1  -5  13 1889.43 853.355   2
   1  -5  13 144.245 686.032  16
   1  -5  14 13137.6 1619.52  16
   1  -5  14 11961.7 1540.04   2
  -1   5 -14 12079.5 655.833   7
   1  -5  14 12841.9 1266.10   1
  -1   5 -14 13048.5 1588.39   8
  -1   5 -15 368.859 675.819   8
  -1   5 -15 1468.51 316.324   7
   1  -5  15 1344.81 805.445   2
   1  -5  15 1466.92 821.048  16
   1  -5  15 766.421 450.997   1
   1  -5  16 2483.42 912.586   2
   1  -5  16 1660.21 717.172   1
  -1   5 -16 2210.99 731.982  13
  -1   5 -16 1855.56 381.008   7
  -1   5 -16 540.789 665.919   8
   1  -5  16 782.102 729.493  16
  -1   5 -17 149.996 770.126   8
  -1   5 -17 942.568 334.499   7
   1  -5  17 784.912 458.158   1
   1  -5  17 276.936 701.376  16
   1  -5  17 1178.91 861.603   2
  -1   5 -17 1140.63 576.641  13
   1  -5  18 1438.54 828.775   2
   1  -5  18 963.619 534.185   1
  -1   5 -18 936.905 648.256   8
   1  -5  18 1065.86 908.360  16
  -1   5 -18 1368.25 559.597  13
   1  -5  19 2931.39 959.517   2
   1  -5  19 2397.08 604.062   1
  -1   5 -19 2842.04 634.836  13
  -1   5 -19 3198.49 1005.60   8
   1  -5  19 2390.20 970.316  16
  -1   5 -20 859.902 646.202   8
   1  -5  20 1580.07 591.593   1
   1  -5  20 2778.43 1213.79  16
   1  -5  20 1127.67 706.245   2
   1  -5  21 4284.83 1130.21   2
  -1   5 -21 3605.34 1081.20   8
   1  -5  21 4275.82 1270.37  16
   1  -5  21 5373.56 952.703   1
  -1   5 -22 2428.08 1127.65   8
   1  -5  22 2874.18 1052.78   2
   1  -5  22 2887.96 780.077   1
   1  -5  22 3079.86 1139.09  16
   1  -5  23 1161.52 964.051   2
  -1   5 -23 994.291 867.135   8
   1  -5  23 2525.27 1179.32  16
   1  -5  24 9285.98 1610.76   2
   1  -5  24 12020.6 1981.15  16
  -1   5 -24 8103.25 1518.64   8
  -1   5 -25 6064.67 1461.83   8
   1  -5  25 7527.38 1611.74  16
   1  -5  25 4946.40 1241.68   2
  -1   5 -26 6511.20 1498.62   8
   1  -5  26 7971.78 1680.32  16
   1  -5  26 6649.07 1459.14   2
   1  -5  27 1148.13 1112.90  16
   1  -5  27 2306.48 1020.86   2
  -1   5 -27 3290.15 1200.71   8
  -1   5 -28 2608.59 1121.33   8
   1  -5  28 863.191 856.029   2
  -1   4  28 3060.44 1181.51  12
  -1   4  27 3659.93 1322.00   4
  -1   4  27 2695.54 1086.46  12
   1  -4 -27 5141.36 1520.23  15
   1  -4 -27 3360.28 1081.75  14
  -1   4  26 4356.24 1212.86  12
  -1   4  26 5367.06 1364.78   4
   1  -4 -26 2536.65 931.152   7
   1  -4 -26 4004.93 1098.27  14
   1  -4 -26 2636.17 1031.68  15
   1  -4 -25-917.316 1031.70   7
   1  -4 -25 341.154 780.842  15
   1  -4 -25 461.195 782.725  14
  -1   4  25 595.313 538.909   4
  -1   4  25 194.843 647.934  12
   1  -4 -24-612.903 758.446   7
  -1   4  24 129.139 594.610   4
   1  -4 -24 141.990 520.853  14
   1  -4 -24 1290.54 929.280  15
  -1   4  24 925.868 820.011  12
   1  -4 -23 3450.36 1129.50   7
   1  -4 -23 5462.02 1159.42  14
   1  -4 -23 5692.96 1328.90  15
  -1   4  23 5954.69 1249.93  12
  -1   4  23 5623.75 1338.10   4
  -1   4  22-362.145 763.482   4
   1  -4 -22-1019.51 1081.35   7
  -1   4  22-144.644 691.861  12
   1  -4 -22-200.997 588.842  14
   1  -4 -22-128.377 688.760  15
   1  -4 -21 1952.40 845.390  14
  -1   4  21 3746.65 1152.11  12
   1  -4 -21 1791.10 958.528  15
   1  -4 -21 843.679 687.343   7
  -1   4  21 2225.75 902.043   4
   1  -4 -20 1342.94 704.181  14
   1  -4 -20 3041.41 1116.77  15
  -1   4  20 1408.71 757.952   4
   1  -4 -20 1504.44 657.635   7
  -1   4  20 2371.36 959.364  12
   1  -4 -19 1930.90 749.600  14
  -1   4  19 1655.46 722.031   4
  -1   4  19 2279.42 952.313  12
   1  -4 -19-375.999 905.027   7
   1  -4 -19 2623.60 884.244  15
  -1   4  18 3752.50 1044.31  12
   1  -4 -18 3772.51 1189.00  15
   1  -4 -18 1959.34 814.114   7
   1  -4 -18 1237.35 631.249  14
  -1   4  18 2723.89 920.308   4
   1  -4 -17 20563.3 2115.74  15
   1  -4 -17 17605.9 1873.01   7
   1  -4 -17 20089.5 1900.20  14
  -1   4  17 19984.8 2002.17  12
  -1   4  17 17244.8 1863.27   4
   1  -4 -16 2057.84 739.159  14
   1  -4 -16 2375.52 850.905   9
   1  -4 -16 1063.46 668.031  15
   1  -4 -16 2016.60 858.363   7
  -1   4  16 1800.65 732.520  12
  -1   4  16 1617.44 686.428   4
   1  -4 -15-271.051 559.790  14
   1  -4 -15 444.232 313.482  10
  -1   4  15 1052.11 777.882  12
   1  -4 -15-867.416 759.211   7
   1  -4 -15-1281.89 1018.94  15
   1  -4 -15-47.5986 714.998   9
  -1   4  15 629.594 613.983   4
   1  -4 -14 7220.08 1232.57   7
   1  -4 -14 9773.55 1365.35   9
   1  -4 -14 10631.6 771.080  10
   1  -4 -14 11801.3 1444.87  14
   1  -4 -14 8217.36 1197.18  15
  -1   4  14 9776.62 1406.71   4
  -1   4  14 10881.5 1490.44  12
  -1   4  13 6709.51 1228.56  12
   1  -4 -13 3953.19 850.463   9
   1  -4 -13 4398.33 624.073  16
   1  -4 -13 4052.38 921.666  15
   1  -4 -13 3972.95 992.449   7
   1  -4 -13 5470.01 561.570  10
   1  -4 -13 3313.01 856.421  14
  -1   4  13 4638.64 986.805   4
   1  -4 -12 30592.7 2223.89  15
   1  -4 -12 33103.2 1238.74  10
   1  -4 -12 29788.5 1394.53  16
  -1   4  12 31440.8 2209.39   4
   1  -4 -12 29725.0 1379.79   8
   1  -4 -12 31995.6 2267.22   9
  -1   4  12 32127.8 2221.36  12
   1  -4 -12 28999.3 2076.24  14
   1  -4 -12 30722.1 2146.33   7
  -1   4  11 6546.08 1064.08   4
   1  -4 -11 7618.32 686.181   8
   1  -4 -11 6825.15 1101.25   9
  -1   4  11 7585.49 1195.75  12
   1  -4 -11 6697.15 1021.65   7
   1  -4 -11 7552.99 1149.03  14
   1  -4 -11 7277.99 697.073  16
   1  -4 -11 8368.82 1210.12  15
   1  -4 -11 8790.81 628.394  10
   1  -4 -10 3175.74 944.986  15
  -1   4  10 1945.84 703.533  12
   1  -4 -10 2736.36 824.775  14
   1  -4 -10 2598.43 739.379   9
   1  -4 -10 1991.99 714.575   7
   1  -4 -10 1801.63 343.866  16
   1  -4 -10 2396.97 356.168  10
   1  -4 -10 2000.08 398.240   8
  -1   4  10 2559.92 814.536   4
  -1   4   9 3124.62 698.157  12
  -1   4   9 4331.67 951.455   4
   1  -4  -9 3214.58 800.475   7
   1  -4  -9 4047.35 794.296   9
   1  -4  -9 4313.60 429.431  10
   1  -4  -9 4246.26 509.111   8
   1  -4  -9 5451.46 1031.32  15
   1  -4  -9 4099.32 769.325  14
   1  -4  -9 4584.36 600.829  11
  -1   4   8-227.698 435.317  12
   1  -4  -8 155.430 442.515   9
   1  -4  -8-677.159 662.908  14
   1  -4  -8 1375.27 794.196  15
  -1   4   8 108.720 228.793  17
   1  -4  -8-103.875 463.098   7
   1  -4  -8 444.833 316.687  11
  -1   4   8 591.545 565.708   4
   1  -4  -8-134.163 216.048  10
   1  -4  -8 348.854 224.925   8
   1  -4  -7 158.580 571.666  14
   1  -4  -7 1193.51 283.546  10
   1  -4  -7 638.973 271.616  11
  -1   4   7 911.964 226.242  17
  -1   4   7 1881.00 692.595  12
   1  -4  -7 1512.21 773.252  15
   1  -4  -7 680.964 425.622   7
   1  -4  -7 1020.19 286.134   8
  -1   4   7 493.359 509.200   4
   1  -4  -7 487.482 514.446   9
   1  -4  -6 50457.5 2340.36   9
   1  -4  -6 53167.2 1537.21   8
   1  -4  -6 50242.8 2355.81  14
  -1   4   6 49993.2 2412.30  12
   1  -4  -6 49842.4 2415.56  15
   1  -4  -6 51271.6 2184.91   7
   1  -4  -6 54888.4 1479.66  10
   1  -4  -6 53133.0 1448.40  11
  -1   4   6 50327.8 2402.99   4
  -1   4   6 53395.5 1315.03  17
   1  -4  -5 684.023 262.315  16
   1  -4  -5 1622.08 696.529  14
  -1   4   5 1735.31 638.957  12
  -1   4   5-65.9606 449.836   4
   1  -4  -5 446.796 390.802   7
   1  -4  -5 772.447 205.379  11
   1  -4  -5 1089.65 577.196   9
  -1   4   5 538.496 164.293  17
   1  -4  -5 609.766 246.790   8
  -1   4   4 47155.5 2226.32   4
   1  -4  -4 48774.7 1028.25  11
   1  -4  -4 55132.0 1573.36   8
   1  -4  -4 50368.7 2326.41  14
   1  -4  -4 47801.8 1898.43   7
   1  -4  -4 46842.0 2144.74   9
  -1   4   4 49639.1 2289.89  12
   1  -4  -4 50891.9 1559.43  16
  -1   4   4 51262.8 1099.87  17
  -1   4   4 47685.3 1491.82   8
  -1   4   3 90772.0 3025.36   4
  -1   4   3 87853.6 2955.36  12
   1  -4  -3 88100.9 3001.09  14
   1  -4  -3 89815.4 2125.26  16
  -1   4   3 91039.8 1413.03  17
   1  -4  -3 88252.2 2430.70   7
   1  -4  -3 87542.3 2856.09   9
   1  -4  -3 95478.0 2114.95   8
  -1   4   3 90281.1 2079.35   8
  -1   4   2 297.917 257.185   8
   1  -4  -2-594.000 392.862   7
  -1   4   2-112.733 390.011  12
   1  -4  -2-2.85842 241.588  16
   1  -4  -2 96.7382 140.653  17
   1  -4  -2-635.489 554.197   9
   1  -4  -2-16.9246 214.762   8
  -1   4   2-116.733 346.861   4
   1  -4  -1 63078.3 1908.07  16
  -1   4   1 61773.7 1831.11   8
  -1   4   1 61861.0 2431.93   4
   1  -4  -1 62741.6 2389.43   9
   1  -4  -1 64612.3 1878.57   8
   1  -4  -1 63424.3 1323.99  17
   1  -4  -1 62182.2 1790.74   7
  -1   4   1 62055.6 2352.08  12
   1  -4   0 23877.9 1177.13   8
   1  -4   0 21635.5 1420.01   9
   1  -4   0 22191.8 844.151  17
  -1   4   0 21593.6 1156.11   8
  -1   4   0 21591.2 1424.42   4
  -1   4   0 21293.8 1364.65  12
   1  -4   0 22304.5 1194.49  16
   1  -4   0 21157.3 978.689   7
   1  -4   1 2933.45 358.741  17
   1  -4   1 3902.14 585.241  16
  -1   4  -1 3097.53 483.639  16
  -1   4  -1 3347.66 639.003   4
   1  -4   1 3440.26 396.826   7
  -1   4  -1 3172.99 486.969   8
  -1   4  -1 2995.48 574.379  12
   1  -4   1 3176.73 502.877   8
   1  -4   1 3098.64 707.722   2
   1  -4   1 3109.45 653.997   9
  -1   4  -2 4209.97 614.358   8
  -1   4  -2 4232.35 622.068  16
  -1   4  -2 3513.79 652.367  12
   1  -4   2 3587.66 718.053   2
   1  -4   2 3765.60 426.945  17
   1  -4   2 3988.36 629.619  16
   1  -4   2 4351.96 759.139   9
   1  -4   2 3741.05 570.569   8
   1  -4   2 4068.68 348.321   7
  -1   4  -2 3179.61 591.879   4
  -1   4  -3 1677.64 505.293  12
   1  -4   3 2029.99 380.311  17
  -1   4  -3 1868.69 488.644   8
  -1   4  -3 993.830 212.894  11
   1  -4   3 2193.10 530.153  16
   1  -4   3 1775.14 632.508   2
   1  -4   3 969.401 500.719   9
  -1   4  -4 1484.78 430.496  12
   1  -4   4 1135.81 429.134  16
  -1   4  -4 2094.49 365.320  11
   1  -4   4 1542.12 452.692   1
   1  -4   4 1523.58 596.426   9
   1  -4   4 1573.69 503.571   2
  -1   4  -4 1890.24 502.874   8
   1  -4   5 44926.2 2087.66   9
  -1   4  -5 48060.2 1573.43  11
   1  -4   5 47389.0 2158.94   2
   1  -4   5 44635.8 1989.40   1
  -1   4  -5 48189.6 1865.16  12
  -1   4  -5 48059.6 2017.33   8
   1  -4   5 46754.0 2057.60  16
   1  -4   6 9370.25 1066.38  16
  -1   4  -6 9198.19 783.563  11
   1  -4   6 8301.41 1016.92   2
   1  -4   6 9552.25 996.362   1
  -1   4  -6 8788.61 838.275  12
  -1   4  -6 8864.13 974.701   8
  -1   4  -6 8596.56 677.812   3
   1  -4   7 2212.30 623.497   2
  -1   4  -7 2732.15 388.467   3
  -1   4  -7 3224.43 726.606   8
   1  -4   7 2568.36 591.431   1
  -1   4  -7 2429.46 461.281  12
  -1   4  -7 4339.19 604.492  11
   1  -4   7 3182.85 682.620  16
   1  -4   8 857.962 526.398  16
   1  -4   8-339.471 346.486   1
  -1   4  -8 30.2892 217.299   3
  -1   4  -8-527.416 481.432   8
   1  -4   8-124.442 390.730   2
   1  -4   9 20969.3 1408.72   1
  -1   4  -9 21560.9 981.409   3
  -1   4  -9 20196.5 1561.47   8
   1  -4   9 20226.8 1563.61   2
  -1   4  -9 19238.9 573.039   7
   1  -4   9 19247.7 1563.57  16
   1  -4   9 23377.8 1266.70  15
   1  -4  10 337.989 317.992  15
  -1   4 -10 35.9243 128.254   7
   1  -4  10 398.445 509.386   2
   1  -4  10 332.909 482.081  16
  -1   4 -10-77.8455 604.196   8
   1  -4  10 466.193 454.643   1
   1  -4  11 2402.76 803.011  16
   1  -4  11 1334.35 491.180   1
  -1   4 -11 1653.55 596.385   8
   1  -4  11 2444.10 757.596   2
  -1   4 -11 1801.52 281.611   7
   1  -4  12 38528.6 1955.12   1
   1  -4  12 41152.5 2327.88   2
   1  -4  12 41789.6 2460.45  16
  -1   4 -12 40149.4 2336.86   8
  -1   4 -12 40829.5 1289.63   7
   1  -4  13 17967.5 1645.02   2
  -1   4 -13 17370.5 924.453   7
   1  -4  13 16899.5 1701.86  16
   1  -4  13 20328.3 1043.54   3
  -1   4 -13 15885.0 1607.23   8
   1  -4  13 17197.6 1365.01   1
  -1   4 -14 9808.36 1340.11   8
  -1   4 -14 9381.74 747.854   7
   1  -4  14 9688.77 1377.10  16
   1  -4  14 6633.55 1051.68   2
   1  -4  14 11787.6 838.329   3
   1  -4  14 8847.64 1030.35   1
   1  -4  15 5559.33 1051.56   2
   1  -4  15 6031.81 888.484   1
  -1   4 -15 3740.61 941.400   8
  -1   4 -15 7122.33 877.283  13
   1  -4  15 4280.15 552.417   3
   1  -4  15 5806.76 1173.95  16
  -1   4 -15 3140.31 479.421   7
  -1   4 -16 31368.2 1532.16   7
   1  -4  16 32889.5 1449.12   3
  -1   4 -16 30855.5 2297.67   8
  -1   4 -16 33009.8 1672.30  13
   1  -4  16 31092.5 1919.55   1
   1  -4  16 30512.0 2241.18   2
   1  -4  16 33528.0 2515.66  16
   1  -4  17 236.541 418.480   1
   1  -4  17 990.676 865.996  16
  -1   4 -17-118.573 654.029   8
   1  -4  17-186.083 548.763   2
  -1   4 -17 474.263 338.549   7
  -1   4 -17 1160.10 503.128  13
  -1   4 -18 2474.97 513.420   7
  -1   4 -18 2610.63 552.586  13
   1  -4  18 2315.43 666.656   1
  -1   4 -18 1668.77 782.763   8
   1  -4  18 2722.12 988.059  16
   1  -4  18 2304.92 690.994   2
  -1   4 -19 10039.2 1538.71   8
  -1   4 -19 10799.3 1056.39   7
   1  -4  19 10729.7 1212.32   1
   1  -4  19 13633.3 1768.53  16
   1  -4  19 11757.9 1540.51   2
   1  -4  20 5049.30 1067.47   2
  -1   4 -20 4479.96 1086.29   8
   1  -4  20 5237.47 918.293   1
  -1   4 -20 3736.83 667.543   7
   1  -4  20 4939.83 1161.54  16
   1  -4  21-275.483 705.253   2
  -1   4 -21-1138.83 597.168   7
   1  -4  21 1669.49 900.731  16
   1  -4  21 178.241 459.719   1
  -1   4 -21 584.650 648.658   8
   1  -4  22 1055.65 931.364  16
  -1   4 -22 188.740 658.026   8
  -1   4 -22-408.311 501.845   7
   1  -4  22 622.734 568.231   2
   1  -4  22 243.787 434.008   1
   1  -4  23-195.718 495.394   1
   1  -4  23 239.835 569.567   2
  -1   4 -23-935.692 627.899   7
  -1   4 -23-214.179 520.669   8
   1  -4  23 914.518 905.643  16
   1  -4  24 781.859 870.529  16
  -1   4 -24 336.125 681.976   8
   1  -4  24 50.2199 466.457   1
   1  -4  24 210.444 599.902   2
   1  -4  25 1989.21 949.005  16
   1  -4  25 2925.08 1082.40   2
  -1   4 -25 1941.19 863.552   8
   1  -4  26 9.48015 601.155   2
   1  -4  26 364.168 789.569  16
  -1   4 -26 493.566 671.975   8
  -1   4 -27 1660.76 872.903   8
   1  -4  27-170.778 577.360   2
   1  -4  27 2325.33 1100.92  16
   1  -4  28 9.18033 752.451  16
   1  -4  28 583.387 656.929   2
  -1   4 -28 811.097 704.767   8
  -1   4 -29 2431.18 1149.12   8
   1  -4  29 1841.56 987.052  16
   1  -4  29-112.291 819.600   2
  -1   3  29 10216.3 1885.76   4
   1  -3 -29 9556.49 1804.38  15
   1  -3 -28 4329.06 1400.24   7
   1  -3 -28 1113.48 936.312  15
   1  -3 -28 3287.36 1022.83  14
  -1   3  28 3043.56 1148.80   4
  -1   3  27 113.258 788.106   6
   1  -3 -27-760.498 746.016  15
   1  -3 -27 80.4806 866.005   7
   1  -3 -27 1102.99 654.844  14
  -1   3  27-396.033 709.035  12
  -1   3  27-254.794 638.890   4
   1  -3 -26 3344.88 1223.58  15
  -1   3  26 6616.12 1448.86   6
   1  -3 -26 1983.85 814.775  14
   1  -3 -26 2736.20 1070.53   7
  -1   3  26 4181.27 1160.30  12
  -1   3  26 4360.17 1261.70   4
  -1   3  25 2477.32 866.325  12
   1  -3 -25 3133.19 1005.06  15
  -1   3  25 4120.90 1146.62   4
   1  -3 -25 3766.33 1110.48  14
  -1   3  25 3584.17 1317.01   6
   1  -3 -25 1445.56 680.999   7
  -1   3  24-516.252 562.673  12
  -1   3  24 325.500 495.305   4
   1  -3 -24-829.653 1085.02   7
   1  -3 -24 103.237 756.500  15
   1  -3 -24 1170.60 703.154  14
   1  -3 -23 417.701 866.946   7
   1  -3 -23 1777.16 888.811  15
  -1   3  23 3011.19 1104.68  12
  -1   3  23 1664.41 776.971   4
  -1   3  23 2978.22 1149.26   6
   1  -3 -23 2666.61 920.434  14
   1  -3 -22 503.216 565.238  14
  -1   3  22 1368.44 968.800   6
   1  -3 -22 710.252 893.859  15
  -1   3  22-571.857 715.517   4
   1  -3 -22-196.336 802.950   7
  -1   3  22 323.402 798.867  12
   1  -3 -21 459.689 664.232  14
   1  -3 -21 30.1131 571.815   7
  -1   3  21 2523.03 1089.13   6
  -1   3  21 352.436 631.732   4
  -1   3  21 755.309 578.259  12
   1  -3 -21 908.798 762.800  15
   1  -3 -20 6351.80 1315.11   7
   1  -3 -20 7997.85 999.589   8
   1  -3 -20 6584.26 1164.38  14
  -1   3  20 7794.32 1388.04   6
  -1   3  20 7476.80 1302.00   4
  -1   3  20 6840.32 1252.02  12
   1  -3 -20 7100.45 1368.35  15
   1  -3 -19 5172.11 1085.42  14
  -1   3  19 3943.22 949.389  12
   1  -3 -19 5032.47 800.470   8
  -1   3  19 3440.39 984.782   4
   1  -3 -19 3796.21 970.106  15
  -1   3  19 5289.60 1215.54   6
   1  -3 -19 5894.24 1267.00   7
   1  -3 -18 9985.16 1403.44  14
   1  -3 -18 11810.6 1574.79   7
  -1   3  18 11022.4 1475.43  12
   1  -3 -18 11969.4 1599.01  15
  -1   3  18 11819.0 1526.07   4
  -1   3  18 12327.3 1627.06   6
   1  -3 -17-926.790 902.643   7
  -1   3  17-146.095 567.869   4
  -1   3  17 1175.27 725.103  12
   1  -3 -17 1681.16 828.612  15
   1  -3 -17-12.0001 495.840  14
  -1   3  17 2202.24 1018.78   6
  -1   3  16 9499.61 1402.89   6
   1  -3 -16 6126.00 1136.79   7
  -1   3  16 6616.17 1201.62  12
   1  -3 -16 7992.88 1352.15  15
  -1   3  16 6439.88 1111.79   4
  -1   3  16 7300.74 705.332  10
   1  -3 -16 7259.81 1089.06  14
  -1   3  15 2544.24 867.404  12
   1  -3 -15 2142.70 817.503   7
   1  -3 -15 3295.70 496.301  10
   1  -3 -15 3579.87 1119.20  15
  -1   3  15 3161.53 875.326   4
  -1   3  15 4212.46 1092.70   6
  -1   3  15 4044.64 505.507  10
   1  -3 -15 2284.19 702.332  14
  -1   3  14 553.576 586.593  12
   1  -3 -14-44.0631 323.048  16
  -1   3  14 55.3638 199.828  10
   1  -3 -14 270.066 515.846   7
   1  -3 -14 184.291 245.167  10
   1  -3 -14 994.061 643.100  15
   1  -3 -14-34.5964 583.873  14
   1  -3 -14 114.724 589.431   9
  -1   3  14 356.143 470.387   4
   1  -3 -13-502.595 868.373  15
  -1   3  13 1148.17 668.176  12
  -1   3  13 810.637 606.054   4
   1  -3 -13 417.023 255.329  16
   1  -3 -13 792.267 677.097   7
   1  -3 -13 843.179 319.957  10
   1  -3 -13 1710.92 793.000   9
   1  -3 -13 57.2009 505.100  14
  -1   3  13 1307.02 878.781   6
  -1   3  13 552.580 219.511  10
  -1   3  12 4697.82 929.471   4
  -1   3  12 4771.42 908.842  12
   1  -3 -12 4216.82 809.403  15
   1  -3 -12 4900.41 580.097  16
   1  -3 -12 3928.33 809.418  14
  -1   3  12 5300.10 499.376  10
  -1   3  12 5314.65 1059.01   6
   1  -3 -12 5296.70 962.989   7
   1  -3 -12 4889.40 478.553  10
   1  -3 -12 4854.93 1008.10   9
  -1   3  11-274.491 532.172  12
  -1   3  11-475.781 483.514   4
   1  -3 -11-522.329 603.543   7
   1  -3 -11 621.991 271.756  10
   1  -3 -11 480.520 291.000  16
   1  -3 -11-371.206 599.399   9
  -1   3  11 1150.24 732.960   6
   1  -3 -11-518.880 513.070  14
   1  -3 -11 234.969 666.346  15
   1  -3 -10 357.756 557.283   9
   1  -3 -10 93.5933 206.207  16
   1  -3 -10-6.57999 470.738  14
   1  -3 -10 473.549 470.949   7
  -1   3  10-367.389 420.435   4
  -1   3  10-760.254 642.535  12
   1  -3 -10-614.948 720.039  15
  -1   3  10 618.558 689.523   6
   1  -3 -10 166.027 164.851  10
   1  -3  -9 7286.31 990.142   9
   1  -3  -9 5891.85 885.230  15
  -1   3   9 6320.45 924.252   4
   1  -3  -9 6939.05 469.180  10
   1  -3  -9 6060.45 875.324   7
  -1   3   9 6600.58 954.006  12
   1  -3  -9 7096.25 731.029  11
   1  -3  -9 7322.18 588.615  16
   1  -3  -9 6603.88 957.185  14
   1  -3  -8 9841.67 1044.16   7
  -1   3   8 11134.1 1167.91  12
   1  -3  -8 10704.4 827.454  11
   1  -3  -8 10692.8 637.405   8
  -1   3   8 10182.1 1109.03   4
   1  -3  -8 10370.9 645.969  16
   1  -3  -8 11277.1 1151.95  14
   1  -3  -8 8979.26 1075.21  15
   1  -3  -8 9392.19 1049.47   9
   1  -3  -8 9691.49 521.444  10
   1  -3  -7 23311.2 868.866   8
   1  -3  -7 20252.5 1387.83   7
   1  -3  -7 22360.2 1089.67  11
   1  -3  -7 20868.1 1416.26  14
   1  -3  -7 22568.5 744.609  10
   1  -3  -7 22117.4 1471.53   9
  -1   3   7 21808.2 1493.76   4
   1  -3  -7 21787.5 1545.18  15
  -1   3   7 22777.2 1546.65  12
   1  -3  -6 5894.43 809.868   9
  -1   3   6 4719.61 716.450   4
   1  -3  -6 5524.25 503.470  11
   1  -3  -6 5624.38 841.254  15
   1  -3  -6 5516.81 378.725  10
   1  -3  -6 4243.45 710.269  14
   1  -3  -6 4958.69 701.931   7
   1  -3  -6 5786.48 437.675   8
  -1   3   6 6435.11 872.195  12
   1  -3  -5 40279.8 1153.06  11
   1  -3  -5 40860.8 1062.53   8
   1  -3  -5 40140.7 1846.20   9
   1  -3  -5 40758.2 1739.59   7
   1  -3  -5 39866.8 1003.34  10
  -1   3   5 40843.8 1888.45  12
  -1   3   5 40689.3 1903.82   4
   1  -3  -5 40235.8 1878.21  14
  -1   3   5 41901.8 982.144  17
   1  -3  -5 37658.1 1838.30  15
   1  -3  -4 82802.3 2581.98  15
  -1   3   4 93667.8 2754.72   4
   1  -3  -4 91715.6 1604.40   8
   1  -3  -4 91665.9 1640.06  16
  -1   3   4 91447.5 2780.43  12
   1  -3  -4 89215.3 2399.47   7
  -1   3   4 91077.7 1227.98  17
   1  -3  -4 92173.3 1486.20  11
   1  -3  -4 92240.6 2740.15  14
   1  -3  -4 90759.4 2684.24   9
  -1   3   3 12751.3 1030.21  12
   1  -3  -3 12327.0 1112.16  14
   1  -3  -3 13215.2 625.890   8
  -1   3   3 13665.7 1091.02   4
  -1   3   3 11857.6 618.996   8
   1  -3  -3 12776.8 637.501  16
   1  -3  -3 10650.5 963.808   9
   1  -3  -3 12003.7 832.508   7
   1  -3  -2 47639.7 1538.88   7
   1  -3  -2 53672.0 2027.77  14
  -1   3   2 51222.2 1977.63  12
  -1   3   2 55634.1 1679.27   7
   1  -3  -2 51538.4 1328.60  16
   1  -3  -2 48244.5 1905.61   9
  -1   3   2 51269.6 2003.66   4
   1  -3  -2 52479.4 1303.47   8
  -1   3   2 49294.1 1268.55   8
  -1   3   1 8481.50 587.672   8
   1  -3  -1 9421.53 901.734   9
   1  -3  -1 8606.63 616.953  16
  -1   3   1 10129.1 714.332   7
   1  -3  -1 8357.53 640.436   7
  -1   3   1 8158.79 819.960  12
   1  -3  -1 8518.01 572.900   8
  -1   3   1 7828.65 816.856   4
   1  -3  -1 7953.03 356.902  17
   1  -3  -1 9559.07 890.713  12
  -1   3   0 309.787 375.765   9
  -1   3   0 337.965 276.021   1
   1  -3   0 255.079 253.169  16
   1  -3   0 331.911 240.989   7
  -1   3   0 42.8906 365.280   4
  -1   3   0 307.686 250.458  16
   1  -3   0-94.8375 266.528  12
  -1   3   0 325.075 365.163  12
   1  -3   0 217.520 133.910  17
  -1   3   0 773.803 297.923   7
  -1   3   0 1.07573 339.360   2
   1  -3   0 361.440 417.284   9
   1  -3   0-69.7681 226.902   8
  -1   3   0 139.176 276.683   8
   1  -3   1 668.523 383.087   2
  -1   3  -1 958.756 310.927  16
   1  -3   1 1319.22 344.408   8
   1  -3   1 1147.85 371.458  16
  -1   3  -1 1154.55 394.976   1
  -1   3  -1 1167.49 350.907   8
   1  -3   1 626.718 426.410   9
   1  -3   1 997.128 241.872   7
  -1   3  -1 1136.23 493.093   2
   1  -3   1 1384.26 251.180  17
  -1   3  -1 1046.17 456.618  12
  -1   3  -1 936.384 251.110   7
  -1   3  -1 697.424 321.719   9
   1  -3   2 258.611 440.746   9
   1  -3   2 112.675 378.029   1
   1  -3   2 279.648 307.863  16
   1  -3   2-17.0974 288.886   8
   1  -3   2-412.789 421.822   2
  -1   3  -2 214.269 319.534   1
  -1   3  -2 121.238 256.408  16
  -1   3  -2-129.510 177.879  11
  -1   3  -2-78.9415 150.915   7
  -1   3  -2-115.280 324.862   8
  -1   3  -2 357.131 373.141  12
  -1   3  -2 121.076 321.887   2
   1  -3   3 4427.15 642.756   1
  -1   3  -3 5020.74 652.193   1
   1  -3   3 4508.92 532.152   8
  -1   3  -3 3993.73 266.807   7
  -1   3  -3 4160.22 582.008   8
  -1   3  -3 3846.61 576.930  12
  -1   3  -3 3712.17 382.170  11
   1  -3   3 4106.82 673.470   2
   1  -3   3 4316.77 600.607  16
  -1   3  -3 3520.21 534.828  16
   1  -3   3 4140.43 652.599   9
   1  -3   4 4508.86 611.748   1
  -1   3  -4 3872.83 588.038   8
   1  -3   4 4765.87 639.344   8
  -1   3  -4 4507.98 632.337   1
  -1   3  -4 4763.18 602.782  12
   1  -3   4 4901.57 674.364  16
  -1   3  -4 5230.29 678.537  16
   1  -3   4 3982.61 653.111   2
  -1   3  -4 4530.85 475.063  11
  -1   3  -5 5482.26 426.163   3
  -1   3  -5 5970.26 731.311  16
   1  -3   5 6481.42 799.403  16
   1  -3   5 4560.48 637.340   2
  -1   3  -5 5489.09 701.781   1
  -1   3  -5 5316.84 710.604   8
  -1   3  -5 5518.86 571.770  11
   1  -3   5 4972.03 666.133   1
  -1   3  -6 16717.1 1015.15  11
  -1   3  -6 15679.3 1147.11   8
   1  -3   6 15417.3 1130.97   2
  -1   3  -6 16555.3 671.085   3
   1  -3   6 14650.4 1080.22   1
   1  -3   6 17760.5 1250.02  16
  -1   3  -7 36013.9 1756.13   8
   1  -3   7 37776.9 1336.47  15
  -1   3  -7 38413.0 1627.94  11
   1  -3   7 37907.9 1813.31   2
   1  -3   7 35971.3 1855.99  16
   1  -3   7 36047.1 1626.51   1
  -1   3  -7 36663.2 992.825   3
   1  -3   8 2668.35 404.219  15
   1  -3   8 3471.22 561.484   1
   1  -3   8 3300.05 674.602  16
  -1   3  -8 3229.02 698.311   8
   1  -3   8 3872.62 719.761   2
  -1   3  -9 4476.01 772.331   8
   1  -3   9 4901.55 772.641   2
   1  -3   9 4542.55 659.679   1
   1  -3   9 5351.23 453.521   3
   1  -3   9 5163.58 562.793  15
   1  -3   9 4733.30 884.664  16
   1  -3  10 10276.4 780.301  15
   1  -3  10 10875.6 632.123   3
   1  -3  10 10082.4 1068.33   2
  -1   3 -10 10135.0 1113.41   8
   1  -3  10 10961.0 986.321   1
   1  -3  10 11001.6 1254.65  16
   1  -3  11 5569.52 825.009   2
  -1   3 -11 6298.37 952.790   8
   1  -3  11 6856.08 531.409   3
   1  -3  11 5750.51 936.037  16
   1  -3  11 6352.78 662.831  15
   1  -3  11 5790.09 784.267   1
   1  -3  12 944.092 558.866  16
  -1   3 -12 2724.86 563.611   7
   1  -3  12 1894.61 409.330  15
   1  -3  12 1359.68 552.169   2
   1  -3  12 1465.96 475.190   1
  -1   3 -12 1820.13 677.988   8
   1  -3  12 988.134 207.117   3
   1  -3  13 2062.41 585.940   1
  -1   3 -13 1799.28 740.153   8
   1  -3  13 1657.87 355.941   3
  -1   3 -13 2595.81 580.108   7
   1  -3  13 1038.02 584.740  16
   1  -3  13 982.359 447.136   2
   1  -3  14 560.763 642.939  16
   1  -3  14 480.474 452.618   2
   1  -3  14 443.814 442.595   1
  -1   3 -14 529.799 577.001   8
   1  -3  14 472.442 292.383   3
  -1   3 -14 1242.93 544.646   7
  -1   3 -15 9052.37 953.484   7
   1  -3  15 6878.26 1020.84   2
  -1   3 -15 7880.99 1184.05   8
  -1   3 -15 8526.85 778.312  13
   1  -3  15 7592.63 946.810   1
   1  -3  15 8719.91 1324.00  16
   1  -3  15 7982.34 719.619   3
  -1   3 -16 11371.3 1102.19   7
   1  -3  16 11802.1 1187.60   1
  -1   3 -16 13432.3 1525.81   8
  -1   3 -16 10242.3 1022.80  15
   1  -3  16 12446.7 924.434   3
   1  -3  16 13362.9 1670.45  16
  -1   3 -16 11891.1 863.676  13
   1  -3  16 9423.03 1182.89   2
   1  -3  17 2659.22 1052.48  16
  -1   3 -17 1215.75 545.311   7
  -1   3 -17 2074.54 826.562   8
   1  -3  17 1513.58 611.356   2
  -1   3 -17 1953.94 615.966  15
   1  -3  17 1732.08 580.165   1
  -1   3 -17 1197.91 286.377  13
  -1   3 -18 850.333 298.766  13
  -1   3 -18 798.420 712.574   8
  -1   3 -18 1550.21 627.191   7
  -1   3 -18 910.071 500.954  15
   1  -3  18 1013.85 667.026   2
   1  -3  18 669.111 460.148   1
   1  -3  18 898.327 777.868  16
  -1   3 -19 18757.2 1548.16   7
  -1   3 -19 20974.1 1539.70  15
   1  -3  19 16527.0 1480.24   1
   1  -3  19 17792.1 1928.00  16
   1  -3  19 17762.8 1773.42   2
  -1   3 -19 16315.6 1790.13   8
  -1   3 -20 6460.88 1236.49   8
   1  -3  20 8325.58 1428.69  16
   1  -3  20 8626.94 1117.00   1
   1  -3  20 4929.63 990.799   2
  -1   3 -20 7594.16 1066.29   7
  -1   3 -20 6667.74 969.069  15
   1  -3  21 2564.31 751.984   1
   1  -3  21 3652.43 1149.82  16
  -1   3 -21 3282.24 759.571   7
   1  -3  21 3103.52 915.977   2
  -1   3 -21 2823.70 926.107   8
  -1   3 -21 3260.79 799.929  15
   1  -3  22 3963.96 975.870   2
   1  -3  22 5255.43 932.435   1
  -1   3 -22 4646.13 883.063   7
  -1   3 -22 4257.38 1067.54   8
   1  -3  22 5874.38 1247.80  16
  -1   3 -22 5078.41 910.737  15
   1  -3  23 926.192 830.453  16
  -1   3 -23-173.766 460.669   7
  -1   3 -23 437.838 556.434   8
   1  -3  23 741.994 507.805   1
   1  -3  23 277.678 691.643   2
  -1   3 -23 218.062 456.080  15
   1  -3  24 67.8145 584.514   2
   1  -3  24 1231.66 729.526   1
  -1   3 -24 34.9445 495.619   7
  -1   3 -24 1777.52 747.218  15
  -1   3 -24 360.532 714.540   8
   1  -3  24 325.307 673.479  16
   1  -3  25 1111.82 589.629   1
  -1   3 -25-1337.36 837.498   7
  -1   3 -25 105.977 750.025   8
   1  -3  25-163.127 695.776   2
   1  -3  25 257.853 791.767  16
   1  -3  26-786.787 873.011  16
  -1   3 -26-946.617 845.951   8
  -1   3 -26-865.749 700.102   7
   1  -3  26 106.476 613.694   2
  -1   3 -27 1925.64 974.699   8
   1  -3  27 2257.11 894.458   2
  -1   3 -27 2296.81 767.099   7
   1  -3  27 629.842 726.636  16
  -1   3 -28 1835.02 891.790   8
   1  -3  28-117.344 792.143  16
   1  -3  28 403.717 709.337   2
  -1   3 -29 78.2549 736.539   8
   1  -3  29 648.582 787.244  16
   1  -3  29 568.301 790.388   2
   1  -3  30-66.1620 734.346  16
  -1   3 -30 1624.01 1047.65   8
   1  -3  30 1896.83 913.707   2
  -1   2  31 754.156 704.992   4
   1  -2 -30 621.603 771.602  15
  -1   2  30 576.962 693.500   4
   1  -2 -29-391.113 686.508   7
  -1   2  29 517.119 793.774   4
   1  -2 -29 1547.21 822.552  14
   1  -2 -29 1799.36 960.239  15
   1  -2 -28 2476.64 1048.80   7
  -1   2  28 1242.53 1021.66   6
   1  -2 -28 925.560 740.909  14
   1  -2 -28 1852.50 1003.15  15
  -1   2  28 2639.53 1098.29   4
   1  -2 -27 266.759 992.935   7
  -1   2  27 1230.79 849.763   4
  -1   2  27 1608.97 993.459   6
   1  -2 -27 998.370 864.547  15
   1  -2 -27 927.987 767.822  14
   1  -2 -26 1005.10 661.859  14
   1  -2 -26 929.619 683.886  15
  -1   2  26 146.307 721.421   6
   1  -2 -26 1431.67 949.580   7
  -1   2  26 1240.14 714.553   4
  -1   2  26 1567.38 814.149  12
   1  -2 -25-1344.48 942.808  15
   1  -2 -25 207.340 592.129  14
  -1   2  25 135.039 541.689   4
   1  -2 -25-599.206 884.613   7
  -1   2  25 1124.74 891.522   6
  -1   2  25-80.0419 582.305  12
  -1   2  24 5573.46 1263.57   6
  -1   2  24 6308.33 1226.94  12
   1  -2 -24 4216.44 1104.10  15
  -1   2  24 4481.47 1171.67   4
   1  -2 -24 4772.84 1129.20   7
   1  -2 -24 6889.11 1486.25  14
   1  -2 -23-281.577 587.050  15
  -1   2  23-1351.34 703.972   4
   1  -2 -23-1721.21 1014.50   7
   1  -2 -23 8.35094 489.703  14
  -1   2  23 1157.96 894.547   6
   1  -2 -23 489.767 534.854   8
  -1   2  23 397.837 591.439  12
  -1   2  22 8651.14 1361.94   4
   1  -2 -22 8346.47 1147.05   8
   1  -2 -22 6672.70 1337.27  15
  -1   2  22 9550.77 1414.45  12
   1  -2 -22 6614.53 1371.83   7
  -1   2  22 8780.19 1372.63   6
   1  -2 -22 8707.25 1379.76  14
   1  -2 -21 3830.90 1026.52  14
  -1   2  21 3641.60 933.688  12
  -1   2  21 2703.91 852.696   4
   1  -2 -21 4207.84 1046.89   7
   1  -2 -21 3004.06 1007.05  15
  -1   2  21 4100.86 1058.38   6
   1  -2 -21 3614.06 746.698   8
  -1   2  20 221.673 500.378  12
  -1   2  20 1424.69 790.767   4
   1  -2 -20 383.318 616.653  15
   1  -2 -20 706.604 471.172   8
   1  -2 -20-370.484 522.894  14
  -1   2  20 452.567 622.869   6
   1  -2 -20-327.542 643.986   7
  -1   2  19 4674.20 967.825   4
   1  -2 -19 3662.61 987.276   7
  -1   2  19 6154.24 1130.53  12
   1  -2 -19 5111.47 1030.48  14
  -1   2  19 4538.08 971.419   6
   1  -2 -19 6307.45 896.009   8
   1  -2 -19 6865.73 1260.94  15
   1  -2 -18 2798.30 860.008  14
  -1   2  18 3651.95 915.781   4
   1  -2 -18 2116.52 573.505   8
  -1   2  18 3061.11 854.098  12
   1  -2 -18 3566.77 1026.97  15
  -1   2  18 2611.47 849.984   6
   1  -2 -18 1120.09 592.156   7
   1  -2 -17-157.159 646.556  15
  -1   2  17-464.473 746.651   6
  -1   2  17 545.684 539.482  12
   1  -2 -17-28.1234 706.215  14
   1  -2 -17-48.1178 825.065   7
  -1   2  17-189.184 263.117  13
  -1   2  17 202.147 570.646   4
   1  -2 -17-251.931 339.887   8
   1  -2 -16 10554.0 1383.31  15
  -1   2  16 12479.9 1449.11   4
   1  -2 -16 11891.2 1084.94   8
  -1   2  16 12764.6 900.404  13
  -1   2  16 11178.7 1328.99   6
  -1   2  16 11512.9 1395.33  12
   1  -2 -16 9701.63 1267.90   7
   1  -2 -16 10036.9 1288.76  14
  -1   2  15 16471.9 1554.40  12
  -1   2  15 17623.3 1566.85   6
   1  -2 -15 15156.1 1629.99  15
   1  -2 -15 14130.5 1526.57   7
  -1   2  15 18698.9 1100.23  10
   1  -2 -15 16233.0 1190.87   8
  -1   2  15 16487.0 1569.40   4
   1  -2 -15 13842.2 1411.06  14
  -1   2  15 18553.9 1101.37  13
   1  -2 -14 1216.97 644.545  14
  -1   2  14 1011.64 356.517  13
   1  -2 -14 1450.47 722.740  15
  -1   2  14 1387.80 612.662  12
  -1   2  14 432.203 505.443   6
  -1   2  14 1100.78 293.714  10
   1  -2 -14 346.291 571.943   7
  -1   2  14 497.950 461.475   4
  -1   2  13 7771.19 1056.78  12
   1  -2 -13 8604.41 1067.03  14
   1  -2 -13 8035.88 1154.56  15
   1  -2 -13 8517.16 1184.77   7
  -1   2  13 9159.62 699.093  10
  -1   2  13 8632.42 1079.26   4
   1  -2 -13 9150.58 821.351  16
  -1   2  13 9593.95 1153.63   6
  -1   2  12 9265.89 1073.67   4
   1  -2 -12 8830.66 1017.71  14
  -1   2  12 9514.80 1081.80   6
   1  -2 -12 9491.10 1137.27   7
   1  -2 -12 10513.8 1260.63  15
  -1   2  12 11258.7 716.028  10
  -1   2  12 9485.23 1040.18  12
   1  -2 -12 9378.82 1149.28   9
   1  -2 -12 10005.1 806.697  16
   1  -2 -11 5957.48 919.146   7
  -1   2  11 6609.30 915.233   6
   1  -2 -11 4455.20 819.247   9
   1  -2 -11 6144.89 1023.69  15
  -1   2  11 5660.20 826.206  12
  -1   2  11 6046.05 868.327   4
   1  -2 -11 5709.50 857.887  14
   1  -2 -11 6524.15 627.786  16
  -1   2  11 6526.88 507.338  10
  -1   2  10 5807.48 443.657  10
  -1   2  10 5170.20 738.961  12
  -1   2  10 4691.03 761.558   6
  -1   2  10 5740.80 862.242   4
   1  -2 -10 5885.64 920.823  15
   1  -2 -10 6179.37 911.357   9
   1  -2 -10 4580.41 801.161   7
   1  -2 -10 5918.37 470.599  10
   1  -2 -10 4269.78 740.641  14
   1  -2 -10 5942.30 562.141  16
   1  -2  -9 2872.62 637.866   9
   1  -2  -9 2484.41 560.297   7
   1  -2  -9 2533.75 552.830  15
  -1   2   9 2074.89 534.194  12
  -1   2   9 2948.18 323.473  10
   1  -2  -9 3320.06 329.873  10
  -1   2   9 2980.75 694.626   6
   1  -2  -9 3153.06 516.628  11
  -1   2   9 2674.54 620.284   4
   1  -2  -9 3068.21 381.191  16
   1  -2  -9 3480.48 735.192  14
   1  -2  -8 5648.07 628.431  11
  -1   2   8 6157.10 867.669   6
  -1   2   8 6592.92 393.946  10
  -1   2   8 6568.20 835.394  12
  -1   2   8 7341.22 859.203   4
   1  -2  -8 5407.46 725.822  15
   1  -2  -8 6780.32 873.378   9
   1  -2  -8 6121.03 822.188   7
   1  -2  -8 6705.39 398.154  10
   1  -2  -8 6721.03 484.366  16
   1  -2  -8 6312.71 838.587  14
   1  -2  -7 2541.01 576.605   9
   1  -2  -7 3101.13 680.199  14
  -1   2   7 2635.36 569.512  12
  -1   2   7 3045.29 623.998   4
   1  -2  -7 3213.33 326.994  16
   1  -2  -7 2320.56 544.646   7
  -1   2   7 2453.83 664.398   6
   1  -2  -7 2958.66 442.070  11
   1  -2  -7 2414.43 220.070  10
   1  -2  -7 1482.10 460.261  15
  -1   2   7 2944.43 246.333  10
   1  -2  -6 29567.9 1512.96  15
   1  -2  -6 29666.0 779.438  16
   1  -2  -6 29768.2 1533.16   6
   1  -2  -6 28751.8 1155.78  11
  -1   2   6 30316.5 1574.24   6
   1  -2  -6 29022.7 1438.55   7
  -1   2   6 28101.2 1474.95   4
  -1   2   6 30871.7 1536.94  12
   1  -2  -6 27983.1 1477.16  14
   1  -2  -6 29173.8 1517.30   9
   1  -2  -5 11265.5 912.839   4
   1  -2  -5 8640.44 812.867  14
  -1   2   5 10577.7 1058.59   6
  -1   2   5 11156.7 944.563  14
   1  -2  -5 10025.6 630.603  11
  -1   2   5 12014.8 912.919   9
   1  -2  -5 11751.3 937.486  12
   1  -2  -5 9844.59 393.971   8
   1  -2  -5 11236.8 938.183   6
   1  -2  -5 9921.26 802.035   7
  -1   2   5 10559.4 912.834  12
   1  -2  -5 10151.1 400.938  16
   1  -2  -5 10363.8 913.457   9
  -1   2   5 12487.9 973.571   7
   1  -2  -5 9585.26 885.226  15
  -1   2   5 9434.92 874.984   4
   1  -2  -4 857.932 486.182  14
   1  -2  -4 1150.22 376.050   4
   1  -2  -4 701.691 349.261   7
   1  -2  -4 1203.38 503.319  15
   1  -2  -4 1353.17 417.245  12
  -1   2   4 1704.49 605.325   6
   1  -2  -4 1411.70 261.643  11
   1  -2  -4 837.338 456.319   9
  -1   2   4 893.935 429.560  12
  -1   2   4 2113.80 523.125   7
  -1   2   4 1075.69 460.898   4
  -1   2   4 1453.71 431.920   9
  -1   2   4 1958.06 571.635  14
   1  -2  -4 1205.38 523.706   6
   1  -2  -3 13734.3 966.419  14
  -1   2   3 13659.5 922.885   9
   1  -2  -3 14636.1 898.924   7
   1  -2  -3 15089.7 996.368  12
   1  -2  -3 14399.4 998.248   6
  -1   2   3 14825.7 575.146  11
  -1   2   3 12703.5 932.422  12
   1  -2  -3 11735.0 509.612  11
  -1   2   3 12379.4 900.178   4
  -1   2   3 13622.4 839.914   7
   1  -2  -3 12808.4 901.777  15
   1  -2  -3 12588.1 908.816   9
  -1   2   3 13582.3 995.097  14
   1  -2  -3 12767.2 903.732   4
   1  -2  -2 24734.0 646.882  16
   1  -2  -2 25998.3 1244.57   6
  -1   2   2 25899.1 1239.98  12
  -1   2   2 25087.5 1222.36   4
  -1   2   2 25138.4 632.549   8
  -1   2   2 27919.0 1262.30   9
  -1   2   2 26363.8 1047.19   7
   1  -2  -2 24908.8 1186.16   9
   1  -2  -2 26334.6 1202.50   4
   1  -2  -2 23832.4 1216.60  14
   1  -2  -2 26901.8 1252.01  12
   1  -2  -2 24626.4 627.664   8
   1  -2  -2 25171.5 1059.48   7
  -1   2   2 26833.4 1220.86   1
   1  -2  -2 26576.1 1212.27  15
   1  -2  -1 10804.7 499.867  16
   1  -2  -1 10022.6 638.311   7
   1  -2  -1 10735.4 796.650  12
   1  -2  -1 10775.6 492.305   8
  -1   2   1 11752.2 805.427   1
  -1   2   1 10319.2 602.951   7
   1  -2  -1 10948.0 909.636  14
  -1   2   1 9943.17 499.211  16
  -1   2   1 10323.7 794.833   4
  -1   2   1 11069.2 829.719   9
   1  -2  -1 10216.3 841.015   9
  -1   2   1 10909.2 801.562  12
  -1   2   1 10162.6 483.883   8
  -1   2   0 321423. 3844.26   2
  -1   2   0 303278. 3903.72  12
   1  -2   0 292362. 3822.06   9
   1  -2   0 312012. 2876.96   8
   1  -2   0 304292. 2925.38  16
  -1   2   0 316940. 3932.40   1
  -1   2   0 300919. 2828.42   8
  -1   2   0 301360. 2921.90  16
   1  -2   0 303324. 3055.72  10
  -1   2   0 312669. 3936.71   9
   1  -2   0 298718. 2924.21   7
  -1   2   0 318127. 3007.47   7
   1  -2   0 296308. 3893.57   1
  -1   2  -1 194104. 3036.76  12
  -1   2  -1 202843. 2170.12   7
  -1   2  -1 198915. 3150.94   9
  -1   2  -1 189175. 2494.78   8
   1  -2   1 191082. 3100.84   1
   1  -2   1 195134. 2598.72  16
   1  -2   1 202635. 2703.96  10
  -1   2  -1 201138. 3032.70   2
   1  -2   1 187557. 3070.76   9
  -1   2  -1 195293. 2625.80  16
  -1   2  -1 201203. 3134.19   1
   1  -2   1 183238. 2918.34   2
   1  -2   2 210.466 342.398  10
  -1   2  -2-96.4872 325.920   2
   1  -2   2 513.256 362.343  16
  -1   2  -2 682.368 323.290  16
  -1   2  -2 236.631 300.925   8
  -1   2  -2 68.3415 166.213   7
  -1   2  -2-40.2546 325.231   1
   1  -2   2 70.6548 351.664   1
   1  -2   2 181.146 355.140   9
   1  -2   2 161.592 358.697   2
  -1   2  -3 2951.29 471.849   2
  -1   2  -3 2135.71 444.834   8
  -1   2  -3 2500.19 440.732  16
   1  -2   3 2295.45 419.950  10
  -1   2  -3 2570.28 462.476   1
   1  -2   3 2452.76 450.598   2
   1  -2   3 2522.07 470.651  16
   1  -2   3 2468.71 515.290   1
  -1   2  -4 30798.4 1321.28  16
   1  -2   4 29419.8 1312.40  16
  -1   2  -4 30510.1 1254.75   2
   1  -2   4 27809.1 1204.67   2
  -1   2  -4 31809.5 1296.45   1
  -1   2  -4 28532.6 1273.20   8
   1  -2   4 27514.8 1265.47   1
   1  -2   4 31819.3 1351.39  10
  -1   2  -5 359.525 367.184   1
   1  -2   5 225.133 302.374  10
  -1   2  -5-108.405 333.726   2
   1  -2   5 274.843 358.166   1
   1  -2   5 379.011 194.812  15
   1  -2   5-31.2222 350.576   2
  -1   2  -5 1.20748 441.233   8
  -1   2  -5-138.787 401.137  16
   1  -2   5-146.353 384.019  16
  -1   2  -6 17852.1 1176.27   8
  -1   2  -6 20226.9 1130.66   2
  -1   2  -6 20682.3 1239.84  16
   1  -2   6 18298.6 716.912  15
   1  -2   6 20660.7 1244.75  10
   1  -2   6 20453.4 1240.00  16
   1  -2   6 17372.7 1060.83   1
   1  -2   6 17814.2 1090.28   2
  -1   2  -6 20506.4 1109.51   1
  -1   2  -7 4999.54 639.093   1
   1  -2   7 4756.07 636.078   1
  -1   2  -7 5207.11 749.958   8
   1  -2   7 4979.47 310.554   3
  -1   2  -7 5271.70 706.163   2
  -1   2  -7 6561.21 799.352  11
   1  -2   7 5138.27 643.078   2
   1  -2   7 5590.51 734.028  16
   1  -2   7 5336.10 447.571  15
   1  -2   8 222218. 4027.32   2
   1  -2   8 236538. 2304.17   3
  -1   2  -8 219941. 4263.84   8
   1  -2   8 220300. 3853.59   1
  -1   2  -8 238454. 3938.18   1
   1  -2   8 225065. 4415.97  16
   1  -2   8 234451. 2943.39  15
   1  -2   9 2052.70 458.443   1
   1  -2   9 1129.63 417.550   2
   1  -2   9 3376.19 750.455  16
  -1   2  -9 3159.88 705.887   8
   1  -2   9 2347.30 286.662   3
   1  -2   9 2181.91 355.268  15
  -1   2  -9 2181.16 373.584  15
   1  -2  10 19573.1 1545.32  16
   1  -2  10 18344.5 1255.51   2
   1  -2  10 20778.5 844.377   3
  -1   2 -10 17010.5 1345.52   8
   1  -2  10 17287.3 1196.72   1
   1  -2  10 19661.7 996.937  15
  -1   2 -10 19269.3 975.491  15
  -1   2 -11 13354.2 1287.98   8
   1  -2  11 13413.7 1294.77  16
   1  -2  11 13152.9 988.560  14
   1  -2  11 13046.1 1063.93   1
  -1   2 -11 14292.5 895.492  15
   1  -2  11 14527.1 787.266   3
   1  -2  11 13059.6 1153.25   2
   1  -2  11 14702.2 928.905  15
  -1   2 -12 842.615 680.440   8
   1  -2  12-296.781 364.204   2
  -1   2 -12 89.8244 266.326  15
   1  -2  12 307.305 332.825   1
   1  -2  12 434.076 329.821  15
   1  -2  12 330.698 501.525  16
   1  -2  13 2057.78 827.276  16
  -1   2 -13 2149.66 370.718  13
  -1   2 -13 1176.54 396.075  15
   1  -2  13 1374.13 471.032   1
   1  -2  13 2021.56 496.873  15
  -1   2 -13 1268.98 602.039   8
   1  -2  13 1732.95 588.331   2
  -1   2 -14 801.465 599.473   8
   1  -2  14 1298.86 472.193   1
  -1   2 -14 1173.84 423.590  15
   1  -2  14 1039.22 516.960   2
  -1   2 -14 978.596 250.210  13
   1  -2  14 1403.18 747.326  16
  -1   2 -15 31.6145 152.421  13
  -1   2 -15 285.735 557.174   8
  -1   2 -15 351.682 395.984  15
  -1   2 -15 2009.93 722.275   7
   1  -2  15 295.389 634.709  16
   1  -2  15 514.626 466.721   1
   1  -2  15 119.429 376.439   2
   1  -2  16 9328.40 1201.24   2
  -1   2 -16 6377.44 783.516  15
  -1   2 -16 7837.13 1113.42   7
   1  -2  16 7821.30 1001.89   1
  -1   2 -16 7696.67 447.352  13
   1  -2  16 6801.64 1179.67  16
  -1   2 -16 7030.32 1150.38   8
  -1   2 -17 1827.67 743.159   7
   1  -2  17 181.689 438.648   1
   1  -2  17 535.783 681.204  16
   1  -2  17 591.629 540.996   2
  -1   2 -17 970.627 723.032   8
  -1   2 -17 376.590 409.426  15
   1  -2  18 3361.93 991.253  16
  -1   2 -18 2625.05 602.287  15
  -1   2 -18 3775.97 1025.29   8
   1  -2  18 3227.40 841.725   2
  -1   2 -18 3605.95 904.354   7
   1  -2  18 3555.48 786.569   1
   1  -2  19 6.49606 443.878   1
  -1   2 -19 1161.00 714.458   8
  -1   2 -19-140.536 392.855  15
   1  -2  19 778.751 575.980   2
  -1   2 -19-36.3593 643.845   7
   1  -2  19-371.402 772.247  16
  -1   2 -20 2817.49 933.432   8
  -1   2 -20 3529.88 906.559   7
   1  -2  20 2844.03 685.267   1
   1  -2  20 4378.98 1003.69   2
  -1   2 -20 3325.83 777.697  15
   1  -2  20 3945.57 1030.50  16
  -1   2 -21 11734.9 1263.22  15
  -1   2 -21 14172.6 1537.07   7
   1  -2  21 13811.2 1456.36   1
  -1   2 -21 11370.8 1558.00   8
   1  -2  21 13779.9 1626.28   2
   1  -2  21 13706.0 1737.86  16
  -1   2 -22-246.190 647.225   8
  -1   2 -22 463.753 514.906  15
  -1   2 -22 685.442 534.306   7
   1  -2  22 212.638 513.818   1
   1  -2  22 1337.70 789.802   2
   1  -2  22 322.236 894.107  16
   1  -2  23 9076.01 1410.48   2
   1  -2  23 8006.02 1428.80  16
  -1   2 -23 7881.44 1465.32   8
  -1   2 -23 8160.73 1158.96  15
   1  -2  23 9389.38 1294.38   1
  -1   2 -23 8588.78 1324.25   7
  -1   2 -24 51.7029 415.273  15
   1  -2  24 449.883 650.651  16
  -1   2 -24 982.779 779.446   8
   1  -2  24-141.883 476.400   2
   1  -2  24 65.8244 451.866   1
  -1   2 -24-36.7513 551.661   7
   1  -2  25 1588.11 675.050   1
  -1   2 -25 1794.00 805.206   8
   1  -2  25 86.0336 587.516  16
  -1   2 -25 792.627 578.261   7
   1  -2  25 1554.06 861.969   2
  -1   2 -25 1675.88 703.578  15
   1  -2  26 2131.48 754.051   1
  -1   2 -26 1695.69 800.775   7
  -1   2 -26 2446.88 1046.19   8
   1  -2  26 1940.63 896.895  16
   1  -2  26 2202.47 799.227   2
  -1   2 -26 1910.62 717.467  15
  -1   2 -27 372.542 600.424   7
   1  -2  27 2616.14 857.338   1
   1  -2  27 1704.10 991.221   2
  -1   2 -27 2575.61 1061.10   8
   1  -2  27 350.604 676.471  16
   1  -2  28 2185.66 925.141  16
  -1   2 -28 1078.30 818.351   8
   1  -2  28 4308.54 1166.97   2
  -1   2 -28 1580.15 837.485   7
   1  -2  29 5713.91 1437.85   2
  -1   2 -29 5617.79 1453.85   8
  -1   2 -29 2761.60 930.387   7
  -1   2 -30-907.305 963.141   8
   1  -2  30 422.662 681.354   2
  -1   2 -30-2140.57 1009.60   7
  -1   2 -31 2069.53 1048.18   8
   1  -1 -31-773.390 647.622  15
   1  -1 -30 2613.15 1075.37  15
   1  -1 -30 5634.91 1553.38   7
   1  -1 -29 1322.72 914.714  15
  -1   1  29 3122.99 1099.64   2
   1  -1 -29 4451.04 1445.28   7
   1  -1 -28 4487.50 1152.95  14
   1  -1 -28 6388.53 1475.03  15
   1  -1 -28 7722.59 1665.65   7
  -1   1  28 6771.77 1337.96   6
  -1   1  28 5261.79 1279.41   2
  -1   1  28 4209.75 1165.75   4
   1  -1 -27 1845.14 990.963   7
   1  -1 -27 482.255 726.395  14
  -1   1  27 481.216 669.542   2
  -1   1  27 1636.17 730.649   4
   1  -1 -27 298.275 797.154  15
  -1   1  27 1281.99 850.280   6
   1  -1 -26-23.8383 522.791   7
   1  -1 -26 640.974 694.461  14
   1  -1 -26 1033.02 753.442  15
  -1   1  26 1155.59 698.942   4
  -1   1  26-94.2880 474.554   1
  -1   1  26-1466.80 898.629   6
   1  -1 -25 451.972 842.161   7
   1  -1 -25 1824.84 840.025  15
   1  -1 -25 2164.88 874.645  14
  -1   1  25 1802.00 733.436   4
  -1   1  25 1979.26 839.124   6
   1  -1 -25 1112.68 497.659   8
  -1   1  25 1203.87 714.631   1
   1  -1 -24 4691.55 1211.35  15
   1  -1 -24 1094.02 709.142   7
  -1   1  24 3198.61 936.200  12
  -1   1  24 2320.51 808.790   6
   1  -1 -24 3661.12 878.571   8
  -1   1  24 3307.29 891.584   4
   1  -1 -24 3463.08 988.027  14
  -1   1  23 2758.92 942.245   6
   1  -1 -23 2271.76 885.177  15
  -1   1  23 3178.93 811.985  12
   1  -1 -23 3033.71 935.899  14
   1  -1 -23 3715.41 905.276   8
   1  -1 -23 3238.07 1143.26   7
  -1   1  23 2642.66 883.579   4
   1  -1 -22 3640.93 950.814  14
  -1   1  22 1945.54 693.346  12
   1  -1 -22 2260.78 798.724   7
  -1   1  22 826.044 664.497   6
   1  -1 -22 1258.21 632.873  15
   1  -1 -22 2353.33 706.892   8
  -1   1  22 2627.75 857.925   4
   1  -1 -21 6812.75 1032.58   8
  -1   1  21 8889.06 1207.85  12
   1  -1 -21 7487.60 1228.10  14
  -1   1  21 8513.73 1288.65   6
   1  -1 -21 6912.02 1275.46   7
   1  -1 -21 7647.97 1318.04  15
  -1   1  21 8563.32 1259.29   4
  -1   1  20 7455.91 1115.73  12
   1  -1 -20 7614.71 1058.10   8
   1  -1 -20 10033.8 1405.04  14
   1  -1 -20 7527.22 1228.82   7
   1  -1 -20 7539.09 1271.51  15
  -1   1  20 8229.83 1292.04   4
  -1   1  20 6732.36 1142.16   6
  -1   1  19 4322.15 750.700  16
   1  -1 -19 4861.48 1071.22  15
   1  -1 -19 4144.28 927.071  14
   1  -1 -19 3119.51 860.050   7
  -1   1  19 5481.97 1053.85   4
  -1   1  19 4736.48 968.209   6
   1  -1 -19 6118.12 984.371   8
  -1   1  19 5234.01 1006.57  12
   1  -1 -18 951.124 718.708  14
  -1   1  18 123.894 543.924  12
   1  -1 -18-2013.78 969.006   7
   1  -1 -18 417.312 452.681   8
  -1   1  18-1869.57 951.128   6
  -1   1  18-861.408 581.569  16
  -1   1  18-282.305 480.979   4
  -1   1  18 115.018 183.566  13
   1  -1 -18-1059.77 721.859  15
   1  -1 -17 750.247 625.203  15
   1  -1 -17-5.24734 516.301  14
  -1   1  17-852.057 552.360  16
  -1   1  17-191.674 230.076  13
  -1   1  17 407.685 541.652   4
   1  -1 -17-62.6592 456.279   8
  -1   1  17-637.875 838.695   6
   1  -1 -17-340.851 721.485   7
  -1   1  17 711.476 530.016  12
  -1   1  16 719.474 593.545   6
  -1   1  16 689.901 534.040  12
   1  -1 -16-76.0712 620.776  15
   1  -1 -16 1007.77 465.387   8
  -1   1  16 235.690 491.767   4
   1  -1 -16 293.176 620.552   7
  -1   1  16 835.998 393.385  16
  -1   1  16 1076.49 286.914  13
   1  -1 -16 1323.17 639.427  14
  -1   1  15 42704.0 1421.44  13
   1  -1 -15 39226.6 1855.79   8
   1  -1 -15 37223.3 2273.41  15
  -1   1  15 38341.5 2151.28   4
  -1   1  15 35482.4 2144.90   6
   1  -1 -15 35063.7 2085.26  14
  -1   1  15 36300.0 2009.89  12
   1  -1 -15 34372.4 2184.05   7
  -1   1  15 38268.3 1875.88  16
  -1   1  14 2631.27 664.392  12
  -1   1  14 2240.40 379.970  13
   1  -1 -14 1306.48 446.759   8
   1  -1 -14 1445.48 585.447  14
   1  -1 -14 1621.61 657.628   7
  -1   1  14 1859.17 555.682   6
  -1   1  14 1811.20 557.379   4
  -1   1  14 1880.79 407.482  10
   1  -1 -14 2385.48 787.946  15
  -1   1  14 1450.13 372.933  16
   1  -1 -13 26206.8 1396.20  16
   1  -1 -13 28392.3 1768.91  14
   1  -1 -13 24114.4 1697.11   7
  -1   1  13 27753.9 1444.10  16
   1  -1 -13 28644.6 1843.24  15
   1  -1 -13 26229.4 1382.79   8
  -1   1  13 26833.4 1694.39   4
  -1   1  13 31040.4 1238.24  13
  -1   1  13 30075.5 1374.74  10
  -1   1  13 26663.5 1591.47  12
   1  -1 -12-168.518 413.520  14
  -1   1  12-133.952 291.781  16
  -1   1  12 337.420 377.062  12
   1  -1 -12-260.297 598.509   7
   1  -1 -12 158.490 304.902   8
   1  -1 -12-133.418 534.767  15
  -1   1  12 104.998 220.816  13
  -1   1  12 189.105 283.317  10
  -1   1  12-19.5563 334.375   4
   1  -1 -12-209.748 236.754  16
   1  -1 -11 1188.14 508.650   7
  -1   1  11 2769.34 469.259  16
   1  -1 -11 2732.04 461.274   8
  -1   1  11 2716.20 419.815  13
  -1   1  11 1890.11 516.521  12
   1  -1 -11 2630.66 680.111  15
  -1   1  11 2968.09 445.005  10
   1  -1 -11 2072.78 418.516  16
  -1   1  11 2251.15 536.057   4
   1  -1 -11 2183.31 582.606  14
  -1   1  10 11122.7 712.619  10
   1  -1 -10 10341.1 752.541   8
   1  -1 -10 9668.87 996.888   7
  -1   1  10 11337.1 751.823  13
   1  -1 -10 11040.0 1035.89  14
  -1   1  10 10486.1 772.392  16
  -1   1  10 10650.0 941.917  12
   1  -1 -10 10997.7 769.322  16
  -1   1  10 10736.8 964.029   4
   1  -1 -10 10120.0 1069.72  15
   1  -1  -9 1455.39 552.210  14
  -1   1   9 1514.70 417.836  12
   1  -1  -9 864.074 510.737   7
   1  -1  -9 1839.86 337.164  16
   1  -1  -9 1933.42 356.675   8
  -1   1   9 1873.30 306.934  10
   1  -1  -9 1662.03 441.792  11
   1  -1  -9 1434.79 387.432  12
  -1   1   9 2523.43 395.856  16
  -1   1   9 2714.66 654.123  11
   1  -1  -9 2234.45 589.088  15
  -1   1   9 2292.00 403.417  13
   1  -1  -9 1508.09 472.692   9
  -1   1   9 1258.40 416.516   4
   1  -1  -8 8192.01 766.710  11
   1  -1  -8 7638.59 558.336   8
   1  -1  -8 8005.08 554.817  16
   1  -1  -8 8943.44 794.342   4
   1  -1  -8 7488.53 870.132  15
   1  -1  -8 6931.92 777.453   7
  -1   1   8 8283.64 520.733  10
   1  -1  -8 7129.57 689.244  12
  -1   1   8 6868.53 760.955   6
  -1   1   8 6347.82 738.229  12
  -1   1   8 7671.25 863.889  11
  -1   1   8 7583.87 574.161  16
   1  -1  -8 7788.32 826.700   9
  -1   1   8 8675.30 662.050  13
  -1   1   8 6696.50 724.154   4
   1  -1  -8 7407.45 821.438  14
   1  -1  -7 23921.8 1194.52   4
   1  -1  -7 22669.1 1280.82   9
   1  -1  -7 24232.9 1349.16  15
   1  -1  -7 22723.6 814.359   8
  -1   1   7 21311.5 1246.14   6
  -1   1   7 22879.5 853.398  16
   1  -1  -7 21852.8 1245.16  14
   1  -1  -7 22846.4 836.542  16
   1  -1  -7 24841.5 1221.12  11
  -1   1   7 21815.2 1173.72   4
  -1   1   7 24566.6 1309.33  14
   1  -1  -7 23945.9 1205.32  12
  -1   1   7 22371.7 1206.58  11
   1  -1  -7 21592.4 1235.58   7
  -1   1   7 25108.4 1299.45   9
  -1   1   7 23007.1 1183.43  12
  -1   1   7 25242.3 1347.73  15
  -1   1   7 23114.1 751.223  10
  -1   1   7 24398.6 1319.53   7
   1  -1  -6 34267.7 1474.66   9
  -1   1   6 37119.2 1506.31  14
   1  -1  -6 37389.0 1578.62  15
  -1   1   6 37057.1 1436.25  12
  -1   1   6 37642.7 1563.07  15
   1  -1  -6 37185.9 1439.94  12
  -1   1   6 37062.1 926.822  16
   1  -1  -6 33583.5 1447.95   7
   1  -1  -6 39854.2 1397.99  11
  -1   1   6 37430.2 1436.50   4
  -1   1   6 36301.1 1348.18  11
   1  -1  -6 35229.1 1469.68  14
  -1   1   6 36256.0 788.410  10
  -1   1   6 35966.2 1519.00   7
  -1   1   6 37989.9 1508.93   9
   1  -1  -6 37082.3 924.515  16
   1  -1  -6 35775.8 1407.09   4
   1  -1  -6 35495.4 885.450   8
  -1   1   6 33082.0 1484.64   6
   1  -1  -5 51583.3 1671.54   9
   1  -1  -5 53753.5 1627.19   4
  -1   1   5 59400.4 1792.49  14
   1  -1  -5 52470.8 1707.95   7
  -1   1   5 54473.1 1637.13  12
  -1   1   5 50417.5 1716.49   6
   1  -1  -5 57334.1 1772.09  15
  -1   1   5 56769.5 944.560  16
   1  -1  -5 56523.2 1532.37  11
  -1   1   5 57962.5 1743.86   7
  -1   1   5 55400.2 1612.52   4
  -1   1   5 55168.7 1483.96  11
   1  -1  -5 51245.3 1708.84  14
  -1   1   5 57214.7 1780.79  15
  -1   1   5 58333.7 1747.89   9
   1  -1  -5 53889.2 899.942   8
   1  -1  -5 58798.6 1699.63  12
   1  -1  -5 54643.1 940.734  16
  -1   1   4 11640.7 803.230  14
   1  -1  -4 9760.01 605.269  11
  -1   1   4 6951.36 670.860   6
  -1   1   4 10554.6 735.528   9
   1  -1  -4 10091.2 826.169  15
  -1   1   4 7613.26 528.955  11
  -1   1   4 8423.60 652.614   4
  -1   1   4 10437.1 745.107  15
   1  -1  -4 10071.9 745.789   9
   1  -1  -4 10471.2 793.980   7
   1  -1  -4 10319.5 728.277  12
  -1   1   4 8658.12 651.310  12
   1  -1  -4 9694.50 695.255   4
  -1   1   4 9058.85 649.980   7
   1  -1  -4 8912.04 741.560  14
   1  -1  -3 11712.4 728.949  12
   1  -1  -3 11595.9 739.159   9
   1  -1  -3 12113.4 744.435   7
   1  -1  -3 12063.6 732.519   6
  -1   1   3 11931.3 739.204  12
  -1   1   3 12972.6 773.210   7
  -1   1   3 11761.5 468.132  17
  -1   1   3 11925.0 716.169  15
  -1   1   3 11922.2 584.218  11
  -1   1   3 11481.7 779.979   6
  -1   1   3 13434.7 723.198   1
   1  -1  -3 12411.1 809.666  14
   1  -1  -3 12096.0 770.450  15
   1  -1  -3 12234.7 715.105   4
  -1   1   3 11144.4 697.976   4
  -1   1   3 13461.9 772.885   9
  -1   1   3 10714.0 678.554  14
   1  -1  -2 379917. 3560.23  15
   1  -1  -2 389474. 3792.98  14
  -1   1   2 415976. 3718.44   1
  -1   1   2 398314. 3773.07   4
   1  -1  -2 393156. 3671.26   7
  -1   1   2 394760. 3890.07  12
  -1   1   2 403375. 3898.41  14
  -1   1   2 399458. 3658.05  15
  -1   1   2 390820. 3895.32   6
  -1   1   2 413199. 3741.92   7
   1  -1  -2 397009. 3747.24   9
   1  -1  -2 387791. 3607.14   1
  -1   1   2 419230. 3864.79   9
   1  -1  -2 394134. 3949.75   6
   1  -1  -2 414692. 4022.80  12
   1  -1  -1 156906. 2296.08  14
   1  -1  -1 161003. 1583.63  10
  -1   1   1 158156. 1583.09  10
  -1   1   1 169222. 2343.74  14
   1  -1  -1 158777. 2316.16   6
  -1   1   1 152165. 2318.42   6
   1  -1  -1 160457. 2192.36   7
   1  -1  -1 155796. 2025.64  15
   1  -1  -1 165586. 2334.75   9
  -1   1   1 165573. 2216.86   7
  -1   1   1 172204. 2357.05   1
  -1   1   1 168520. 2339.07   9
   1  -1  -1 159763. 2292.66   1
  -1   1   1 162664. 2068.10  15
  -1   1   0 11997.6 562.862   2
   1  -1   0 11658.6 647.150   6
   1  -1   0 12407.2 655.328   9
  -1   1   0 12056.7 499.977  16
   1  -1   0 11806.5 499.158  16
  -1   1   0 12128.9 671.053   1
   1  -1   0 12333.9 537.464  10
  -1   1   0 11756.4 586.407   7
  -1   1   0 12292.9 619.795  14
  -1   1   0 12721.8 512.202  15
   1  -1   0 11627.0 646.680   1
  -1   1   0 12057.4 631.764   9
   1  -1   0 11813.0 603.468  14
  -1   1   0 11598.3 514.292  10
   1  -1   0 11349.9 460.200  15
   1  -1   1 44128.3 1133.55  10
   1  -1   1 44072.6 1049.87  14
  -1   1  -1 44430.9 1108.72  16
  -1   1  -1 45036.8 1148.99  10
   1  -1   1 43768.5 1028.44   2
   1  -1   1 45259.9 1216.66   9
   1  -1   1 43197.2 1242.50   1
  -1   1  -1 45220.1 1053.57   2
   1  -1   1 43260.9 1085.55  16
  -1   1  -1 45547.8 1278.19   1
   1  -1   2 65548.9 1489.31  16
  -1   1  -2 64320.1 1496.46  16
   1  -1   2 64404.1 1552.16   1
  -1   1  -2 69193.1 1596.90   1
   1  -1   2 65219.1 1282.67   2
  -1   1  -2 68154.6 1317.52   2
  -1   1  -2 66630.4 1526.73  10
   1  -1   2 67611.2 1542.43  10
   1  -1   3 92451.9 1976.47  16
   1  -1   3 96881.7 1973.99   1
  -1   1  -3 91063.2 1970.92  10
  -1   1  -3 94657.4 1667.12   2
  -1   1  -3 91053.3 1958.57  16
   1  -1   3 96218.9 1988.64  10
   1  -1   3 95723.2 1656.18   2
  -1   1  -3 95657.9 1984.86   1
   1  -1   4 11704.3 785.330  10
   1  -1   4 10956.9 654.383   2
  -1   1  -4 12683.5 680.483   2
  -1   1  -4 12031.8 818.293  16
   1  -1   4 10499.0 746.104   1
   1  -1   4 11306.4 814.162  16
  -1   1  -4 11247.7 855.041  10
  -1   1  -4 11755.6 770.715   1
  -1   1  -5 20194.3 568.451  15
  -1   1  -5 20541.3 936.163   2
  -1   1  -5 18357.7 1085.42  16
   1  -1   5 18514.9 999.623   1
  -1   1  -5 19662.6 629.408   5
   1  -1   5 19992.4 1100.89  10
   1  -1   5 18207.1 552.697  15
   1  -1   5 19769.8 1102.32  16
  -1   1  -5 18325.1 1115.31  10
   1  -1   5 18897.8 904.177   2
  -1   1  -5 19503.4 998.467   1
  -1   1  -6 196643. 3247.71   1
   1  -1   6 183431. 3154.01   1
   1  -1   6 185248. 2973.61   2
  -1   1  -6 180655. 3345.28  10
  -1   1  -6 193788. 3508.02  16
  -1   1  -6 190550. 1922.58   5
  -1   1  -6 188363. 2067.40  15
  -1   1  -6 196514. 3033.41   2
   1  -1   6 202021. 3516.08  10
   1  -1   6 184640. 3430.24  16
   1  -1   6 187502. 2076.23  15
  -1   1  -7 1059.42 498.604  10
   1  -1   7 958.434 392.578   2
   1  -1   7 1999.42 606.482  16
  -1   1  -7 818.557 245.282  15
   1  -1   7 818.893 405.082   1
  -1   1  -7 1188.91 471.150  16
   1  -1   7 678.816 422.558  10
   1  -1   7 315.889 194.130  15
  -1   1  -7 1144.80 342.493   1
   1  -1   8 59039.7 1488.33  15
   1  -1   8 60264.2 1942.93   2
  -1   1  -8 61558.1 1490.32  15
  -1   1  -8 63291.8 2017.02   1
   1  -1   8 58737.3 2198.45  16
   1  -1   8 61857.6 1568.78  14
   1  -1   8 59162.8 1977.98   1
  -1   1  -8 61751.6 2177.64  10
  -1   1  -9 102034. 2895.93  10
   1  -1   9 104897. 2158.94  14
   1  -1   9 101907. 2980.40  16
  -1   1  -9 100354. 2106.11  15
   1  -1   9 103866. 2151.76  15
   1  -1   9 99411.2 2667.42   1
   1  -1   9 98670.1 2649.23   2
   1  -1  10 157830. 2827.66  14
   1  -1  10 160566. 3886.64  16
  -1   1 -10 150177. 2743.57  15
  -1   1 -10 148562. 3658.79  10
   1  -1  10 156906. 1947.14   5
   1  -1  10 155438. 2845.76  15
   1  -1  10 152394. 3389.79   1
  -1   1 -10 152457. 1729.10  13
   1  -1  10 149862. 3416.70   2
   1  -1  11 27119.3 1292.42  15
   1  -1  11 27063.7 1725.04  16
   1  -1  11 25744.2 1498.90   1
  -1   1 -11 24988.4 1599.07  10
   1  -1  11 25969.6 834.203   5
   1  -1  11 25691.4 1510.84   2
   1  -1  11 26740.6 1245.18  14
  -1   1 -11 25580.8 1237.72  15
  -1   1 -11 25079.2 646.785  13
  -1   1 -12 2830.74 489.541  15
   1  -1  12 3890.41 549.802  15
   1  -1  12 3949.79 757.623  16
   1  -1  12 3926.39 352.958   5
   1  -1  12 3537.46 580.535   2
  -1   1 -12 3903.80 777.247  10
   1  -1  12 3367.48 498.149  14
   1  -1  12 3764.31 666.045   1
   1  -1  13 320.913 345.345   2
   1  -1  13-57.8789 244.611  14
   1  -1  13 18.6496 407.370   1
  -1   1 -13 458.272 509.155  10
  -1   1 -13 34.2776 287.375  15
   1  -1  13 225.384 471.692  16
   1  -1  13-186.475 177.296   5
   1  -1  14 12549.3 1186.07   1
   1  -1  14 12794.3 1210.15   2
  -1   1 -14 13644.2 1114.91  15
   1  -1  14 12073.1 1323.72  16
  -1   1 -14 13870.9 1336.67  10
   1  -1  14 13062.9 674.061   5
   1  -1  15 42662.9 2433.74  16
   1  -1  15 40930.5 2138.31   1
  -1   1 -15 41431.2 1946.51  15
   1  -1  15 41157.8 2256.60   2
  -1   1 -15 40587.2 2319.96  10
   1  -1  15 46526.4 1281.64   5
  -1   1 -16 3584.34 681.260  15
   1  -1  16 3761.94 774.118   1
   1  -1  16 3285.76 379.772   5
   1  -1  16 3288.70 761.066   2
  -1   1 -16 3156.04 808.829  10
   1  -1  16 2732.09 814.169  16
   1  -1  17 8305.86 1227.41  16
  -1   1 -17 7381.98 978.607  15
   1  -1  17 7715.54 1034.19   1
   1  -1  17 7956.69 570.898   5
   1  -1  17 7322.87 1077.91   2
   1  -1  18 232.560 189.713   5
  -1   1 -18 428.396 538.034   8
   1  -1  18 797.168 582.644   1
  -1   1 -18 90.2110 520.757  15
   1  -1  18 668.437 600.766   2
   1  -1  18 282.859 753.729  16
  -1   1 -18 1441.25 801.967   7
   1  -1  19 195.156 804.274  16
  -1   1 -19-402.927 714.473   8
   1  -1  19 514.621 513.127   2
  -1   1 -19 1715.52 944.875   7
  -1   1 -19 137.806 451.674  15
   1  -1  19 1251.31 599.394   1
   1  -1  20 7457.86 1115.59   1
  -1   1 -20 6893.49 1021.79  15
   1  -1  20 6955.27 1236.92  16
  -1   1 -20 7044.54 1208.32   7
   1  -1  20 7043.95 1162.99   2
  -1   1 -20 5435.18 1170.69   8
   1  -1  21 661.078 553.956   1
   1  -1  21 1010.91 689.012   2
  -1   1 -21 606.616 630.365   8
  -1   1 -21 2071.10 873.123   7
   1  -1  21 416.364 705.308  16
  -1   1 -21 731.857 567.814  15
  -1   1 -22 356.103 533.370  15
   1  -1  22-347.584 694.464  16
  -1   1 -22 708.419 685.643   8
   1  -1  22 487.356 485.002   1
  -1   1 -22 1221.41 686.628   7
   1  -1  22 1603.40 783.967   2
   1  -1  23 1013.35 658.301   1
  -1   1 -23 880.489 498.145  15
   1  -1  23 88.5576 444.213   2
  -1   1 -23 413.207 673.887   7
  -1   1 -23 159.551 580.634   8
   1  -1  23 57.8569 691.431  16
   1  -1  24 1326.54 753.756   2
  -1   1 -24-94.3773 628.034   8
   1  -1  24-59.9937 543.873   1
  -1   1 -24-117.878 468.682  15
  -1   1 -24 88.6900 633.480   7
  -1   1 -25 1164.95 785.328   8
  -1   1 -25 1085.38 785.750   7
   1  -1  25 1528.38 756.168   1
   1  -1  25 659.765 661.610   2
  -1   1 -25 1600.28 711.357  15
  -1   1 -26-184.986 681.319   8
  -1   1 -26 236.082 500.105  15
   1  -1  26 1000.58 707.448   1
  -1   1 -26-923.140 686.904   7
   1  -1  26-486.821 735.267   2
   1  -1  27 5246.66 1133.40   1
   1  -1  27 5569.73 1302.40   2
  -1   1 -27 5230.60 1271.72   8
  -1   1 -27 6629.83 1367.39   7
  -1   1 -27 7434.31 1265.76  15
   1  -1  28-551.525 790.500   2
   1  -1  28 251.631 619.738   1
  -1   1 -28-390.663 767.480   7
  -1   1 -28-336.387 682.977   8
   1  -1  29-200.937 603.603   2
  -1   1 -29-61.2373 625.645   8
  -1   1 -29 505.147 751.235   7
   1  -1  30-661.351 613.386   2
  -1   1 -30-1468.58 1057.59   7
  -1   1 -30-403.426 635.463   8
  -1   1 -31 373.952 651.241   7
  -1   1 -31-369.980 796.182   8
  -1   1 -32 4310.55 1345.33   7
   1   0 -32-93.1141 714.246  15
   1   0 -31-9.47554 694.877   7
   1   0 -31 1641.02 873.326  15
   1   0 -30 1344.47 1052.92   7
  -1   0  30 3109.79 1178.62   2
   1   0 -30 1282.82 915.159  15
   1   0 -29-431.447 662.552  15
   1   0 -29 1465.84 986.226   7
  -1   0  29 252.000 727.730   6
  -1   0  29 1698.82 943.671   2
   1   0 -28 714.073 691.738  15
  -1   0  28-729.134 935.362   6
  -1   0  28 2056.56 978.837   2
   1   0 -28-27.6305 705.416   7
  -1   0  27 10000.4 1540.87   6
   1   0 -27 9342.73 1559.05  15
   1   0 -27 8653.43 1329.28   8
   1   0 -27 10184.6 1656.74   7
  -1   0  27 9511.15 1659.07   2
   1   0 -26 898.945 705.192  15
   1   0 -26 714.048 736.863   7
   1   0 -26 1306.25 636.610   8
  -1   0  26 564.526 717.340   2
  -1   0  26 1210.94 592.306  16
  -1   0  26 530.178 577.728   6
   1   0 -25 2523.76 874.926  15
  -1   0  25 2807.43 763.106   1
  -1   0  25 1884.65 754.501   6
   1   0 -25 2634.53 944.197   7
  -1   0  25 2472.72 903.648   2
  -1   0  25 1564.04 711.401   4
  -1   0  25 1546.90 589.416  16
   1   0 -25 1936.63 741.021   8
   1   0 -24 925.669 702.505  15
   1   0 -24 1692.84 925.054   7
  -1   0  24 548.280 518.900  16
  -1   0  24 971.765 721.463   4
  -1   0  24 1368.44 660.227   1
   1   0 -24 1362.93 674.281   8
   1   0 -24 1502.79 808.241  14
  -1   0  24 454.461 619.150   2
  -1   0  23 1708.28 782.415   4
   1   0 -23 801.419 572.191   8
   1   0 -23 755.921 674.815  14
   1   0 -23 1604.54 759.313   7
  -1   0  23 821.526 541.831  16
  -1   0  23 1395.07 573.680   1
  -1   0  23 358.745 553.147   2
   1   0 -23 1329.37 722.232  15
  -1   0  22-752.003 623.989  16
   1   0 -22-228.434 514.693  15
  -1   0  22 250.065 440.597   1
   1   0 -22-34.4528 629.308  14
   1   0 -22-863.484 700.049   7
  -1   0  22-163.357 477.074   4
  -1   0  22 402.252 646.636   2
   1   0 -22-221.593 448.784   8
  -1   0  21 6239.49 1088.76   4
   1   0 -21 4676.94 941.974   7
   1   0 -21 4516.45 862.763   8
   1   0 -21 4502.85 968.865  14
  -1   0  21 5851.96 1002.24  16
  -1   0  21 5620.85 917.946   1
   1   0 -21 5206.12 1048.59  15
  -1   0  20 10669.3 1245.06  12
   1   0 -20 9902.86 1409.66  15
   1   0 -20 10165.4 1419.14   7
   1   0 -20 12638.2 1501.65  14
  -1   0  20 11544.9 1204.06   1
  -1   0  20 12076.9 1384.33  16
  -1   0  20 10098.2 1306.38   4
   1   0 -20 10131.1 1192.22   8
  -1   0  19 811.456 544.568   4
   1   0 -19 121.053 605.955  15
   1   0 -19-1274.83 811.289   7
  -1   0  19 255.664 476.528  16
   1   0 -19 363.322 473.091   8
   1   0 -19 528.641 554.448  14
  -1   0  19-371.222 441.531  12
  -1   0  18 2584.17 700.269  12
   1   0 -18 509.632 695.696   7
   1   0 -18 1883.13 540.064   8
  -1   0  18 2150.85 678.437   4
   1   0 -18 3178.26 828.189  14
  -1   0  18 3233.30 828.558  16
  -1   0  18 1921.08 298.638  13
   1   0 -18 1591.25 707.771  15
   1   0 -17 716.720 559.412  14
  -1   0  17 1891.85 561.816   4
  -1   0  17 2413.71 621.070  12
  -1   0  17 1978.08 300.138  13
   1   0 -17 1865.12 555.798   8
   1   0 -17 1789.81 600.216   7
  -1   0  17 2332.99 689.822  16
   1   0 -17 2040.38 749.197  15
   1   0 -16 512.270 493.844   8
   1   0 -16 916.860 640.939  15
   1   0 -16 271.430 524.958  14
  -1   0  16 139.418 224.642  13
  -1   0  16-145.282 359.916  12
  -1   0  16 68.4744 437.446   4
   1   0 -16-541.448 627.794   7
  -1   0  16-2.94975 406.942  16
  -1   0  15 13853.7 784.602  13
  -1   0  15 12837.5 1226.13   4
   1   0 -15 11049.9 1212.08   7
  -1   0  15 12475.8 1102.57  12
   1   0 -15 11921.4 1244.87  14
   1   0 -15 12636.9 1127.87   8
  -1   0  15 14064.5 1244.11  16
   1   0 -15 11373.2 1270.82  15
  -1   0  14 40837.0 1329.87  13
  -1   0  14 39453.1 1930.87  16
   1   0 -14 32988.3 1965.69   7
  -1   0  14 39009.1 1776.61  12
   1   0 -14 34737.6 1769.55   8
  -1   0  14 38032.6 1919.41   4
   1   0 -14 37069.5 2115.35  15
   1   0 -14 38757.8 2078.90  14
   1   0 -13 8514.42 1017.23  14
   1   0 -13 6933.42 969.023  15
  -1   0  13 9533.58 1273.14  11
  -1   0  13 7746.34 594.532  13
   1   0 -13 5145.06 750.543   7
  -1   0  13 8496.37 944.491  16
  -1   0  13 6347.03 819.241   4
   1   0 -13 6976.15 809.443   8
  -1   0  13 7200.15 796.344  12
  -1   0  12 64500.5 1663.42  13
   1   0 -12 58365.6 2412.48  14
  -1   0  12 56443.0 1971.26  12
   1   0 -12 57051.7 2388.18  15
  -1   0  12 64574.9 2113.13  10
  -1   0  12 58313.0 2529.44  11
   1   0 -12 55612.8 2335.02   7
   1   0 -12 61811.2 2031.81  12
  -1   0  12 56897.6 2145.65   4
  -1   0  12 57823.1 2122.89  16
   1   0 -12 55740.4 2021.85   8
   1   0 -11 31207.3 1395.74  12
   1   0 -11 29190.6 1413.95   8
   1   0 -11 27608.0 1578.87   7
  -1   0  11 30472.3 1487.55   4
  -1   0  11 31670.5 1410.69  10
  -1   0  11 31910.2 1173.29  13
  -1   0  11 30698.1 1830.14  11
   1   0 -11 31156.8 1480.94  16
   1   0 -11 30027.5 1672.85  15
   1   0 -11 31770.0 1702.95  14
  -1   0  11 28311.6 1437.22  16
   1   0 -11 31251.6 1491.20   4
  -1   0  11 31824.5 1398.39  12
   1   0 -10 1413.15 335.569  12
  -1   0  10 1053.89 256.754  13
  -1   0  10 1853.55 580.142  11
  -1   0  10 996.010 335.738  12
  -1   0  10 1451.14 436.524  16
  -1   0  10 938.241 373.285   4
   1   0 -10 800.531 374.797   7
  -1   0  10 1635.77 406.509  10
   1   0 -10 881.454 472.893  15
   1   0 -10 1261.25 406.004   8
   1   0 -10 2221.09 450.681   4
   1   0 -10 1694.84 399.422  16
   1   0 -10 1088.70 520.451  14
  -1   0   9 58465.5 1791.61  16
   1   0  -9 58993.2 1828.70   4
   1   0  -9 56611.3 2065.43   7
  -1   0   9 57012.4 1663.09  12
   1   0  -9 60163.3 1831.75  16
  -1   0   9 62731.9 1590.89  13
   1   0  -9 59059.1 1559.87  13
   1   0  -9 60542.5 1739.44  12
  -1   0   9 57672.2 2165.46  11
  -1   0   9 62361.0 1768.28  10
   1   0  -9 57246.3 2101.77  14
  -1   0   9 56651.4 1798.80   4
   1   0  -9 56053.1 2087.42  15
   1   0  -9 57238.7 1735.98   8
   1   0  -8 100091. 2155.98   8
   1   0  -8 102205. 2677.35  14
   1   0  -8 99637.6 2004.31  13
   1   0  -8 99814.7 2587.52   7
  -1   0   8 109267. 2675.48   7
   1   0  -8 100551. 2660.11  15
  -1   0   8 112270. 2785.45  15
   1   0  -8 103261. 2132.54  12
  -1   0   8 111863. 2715.78   9
  -1   0   8 99920.0 2087.51  12
   1   0  -8 109966. 2777.70  11
  -1   0   8 109735. 2750.77  14
  -1   0   8 101687. 2713.60  11
   1   0  -8 101353. 2239.08  16
  -1   0   8 100127. 2234.77   4
   1   0  -8 101803. 2219.91   4
  -1   0   8 107752. 2059.33  13
  -1   0   8 103068. 2241.60  16
  -1   0   7 1832.88 450.184   9
  -1   0   7 1056.77 418.864  15
   1   0  -7 1528.25 494.755   7
   1   0  -7 1348.27 361.583   8
  -1   0   7 194.541 528.064  11
  -1   0   7 1092.78 318.277   8
  -1   0   7 1344.01 457.501  14
  -1   0   7 1355.51 371.345   7
   1   0  -7 1454.02 346.807  13
   1   0  -7 711.251 411.819  14
   1   0  -7 1047.10 454.549  11
  -1   0   7 1000.30 342.331  16
  -1   0   7 1512.32 377.900  12
  -1   0   7 1513.64 342.198   4
   1   0  -7 1734.97 336.589   4
   1   0  -7 1412.70 302.471  12
   1   0  -7 1036.27 461.192  15
   1   0  -7 1372.70 327.395  16
  -1   0   7 1658.16 332.121  13
   1   0  -6 491.876 422.141   7
  -1   0   6 149.806 362.059  15
  -1   0   6 423.357 369.706   9
   1   0  -6-17.7417 331.925  11
  -1   0   6 65.4554 305.866  16
  -1   0   6-428.999 399.999   7
  -1   0   6 146.918 249.026  13
  -1   0   6 63.8402 272.929   8
   1   0  -6 166.859 434.725  14
   1   0  -6 165.473 243.219  12
  -1   0   6-757.359 530.523  11
   1   0  -6 88.7901 201.867   4
  -1   0   6 66.9201 396.983  14
   1   0  -6-116.287 246.996   8
  -1   0   6-362.409 286.131   4
   1   0  -6-17.4986 266.403  13
   1   0  -6-174.442 243.437  16
  -1   0   6-116.512 256.027  12
   1   0  -6 213.596 384.619  15
  -1   0   5 5094.00 560.303  14
   1   0  -5 5199.24 599.437   7
   1   0  -5 4397.78 425.292   8
  -1   0   5 4049.33 400.447   8
  -1   0   5 4975.57 496.239  13
   1   0  -5 4834.76 414.963  12
   1   0  -5 4030.27 470.336  13
  -1   0   5 4661.69 561.523  15
   1   0  -5 3372.77 474.381  11
  -1   0   5 5080.99 444.057   4
  -1   0   5 4965.15 514.774   9
   1   0  -5 5003.33 444.626  16
   1   0  -5 4238.50 393.328   4
  -1   0   5 4133.56 378.176  12
  -1   0   5 4821.97 586.185  11
  -1   0   5 4399.14 426.259  16
  -1   0   5 5129.16 606.358   7
   1   0  -5 4320.92 596.587  14
   1   0  -5 4767.93 609.342  15
   1   0  -4 9541.64 516.135   8
   1   0  -4 9445.79 699.918  15
  -1   0   4 10021.5 611.991  13
   1   0  -4 9097.52 492.813   4
   1   0  -4 8920.24 606.324   9
   1   0  -4 9111.89 532.092  12
   1   0  -4 10639.8 746.228  14
  -1   0   4 10882.5 721.029  11
  -1   0   4 9921.49 546.585  12
  -1   0   4 10364.7 695.896  15
  -1   0   4 10212.9 439.875   1
  -1   0   4 10297.8 509.530   4
  -1   0   4 9059.81 513.033  16
   1   0  -4 9815.17 536.237  16
  -1   0   4 10031.8 608.044  17
  -1   0   4 9678.36 652.894   7
  -1   0   4 9664.63 514.791   8
  -1   0   4 11007.9 645.728   9
  -1   0   4 10753.9 736.797  14
   1   0  -4 9050.20 672.364   7
   1   0  -4 10718.6 656.013  13
   1   0  -3 47331.8 1183.27  17
  -1   0   3 50900.5 986.310   4
   1   0  -3 51323.3 903.760   1
  -1   0   3 50308.6 1332.72   7
   1   0  -3 48226.9 1028.43   8
   1   0  -3 47953.8 1341.52  14
  -1   0   3 50538.4 1357.80  15
  -1   0   3 50118.5 1217.33  17
   1   0  -3 48485.1 1326.90  15
  -1   0   3 48198.8 1055.96  16
  -1   0   3 51870.4 1298.50  13
  -1   0   3 49533.0 1351.32  14
   1   0  -3 47425.6 1268.47  13
  -1   0   3 48488.7 889.048   1
  -1   0   3 49887.7 1040.92   8
   1   0  -3 49522.6 996.045   4
  -1   0   3 51334.5 1177.00   9
   1   0  -3 48224.3 1145.91   9
   1   0  -3 47900.4 1326.57   7
  -1   0   3 49830.1 1117.97  12
  -1   0   2 17441.8 756.545   7
  -1   0   2 19039.1 631.849   9
   1   0  -2 16478.9 602.196   9
  -1   0   2 18435.9 751.113  15
   1   0  -2 16915.0 543.249   1
   1   0  -2 15327.6 572.622   8
  -1   0   2 17135.4 738.424   3
  -1   0   2 17697.1 762.380  13
  -1   0   2 17157.6 602.777   8
   1   0  -2 16874.9 669.525  17
   1   0  -2 17046.7 755.277  13
  -1   0   2 17558.9 746.648  14
   1   0  -2 16736.5 742.448  14
  -1   0   2 16980.0 545.984   1
   1   0  -2 17369.6 727.373  15
  -1   0   2 17807.9 686.719  17
   1   0  -1 189.683 163.109  17
  -1   0   1 249.836 180.812  15
   1   0  -1 384.002 233.161  13
  -1   0   1 183.773 130.319   9
  -1   0   1 208.018 200.652   3
  -1   0   1 50.0244 170.909  17
   1   0  -1 165.912 206.348   3
  -1   0   1 130.481 146.286  10
  -1   0   1 520.158 191.877  13
   1   0  -1 272.020 202.073  14
   1   0  -1 125.028 139.400   1
   1   0  -1 179.915 181.894  15
  -1   0   1 145.433 134.625   8
  -1   0   1 65.3111 141.051   1
   1   0  -1-87.9371 128.990   9
  -1   0   1 103.502 169.832  14
  -1   0   0 147543. 1947.15  17
  -1   0   0 143715. 1592.38  14
  -1   0   0 147119. 1811.17   3
   1   0   0 147129. 1942.31  17
  -1   0   0 143601. 2016.55  13
   1   0   0 145679. 1839.75   1
  -1   0   0 147140. 1422.82   9
  -1   0   0 149291. 1690.57  15
  -1   0   0 146591. 1930.23  10
   1   0   0 151082. 1966.26  10
  -1   0   0 149549. 1858.45   1
   1   0   0 142705. 2015.21  13
   1   0   0 144163. 1573.16  14
   1   0   0 147419. 1413.32   9
   1   0   0 147886. 1818.30   3
  -1   0  -1 83055.3 1549.95  10
   1   0   1 83252.9 1510.92   1
   1   0   1 82177.7 1491.95  13
  -1   0  -1 81997.1 1294.17   3
  -1   0  -1 82995.2 1498.60  13
   1   0   1 82645.4 1286.50   3
   1   0   1 82618.4 1544.40  17
   1   0   1 84545.9 1581.29  10
  -1   0  -1 85384.0 1535.47   1
  -1   0  -2 113789. 1922.10   1
   1   0   2 109778. 1682.40  13
  -1   0  -2 111023. 1922.97  10
   1   0   2 110675. 1947.94  10
  -1   0  -2 107936. 1758.10   5
   1   0   2 108161. 1895.26   1
  -1   0  -2 112558. 1697.12  13
  -1   0  -3 126734. 1751.04  13
   1   0   3 121884. 2183.01   1
  -1   0  -3 126344. 2221.19  10
  -1   0  -3 125898. 2215.91   1
   1   0   3 132927. 2259.02  10
   1   0   3 125563. 1738.39  13
  -1   0  -3 121282. 1893.92   5
   1   0   3 119735. 1901.47   5
  -1   0  -4 59958.9 1371.29   5
  -1   0  -4 59042.1 1696.42  16
  -1   0  -4 64876.5 1730.01   4
  -1   0  -4 62834.2 1185.22  13
  -1   0  -4 56641.0 1616.23  10
   1   0   4 60156.2 1362.51   5
   1   0   4 63542.8 1692.81  10
   1   0   4 60961.2 1189.64  13
   1   0   4 59856.1 1625.92   1
   1   0   5 92921.3 1384.08  13
  -1   0  -5 89687.0 2241.68   4
  -1   0  -5 86740.8 1351.32  13
  -1   0  -5 88700.5 1598.37  15
  -1   0  -5 88079.3 2146.93  10
   1   0   5 94081.1 2193.64  10
   1   0   5 90963.9 1714.92   5
  -1   0  -5 86002.8 2196.56  16
   1   0   5 85485.1 2080.70   1
  -1   0  -6 96132.2 1828.09  15
   1   0   6 101775. 1386.68  13
   1   0   6 100637. 2447.06  10
  -1   0  -6 98276.2 2475.28  16
   1   0   6 97047.9 1369.16  14
   1   0   6 101299. 1874.47   5
   1   0   6 95747.1 2332.55   1
  -1   0  -6 104630. 2518.69   4
  -1   0  -6 99715.9 2417.87  10
  -1   0  -6 99881.0 1370.13  13
  -1   0  -6 98645.5 1364.74  14
   1   0   7 38295.8 1566.81  10
  -1   0  -7 32122.9 1166.11  15
  -1   0  -7 33930.6 936.734  14
  -1   0  -7 31999.5 1473.40  10
   1   0   7 33130.8 928.659  14
   1   0   7 33447.5 1480.17   1
  -1   0  -7 36027.5 1602.43   4
  -1   0  -7 38137.7 1555.84  12
  -1   0  -7 35719.3 1588.21  16
   1   0   7 35003.4 1155.97   5
  -1   0  -7 34006.7 758.173  13
   1   0   8 5048.34 434.507  14
  -1   0  -8 5453.87 690.076  12
   1   0   8 5501.62 724.314   1
   1   0   8 5821.82 562.310   5
  -1   0  -8 5252.25 430.700  14
   1   0   8 6568.09 726.826  10
   1   0   8 4831.28 724.919   4
  -1   0  -8 4162.94 502.300  15
  -1   0  -8 5155.22 734.878  10
  -1   0  -8 5398.38 708.703  16
   1   0   9 510.917 441.790   1
   1   0   9 406.091 221.815  14
  -1   0  -9 459.036 473.420  10
   1   0   9 195.300 489.320  16
  -1   0  -9 775.293 260.154  14
  -1   0  -9 503.747 345.852  15
   1   0   9 588.768 438.577   4
   1   0  10 54002.4 2245.86   4
  -1   0 -10 54357.6 2156.12  10
  -1   0 -10 58649.3 1607.66  14
   1   0  10 56153.2 2294.71  16
   1   0  10 58768.3 1607.42  14
   1   0  10 55352.6 2127.91   1
  -1   0 -10 55875.4 1870.86  15
  -1   0 -11 70325.6 2568.23  10
  -1   0 -11 67458.6 1849.28  14
   1   0  11 70745.8 1885.74  14
   1   0  11 66481.9 2423.27   1
   1   0  11 68358.7 2633.91   4
   1   0  11 71107.7 2645.38  16
  -1   0 -11 64671.6 2134.14  15
   1   0  12 3893.07 763.379  16
  -1   0 -12 3937.70 686.604  15
  -1   0 -12 4227.35 795.408  10
  -1   0 -12 4134.26 553.980  14
   1   0  12 3768.63 807.213   4
   1   0  12 4586.75 782.529   1
   1   0  12 4054.49 513.311  14
  -1   0 -13 24777.7 1667.41  10
  -1   0 -13 25324.8 1475.58  15
   1   0  13 26599.6 1769.61  16
   1   0  13 23973.6 1603.24   1
   1   0  13 25610.2 1782.90   4
  -1   0 -13 24634.4 1274.65  14
   1   0  13 28949.3 1351.18  14
   1   0  14 8121.27 790.116  14
  -1   0 -14 9354.37 1107.63  10
  -1   0 -14 8945.11 848.797  14
  -1   0 -14 9313.39 982.741  15
   1   0  14 8785.78 1067.84   1
   1   0  15 21531.3 1610.39   1
  -1   0 -15 20344.2 1291.60  14
  -1   0 -15 19683.6 1420.87  15
  -1   0 -15 21064.4 1627.53  10
   1   0  16 13350.3 1343.25   1
  -1   0 -16 15075.5 1449.07  10
  -1   0 -16 15210.5 1288.02  15
   1   0  17 3077.47 757.931   1
   1   0  17 3324.38 792.511   2
  -1   0 -17 3331.41 879.552  10
  -1   0 -17 3157.93 735.763  15
   1   0  18 3418.88 836.658   1
   1   0  18 1525.53 444.859   6
  -1   0 -18 1627.36 541.853  15
   1   0  18 2846.04 721.229   2
   1   0  19 1171.11 670.218   1
  -1   0 -19 2389.05 1016.00   7
   1   0  19 960.883 535.477   2
  -1   0 -19 988.513 704.482  10
   1   0  19 1580.26 460.157   6
  -1   0 -19 145.280 586.766  15
   1   0  20 904.700 480.342   2
   1   0  20 1138.51 518.000   6
  -1   0 -20 1461.80 656.590  10
   1   0  20 2292.04 777.968   1
  -1   0 -20 2121.73 685.766  15
  -1   0 -21 947.819 838.365   7
   1   0  21-542.639 557.331   2
  -1   0 -21-237.099 553.398  15
   1   0  21 323.198 509.652   6
   1   0  21 410.590 536.881   1
  -1   0 -22 1065.44 628.829  15
   1   0  22 900.390 579.025   1
  -1   0 -22 987.345 593.990   8
   1   0  22 832.096 521.817   2
   1   0  22 949.677 475.984   6
  -1   0 -22 2541.45 962.729   7
  -1   0 -23-67.1632 541.215   8
   1   0  23 682.938 501.746   2
   1   0  23 1406.06 778.187   1
  -1   0 -23 1991.68 955.622   7
  -1   0 -23 1114.09 600.632  15
   1   0  23 619.136 469.283   6
  -1   0 -24 1376.53 666.299  15
   1   0  24 1206.56 659.893   1
  -1   0 -24 1374.17 829.520   7
   1   0  24 1131.78 712.274   2
  -1   0 -24 1983.71 931.448   8
   1   0  25-89.4473 533.592   2
   1   0  25 542.648 569.318   1
  -1   0 -25 342.695 674.221   8
  -1   0 -25-394.299 554.860   7
  -1   0 -25 904.971 656.449  15
   1   0  26-148.807 477.214   1
  -1   0 -26 1254.45 872.903   7
   1   0  26-190.732 629.332   2
  -1   0 -26 588.202 684.325   8
  -1   0 -26 1195.57 728.371  15
   1   0  27 7694.13 1352.87   1
  -1   0 -27 8318.80 1439.41  15
   1   0  27 7161.52 1441.61   2
  -1   0 -27 7597.21 1467.73   7
  -1   0 -27 7880.05 1465.57   8
   1   0  28 916.066 684.794   1
  -1   0 -28 550.471 640.110  15
  -1   0 -28 1349.48 891.897   8
   1   0  28 376.144 716.069   2
  -1   0 -28 951.270 722.292   7
  -1   0 -29 3649.24 1181.01   7
   1   0  29 7309.04 1501.66   2
  -1   0 -29 5215.47 1417.24   8
   1   0  29 4777.03 1221.66   1
  -1   0 -30 361.178 801.070   7
  -1   0 -30 1144.32 793.749   8
   1   0  30 2147.02 1048.37   2
  -1   0 -31-324.090 694.729   8
  -1   0 -31 246.910 697.694   7
   1   1 -32 690.465 773.103  15
   1   1 -32 1296.78 883.318   7
   1   1 -31 1910.17 1032.80   7
   1   1 -31 2613.92 1161.86  15
   1   1 -30 453.389 698.518  15
   1   1 -30-63.1110 623.536   7
  -1  -1  30-895.063 985.902   6
  -1  -1  30-112.474 665.954  16
  -1  -1  30 33.7700 691.075   2
   1   1 -29-277.821 660.827  15
  -1  -1  29 77.7495 709.626   2
   1   1 -29 1772.98 804.047   8
   1   1 -29 37.0076 625.571   7
  -1  -1  29-566.134 689.464  16
  -1  -1  28 390.331 620.750   2
   1   1 -28-617.871 580.996  15
  -1  -1  28-2178.52 873.733  16
   1   1 -28-159.320 614.245   7
   1   1 -28 94.2520 662.569   8
   1   1 -27 10958.9 1596.73   8
   1   1 -27 10904.6 1700.02  15
  -1  -1  27 9733.46 1664.24   2
   1   1 -27 9839.52 1626.47   7
  -1  -1  27 10572.1 1596.18  16
  -1  -1  26 2235.68 1048.20   2
   1   1 -26 3837.00 1074.69   8
   1   1 -26 2221.13 881.583  15
  -1  -1  26 2451.65 928.882  16
   1   1 -26 2871.27 964.444   7
  -1  -1  25 6382.58 1389.05   2
   1   1 -25 6611.99 1324.92   7
   1   1 -25 5509.69 1217.93  15
   1   1 -25 8958.19 1385.66   8
  -1  -1  25 6262.41 1224.87  16
   1   1 -24 816.078 634.742   8
   1   1 -24 375.313 658.998  15
   1   1 -24-361.916 559.306   7
  -1  -1  24-902.150 772.558   2
  -1  -1  24 480.695 684.404  16
   1   1 -23 514.497 597.752  15
  -1  -1  23 495.709 337.267   1
   1   1 -23 892.587 746.361   7
  -1  -1  23-334.991 492.819   2
  -1  -1  23 924.875 676.469  16
   1   1 -23 95.4303 486.140   8
  -1  -1  22 166.451 310.249   1
  -1  -1  22 506.990 518.196  16
   1   1 -22 258.118 522.898   7
  -1  -1  22 758.942 691.922   2
   1   1 -22 708.692 622.382  15
   1   1 -22 327.496 508.316   8
   1   1 -21 7089.02 1224.32   7
  -1  -1  21 7062.94 1247.58   2
  -1  -1  21 7060.26 1189.63  16
  -1  -1  21 8989.03 1015.12   1
   1   1 -21 7071.06 1119.89   8
   1   1 -21 9256.88 1411.48  15
  -1  -1  20 28151.2 2294.51   2
   1   1 -20 27177.3 2159.39  15
   1   1 -20 26920.3 2107.03   7
   1   1 -20 26835.9 2045.97   8
  -1  -1  20 30655.0 1724.06   1
  -1  -1  20 29025.4 2203.37  16
  -1  -1  19 836.971 738.485  16
   1   1 -19 601.036 703.423   7
   1   1 -19-627.675 594.158   8
  -1  -1  19-49.4443 333.303   1
  -1  -1  19-517.718 646.466   2
   1   1 -19-123.872 679.268  15
  -1  -1  18 45290.0 2562.51  16
   1   1 -18 43904.6 2506.67   7
  -1  -1  18 42406.6 2608.53   2
  -1  -1  18 45316.7 1915.04   1
  -1  -1  18 45754.9 2294.54   4
   1   1 -18 40393.3 2466.39  15
   1   1 -18 42179.8 2392.84   8
   1   1 -17 1391.61 661.634  15
   1   1 -17 1332.50 738.172   7
  -1  -1  17 1362.11 413.847  13
  -1  -1  17 190.161 532.161   2
  -1  -1  17 860.927 484.317   4
  -1  -1  17-140.050 551.931  16
   1   1 -17 341.397 519.847   8
  -1  -1  17 1008.46 423.381   1
  -1  -1  16 915.557 436.665   4
   1   1 -16 24.7090 493.171   8
   1   1 -16 279.709 270.350  13
   1   1 -16 1479.59 723.225   7
  -1  -1  16-513.131 599.590   2
  -1  -1  16 102.629 277.959   1
   1   1 -16-64.4948 493.748  15
  -1  -1  16-141.110 492.367  16
  -1  -1  16 221.639 272.262  13
   1   1 -15 781.698 579.208  15
  -1  -1  15 123.078 415.214  16
  -1  -1  15 1469.46 1101.39  11
   1   1 -15 405.204 529.349  14
   1   1 -15 139.033 249.583  13
  -1  -1  15-275.731 500.046   2
   1   1 -15 270.941 409.293   8
  -1  -1  15 625.113 426.173   4
   1   1 -15-66.2637 246.992  12
  -1  -1  15 100.244 227.638  13
   1   1 -15 794.218 525.013   7
  -1  -1  15 357.206 330.425  12
  -1  -1  15 88.8567 298.170   1
   1   1 -14 5272.03 865.018  15
  -1  -1  14 5477.56 886.941  16
  -1  -1  14 6127.65 572.328  13
  -1  -1  14 5206.55 622.933  12
   1   1 -14 4980.65 552.417  13
  -1  -1  14 4823.85 556.392   1
  -1  -1  14 5524.98 862.748   2
  -1  -1  14 7740.64 1284.92  11
   1   1 -14 4198.54 699.744   8
   1   1 -14 5420.14 595.124  12
  -1  -1  14 5224.62 729.028   4
   1   1 -14 6295.34 958.251  14
   1   1 -14 4617.19 786.884   7
  -1  -1  13 4454.31 883.933  11
   1   1 -13 3220.04 666.896   7
   1   1 -13 3653.15 486.745  13
   1   1 -13 4615.12 524.879  12
  -1  -1  13 4314.36 739.553  16
  -1  -1  13 3848.48 763.873   2
  -1  -1  13 3321.69 469.932   1
  -1  -1  13 3586.90 464.895  13
  -1  -1  13 3551.09 487.990  12
   1   1 -13 2820.27 575.161   8
   1   1 -13 4470.01 827.233  15
  -1  -1  13 3137.73 553.660   4
   1   1 -13 4281.72 795.516  14
  -1  -1  12 25021.1 1047.57   1
  -1  -1  12 26315.4 1585.82  16
   1   1 -12 24785.2 1123.27  13
   1   1 -12 24453.0 1287.69   4
   1   1 -12 25603.2 1612.36  15
  -1  -1  12 25595.0 1810.35  11
   1   1 -12 25511.7 1107.16  12
   1   1 -12 24492.3 1497.58   7
  -1  -1  12 25626.3 1122.73  12
   1   1 -12 25671.7 1498.76   8
   1   1 -12 23273.1 1587.05  14
  -1  -1  12 26851.1 1137.98  13
  -1  -1  12 26350.8 1682.70   2
  -1  -1  12 23967.0 1264.97   4
   1   1 -11 4153.20 752.231  14
  -1  -1  11 3096.45 663.105   2
   1   1 -11 3367.78 621.762   8
   1   1 -11 4266.23 748.985  15
   1   1 -11 3520.86 473.999  13
  -1  -1  11 3558.80 390.517   1
   1   1 -11 3794.10 406.557  12
  -1  -1  11 3711.71 433.603  12
  -1  -1  11 3669.92 437.319  13
  -1  -1  11 3728.81 778.290  11
   1   1 -11 3915.05 668.522   7
  -1  -1  11 3850.67 695.214  16
  -1  -1  11 3752.55 524.274   4
   1   1 -11 3190.11 459.050   4
   1   1 -10 75.6047 175.523  12
   1   1 -10 551.227 455.955   7
   1   1 -10 93.7659 431.692  14
   1   1 -10 432.910 408.968   8
   1   1 -10 262.795 235.095  13
  -1  -1  10 285.057 385.520   2
  -1  -1  10-20.5934 314.402  13
   1   1 -10 427.550 250.210   4
  -1  -1  10 286.855 357.324  16
  -1  -1  10 561.300 506.611  11
  -1  -1  10 323.713 194.093   1
   1   1 -10-429.227 460.842  15
  -1  -1  10 348.378 237.102  12
  -1  -1  10 431.429 289.478   4
   1   1  -9 5367.90 748.527  14
  -1  -1   9 6017.34 457.405  12
  -1  -1   9 4429.49 721.856   2
  -1  -1   9 6120.11 675.649   8
  -1  -1   9 5070.75 526.217  13
  -1  -1   9 5496.85 793.680  11
   1   1  -9 5840.44 537.714   4
   1   1  -9 5376.98 540.673  13
   1   1  -9 5899.59 702.251   8
   1   1  -9 5938.06 434.687  12
   1   1  -9 4975.57 730.116  15
  -1  -1   9 5916.96 688.589   7
  -1  -1   9 5590.02 398.642   1
  -1  -1   9 5744.89 739.671  16
  -1  -1   9 5802.92 571.455   4
   1   1  -9 6420.30 710.066  16
   1   1  -9 4676.04 633.508   7
   1   1  -8 204449. 3595.78  16
  -1  -1   8 206273. 3841.51  15
   1   1  -8 196934. 2185.05  12
  -1  -1   8 199466. 3008.49  13
  -1  -1   8 210240. 3678.58   3
  -1  -1   8 194253. 2154.29  12
  -1  -1   8 188898. 1887.49   1
  -1  -1   8 195015. 3862.41  11
   1   1  -8 192932. 2582.01   4
   1   1  -8 186506. 3283.79   7
   1   1  -8 195142. 3768.34  14
  -1  -1   8 210124. 3528.13   8
  -1  -1   8 191966. 3650.00   2
   1   1  -8 193069. 3410.27   8
  -1  -1   8 190203. 2573.77   4
   1   1  -8 195772. 3691.85  15
   1   1  -8 191366. 2961.39  13
  -1  -1   8 189282. 3471.38  16
  -1  -1   8 201560. 3411.34   7
  -1  -1   7 90696.6 2428.42  14
   1   1  -7 84882.2 1285.01  12
  -1  -1   7 83714.8 1250.85  12
  -1  -1   7 86494.9 1972.61  13
  -1  -1   7 91543.6 2231.85   8
   1   1  -7 79191.9 2070.86   7
   1   1  -7 84414.8 1515.27   4
   1   1  -7 88776.0 2476.42  11
   1   1  -7 83136.6 2143.43   8
   1   1  -7 91595.8 2285.92  16
  -1  -1   7 85782.7 1525.50   4
  -1  -1   7 83974.5 2292.97   2
  -1  -1   7 91318.5 2412.87  15
  -1  -1   7 93675.5 2331.54   3
  -1  -1   7 82580.7 2222.50  16
   1   1  -7 84593.4 2349.09  15
  -1  -1   7 86215.1 2083.20   7
  -1  -1   7 82415.5 2455.35  11
   1   1  -7 84319.9 1947.42  13
   1   1  -6 30174.4 1249.46   7
   1   1  -6 34276.5 1358.42  16
   1   1  -6 32365.0 1310.84   8
  -1  -1   6 35816.9 1483.27  14
   1   1  -6 34982.1 1496.77  11
  -1  -1   6 34562.7 725.063  12
   1   1  -6 33276.2 1222.60  13
  -1  -1   6 37485.6 1545.00  11
  -1  -1   6 38684.0 1493.80  15
  -1  -1   6 34005.2 837.048   4
  -1  -1   6 34933.0 1282.08   7
   1   1  -6 33245.5 1428.90  15
  -1  -1   6 35997.1 1381.45   8
   1   1  -6 33734.5 831.470   4
  -1  -1   6 34783.1 1394.74   2
  -1  -1   6 35300.7 1434.39  17
  -1  -1   6 34684.8 1276.07  13
  -1  -1   6 37680.0 1434.40   3
  -1  -1   6 34411.3 1379.23  16
   1   1  -5 89915.3 2181.92  15
   1   1  -5 90826.5 1977.48   7
  -1  -1   5 96200.9 2216.22  17
   1   1  -5 94426.4 2142.07  16
  -1  -1   5 101173. 2216.17   3
   1   1  -5 92242.1 1986.03  13
  -1  -1   5 92113.9 1942.43   7
  -1  -1   5 98606.3 2118.85   8
  -1  -1   5 92975.1 2266.78  11
  -1  -1   5 95433.0 2267.49  15
  -1  -1   5 94925.5 2115.53  16
  -1  -1   5 96670.2 2116.30   2
  -1  -1   5 98145.1 2311.78  14
   1   1  -5 88525.9 2045.00   8
  -1  -1   5 96691.2 2027.30  13
   1   1  -5 90257.1 2121.09   3
   1   1  -4 195439. 3015.22  15
   1   1  -4 189959. 2799.52  13
  -1  -1   4 194996. 2829.68  13
   1   1  -4 181972. 2872.98   3
  -1  -1   4 201967. 3006.47   3
  -1  -1   4 200728. 3089.21  15
  -1  -1   4 200577. 2894.34   8
   1   1  -4 190174. 2961.83  17
   1   1  -4 192060. 2830.12   8
  -1  -1   4 197800. 3092.77  14
  -1  -1   4 196731. 2708.25   7
  -1  -1   4 194559. 2994.85  17
  -1  -1   4 187260. 2740.00   2
   1   1  -4 194535. 2743.66   2
  -1  -1   4 188989. 3086.59  11
  -1  -1   4 185314. 2872.62  16
  -1  -1   3 58000.2 1557.96   3
   1   1  -3 56936.5 1523.33  13
   1   1  -3 56626.9 1366.90   2
  -1  -1   3 57763.3 1559.45  13
   1   1  -3 55522.8 1485.57   8
  -1  -1   3 54045.0 1405.87   7
  -1  -1   3 56133.3 1526.71   8
   1   1  -3 52682.2 1506.08   3
  -1  -1   3 54132.7 1357.03   2
  -1  -1   3 53286.2 1516.25  17
   1   1  -3 53445.5 1515.42  17
  -1  -1   3 56504.3 1419.84   5
  -1  -1   3 59189.1 1593.85  15
  -1  -1   2 19977.1 907.420   3
   1   1  -2 17629.5 846.367   8
  -1  -1   2 19687.3 905.675  13
   1   1  -2 17807.1 874.396   3
   1   1  -2 17963.5 839.602   5
  -1  -1   2 17826.8 832.610   5
  -1  -1   2 18788.3 877.049  17
   1   1  -2 19473.5 890.304  13
  -1  -1   2 18551.6 853.904   8
   1   1  -2 19504.1 726.680   2
   1   1  -2 19339.7 887.456  17
  -1  -1   2 16669.0 695.502   2
  -1  -1   1 112758. 2043.24   3
  -1  -1   1 115721. 2076.06  13
   1   1  -1 105711. 2018.48  13
  -1  -1   1 108676. 1534.20   2
   1   1  -1 105282. 2009.18  17
   1   1  -1 104240. 1961.63   3
   1   1  -1 109821. 2012.91   5
   1   1  -1 110596. 1317.17   4
   1   1  -1 106555. 1996.55   8
  -1  -1   1 106544. 1290.09   4
  -1  -1   1 109710. 2036.30  17
  -1  -1   1 107683. 2009.68   5
  -1  -1   1 110380. 2029.33   8
   1   1  -1 109914. 1534.84   2
   1   1   0 36996.0 1205.84  17
  -1  -1   0 36050.4 1158.74  13
  -1  -1   0 36236.2 1189.97  17
  -1  -1   0 35059.0 836.413   2
   1   1   0 35058.6 835.518   2
   1   1   0 36679.8 1208.59   5
   1   1   0 38336.5 942.461   4
  -1  -1   0 37056.4 921.182   4
   1   1   0 34555.5 1181.97  13
  -1  -1   0 34721.7 1182.25   5
   1   1   0 37065.5 1193.57   3
  -1  -1   0 37472.3 1206.07   8
   1   1   1 7515.51 602.802  13
  -1  -1  -1 7702.22 604.347  17
   1   1   1 6459.27 403.857   2
  -1  -1  -1 7264.66 559.166  12
  -1  -1  -1 6292.97 496.748  13
   1   1   1 6758.42 574.822  17
   1   1   1 7419.46 535.760   4
  -1  -1  -1 7233.87 513.406   4
   1   1   1 7950.20 626.045   5
  -1  -1  -1 7891.59 650.033   5
  -1  -1  -1 7113.26 571.360  10
   1   1   2 121687. 2080.03  13
   1   1   2 126851. 2332.40   5
  -1  -1  -2 132070. 2367.23  12
   1   1   2 128855. 2331.73  17
  -1  -1  -2 129968. 2098.90  13
   1   1   2 126352. 1478.16   9
   1   1   2 130585. 2365.16  10
  -1  -1  -2 127081. 2306.17  10
   1   1   2 125221. 2206.40   4
  -1  -1  -2 133212. 2227.65   4
   1   1   3 90220.7 1754.02  13
  -1  -1  -3 94690.5 2177.30  12
  -1  -1  -3 95679.0 1790.91  13
   1   1   3 95715.4 2078.09  10
   1   1   3 96818.9 2071.66   5
  -1  -1  -3 91672.2 2063.15  10
   1   1   3 90663.7 1545.56   9
   1   1   3 90180.9 2056.07   4
  -1  -1  -3 94682.8 2078.72   4
  -1  -1  -4 6237.44 463.536  14
  -1  -1  -4 5497.16 656.468  12
  -1  -1  -4 4191.85 448.992  13
   1   1   4 5204.36 525.771  13
   1   1   4 5360.46 637.489   4
   1   1   4 5084.00 576.531  10
   1   1   4 4767.40 457.924   9
  -1  -1  -4 3721.65 507.055  10
  -1  -1  -4 4908.55 588.573   4
  -1  -1  -5 10169.4 526.510  14
   1   1   5 12081.1 913.570   4
  -1  -1  -5 11471.7 650.053  13
  -1  -1  -5 11400.0 566.935   6
  -1  -1  -5 11471.6 856.054   4
   1   1   5 11650.8 652.399  13
  -1  -1  -5 11192.5 883.880  12
   1   1   5 12406.9 844.537  10
   1   1   5 11238.1 732.630   9
  -1  -1  -5 10084.8 804.378  10
   1   1   6 20663.5 823.025  13
  -1  -1  -6 22633.1 1259.00   4
  -1  -1  -6 20222.6 800.100   6
  -1  -1  -6 23511.5 1281.97  12
  -1  -1  -6 20574.1 786.545  14
  -1  -1  -6 20999.3 1168.03  10
   1   1   6 23176.1 1161.34  10
   1   1   6 21189.3 1256.43   4
  -1  -1  -6 21837.9 831.075  13
   1   1   6 21753.7 1063.80   9
  -1  -1  -7 14924.0 724.622  14
  -1  -1  -7 16811.2 1096.66  15
   1   1   7 16604.2 1201.33   4
  -1  -1  -7 16564.4 1095.45  10
   1   1   7 17697.7 1047.84   9
   1   1   7 15947.0 716.512  13
   1   1   7 16765.8 1068.86  10
   1   1   7 17152.2 772.500  14
  -1  -1  -8 29525.2 1067.08  14
   1   1   8 31816.6 1481.41   9
   1   1   8 32819.5 1158.98   6
   1   1   8 30636.2 928.962  13
  -1  -1  -8 29192.5 1419.09  15
   1   1   8 30061.4 1080.95  14
  -1  -1  -8 29938.1 1457.96  10
   1   1   8 30480.3 1664.55   4
  -1  -1  -9 97564.9 2755.51  10
   1   1   9 104680. 2125.61  14
   1   1   9 101107. 1640.88  13
   1   1   9 105507. 2178.02   6
   1   1   9 102467. 3096.49   4
  -1  -1  -9 102498. 2099.23  14
  -1  -1  -9 102171. 2685.74  15
   1   1  10 56203.6 1661.23  14
   1   1  10 53930.1 1147.48  13
  -1  -1 -10 52385.5 1634.10  14
  -1  -1 -10 52513.7 2040.34  15
  -1  -1 -10 53998.6 2134.38  10
   1   1  10 55595.1 2376.67   4
   1   1  10 54304.5 1667.06   6
  -1  -1 -11 7283.24 892.134  10
   1   1  11 6719.47 649.577  14
   1   1  11 6971.37 403.059  13
   1   1  11 7429.01 699.788   6
  -1  -1 -11 7240.49 829.547  15
  -1  -1 -11 7351.07 687.078  14
   1   1  11 8325.34 1073.80   4
   1   1  12 19701.0 1105.78  14
  -1  -1 -12 20532.3 1453.23  10
   1   1  12 19710.2 1541.11   4
   1   1  12 20685.1 1171.59   6
  -1  -1 -12 18407.9 1314.21  15
   1   1  12 18068.9 568.226  13
  -1  -1 -12 18262.1 1096.75  14
   1   1  13 362.346 495.165   4
   1   1  13 257.988 312.154   6
   1   1  13-357.602 333.757  14
  -1  -1 -13-257.643 313.966  14
  -1  -1 -13-662.824 677.247  15
  -1  -1 -13 417.089 539.789  10
  -1  -1 -14 881.816 525.134  15
   1   1  14 592.475 418.709   6
  -1  -1 -14 510.489 390.796  14
  -1  -1 -14 519.577 526.207  10
   1   1  14 501.729 574.513   4
  -1  -1 -15 14232.2 1100.39  14
   1   1  15 15474.2 1180.19   6
   1   1  15 13246.9 1447.75   4
  -1  -1 -15 14404.5 1398.52  15
  -1  -1 -15 14913.6 1412.84  10
  -1  -1 -16 3176.38 624.533  14
   1   1  16 3015.97 666.824   6
   1   1  16 3196.98 833.813   4
  -1  -1 -16 2857.37 772.135  15
  -1  -1 -16 2469.18 708.521  10
  -1  -1 -17 18623.1 1615.68  15
  -1  -1 -17 17707.9 1305.00  14
   1   1  17 16158.5 1621.92   1
  -1  -1 -17 18544.2 1611.74  10
   1   1  17 16810.6 1318.11   6
   1   1  17 15427.6 1659.68   4
   1   1  18 130.268 525.649   1
   1   1  18 458.045 623.522   4
  -1  -1 -18 570.766 613.145  15
   1   1  18 822.950 593.414   6
  -1  -1 -18 769.354 528.963  14
  -1  -1 -18 774.623 587.988  10
  -1  -1 -19 747.004 854.255   7
   1   1  19 14.4034 520.225   4
  -1  -1 -19 92.4816 508.858  10
   1   1  19-500.459 567.959   1
   1   1  19 903.661 614.919   6
  -1  -1 -19-96.6653 528.505  15
  -1  -1 -19 129.444 393.882  14
   1   1  20-27.9055 561.772   1
  -1  -1 -20 566.801 569.729  15
  -1  -1 -20 680.559 471.355  14
  -1  -1 -20 2883.75 1066.57   7
   1   1  20 704.535 555.764   6
  -1  -1 -20 872.448 651.807  10
   1   1  20 952.191 744.946   4
  -1  -1 -21 687.235 438.642  14
   1   1  21 749.945 587.235   4
   1   1  21 817.832 532.527   1
  -1  -1 -21 2901.25 961.290   7
  -1  -1 -21 700.140 622.529  15
  -1  -1 -21 979.394 586.014  10
   1   1  21 1205.83 639.067   6
  -1  -1 -22 4715.50 904.989  14
   1   1  22 7438.48 1403.55   4
  -1  -1 -22 5346.77 1318.42   7
  -1  -1 -22 4804.68 1001.36  10
   1   1  22 4636.96 949.486   6
  -1  -1 -22 4697.02 1011.07  15
   1   1  22 4944.76 1049.20   1
   1   1  23 428.556 615.275   1
  -1  -1 -23 679.775 596.253  15
  -1  -1 -23 2022.65 1003.23   7
  -1  -1 -23-509.397 630.488  10
  -1  -1 -23 582.325 525.226  14
   1   1  24 3171.66 934.800   1
   1   1  24 4013.80 1019.58   2
  -1  -1 -24 4479.89 1237.22   7
  -1  -1 -24 2819.38 826.188  15
  -1  -1 -25 1383.27 762.866   8
   1   1  25 1656.01 803.158   1
  -1  -1 -25 904.571 678.970  15
  -1  -1 -25-123.513 852.955   7
   1   1  25 516.507 558.235   2
   1   1  26 931.224 741.219   1
  -1  -1 -26 1741.69 761.047  15
  -1  -1 -26 1412.47 890.402   7
   1   1  26 968.062 500.089   2
  -1  -1 -26 1717.00 945.963   8
  -1  -1 -27 6932.74 1353.92  15
   1   1  27 6193.45 1347.85   2
  -1  -1 -27 6735.80 1403.81   8
  -1  -1 -27 4757.27 1417.71   7
   1   1  27 5339.29 1204.78   1
   1   1  28 8578.22 1572.87   1
  -1  -1 -28 7144.87 1425.37   8
  -1  -1 -28 6897.13 1530.01   7
  -1  -1 -28 5680.47 1290.65  15
   1   1  28 7875.71 1541.38   2
  -1  -1 -29-778.886 741.191   8
   1   1  29-933.956 705.380   2
   1   1  29 432.831 630.533   1
  -1  -1 -29-496.787 839.077   7
  -1  -1 -29-65.4545 609.195  15
   1   1  30 2002.95 1027.96   1
  -1  -1 -30 3565.75 1104.43   8
   1   1  30 3295.69 1120.90   2
  -1  -1 -30-379.892 863.164   7
   1   2 -32-303.981 631.691  15
  -1  -2  32 1705.73 961.235  16
   1   2 -31 171.067 540.749   7
  -1  -2  31 55.6965 782.982  16
   1   2 -31 504.846 675.712   8
   1   2 -31-400.382 685.254  15
  -1  -2  30 2831.86 1169.16   2
   1   2 -30 705.445 735.041   7
   1   2 -30 1213.74 799.787   8
   1   2 -30 447.988 648.730  15
  -1  -2  30 961.098 821.695  16
   1   2 -29 303.478 693.649   8
   1   2 -29 630.041 823.721   7
   1   2 -29-377.016 666.280  15
  -1  -2  29 245.710 661.664  16
  -1  -2  29 289.504 795.846   2
   1   2 -28 902.311 811.992   8
  -1  -2  28 93.1286 675.275   2
   1   2 -28 1354.01 843.933  15
   1   2 -28 1171.04 701.919   7
  -1  -2  28 436.933 561.995  16
   1   2 -27 5252.42 1220.43  15
   1   2 -27 5447.84 1249.15   7
  -1  -2  27 5458.01 1322.18   2
   1   2 -27 5164.31 1185.09   8
  -1  -2  27 5091.90 1222.23  16
   1   2 -26 9292.66 1452.36   7
  -1  -2  26 11563.0 1733.28  16
  -1  -2  26 9362.11 1651.51   2
   1   2 -26 10309.3 1604.44   8
   1   2 -26 9157.96 1518.49  15
   1   2 -25-89.5544 482.589   8
   1   2 -25 189.908 651.989  15
   1   2 -25 654.884 615.211   7
  -1  -2  25 619.399 624.985  16
  -1  -2  25 381.426 740.507   2
  -1  -2  24 2688.79 944.376   2
   1   2 -24 1524.09 685.841   7
  -1  -2  24 2809.28 974.984  16
   1   2 -24 1937.89 732.324  15
   1   2 -24 1743.30 791.794   8
   1   2 -23 408.606 537.322   7
  -1  -2  23 475.977 621.990   2
   1   2 -23 527.350 664.688  15
  -1  -2  23 1140.47 793.526  16
   1   2 -23 31.2469 505.147   8
  -1  -2  22 5726.02 1199.70   2
   1   2 -22 4921.36 980.706   8
   1   2 -22 5755.46 1019.84   7
  -1  -2  22 6109.63 794.990   1
  -1  -2  22 6908.31 1265.60  16
   1   2 -22 6156.41 1102.09  15
   1   2 -21 2526.98 787.837  15
  -1  -2  21 3488.78 850.280   2
  -1  -2  21 4779.11 1086.02  16
   1   2 -21 3785.99 899.991   7
   1   2 -21 2930.21 893.677   8
  -1  -2  21 4578.19 686.602   1
  -1  -2  20 12747.3 1581.21  16
   1   2 -20 13350.1 1559.96   8
   1   2 -20 11920.0 1464.97  15
  -1  -2  20 12822.7 1032.79   1
   1   2 -20 11800.9 1406.55   7
  -1  -2  20 12326.9 1569.07   2
  -1  -2  19 16149.0 1706.84  16
   1   2 -19 16627.6 1060.96  13
   1   2 -19 15048.4 1493.78   7
  -1  -2  19 15997.7 1129.64   1
  -1  -2  19 16221.8 1702.89   2
   1   2 -19 14669.2 1566.94   8
   1   2 -19 15533.7 1645.54  15
  -1  -2  18 1767.27 460.175   1
   1   2 -18 1540.05 654.630  15
   1   2 -18 2718.18 511.324  13
  -1  -2  18 702.270 662.463  16
   1   2 -18 1574.59 641.665   7
  -1  -2  18 1999.09 784.731   2
   1   2 -18 1178.01 696.403   8
   1   2 -17 5411.67 555.407  12
  -1  -2  17 3851.68 821.165  16
  -1  -2  17 8463.65 1572.65  11
   1   2 -17 4193.27 586.192  13
   1   2 -17 4892.94 915.199  15
   1   2 -17 4229.04 846.572   7
  -1  -2  17 5270.44 976.737   2
   1   2 -17 5080.25 964.231   8
  -1  -2  17 5488.90 630.602   1
  -1  -2  16 807.528 317.346   1
   1   2 -16 713.694 366.907  13
  -1  -2  16 379.441 497.882   2
  -1  -2  16 438.994 519.864  16
  -1  -2  16 2406.07 1118.96  11
   1   2 -16 691.300 571.800  15
   1   2 -16 105.666 481.091   8
   1   2 -16 702.382 268.740  12
   1   2 -16 253.485 498.164   7
   1   2 -15 763.334 626.671  15
  -1  -2  15-91.7324 535.753  16
  -1  -2  15 86.7882 368.412   2
   1   2 -15 91.8808 406.242   7
   1   2 -15 104.190 161.495  12
   1   2 -15 79.3179 301.362  13
  -1  -2  15-29.1288 217.173   1
   1   2 -15-100.548 509.276   8
   1   2 -14 41070.2 1971.62   7
   1   2 -14 42581.5 2225.02   8
   1   2 -14 43670.4 1700.26  13
  -1  -2  14 43926.7 2353.76   2
   1   2 -14 44349.0 1287.74  12
  -1  -2  14 46843.3 2571.87  11
   1   2 -14 41374.4 2209.37  15
  -1  -2  14 43542.5 1392.07   1
   1   2 -14 44709.1 1809.73   4
  -1  -2  14 41357.8 2256.88  16
   1   2 -13 29351.3 1627.18   7
   1   2 -13 29828.3 1412.71  13
  -1  -2  13 32389.0 1499.81  13
  -1  -2  13 31124.3 1115.25   1
  -1  -2  13 31238.8 2090.20  11
   1   2 -13 31702.0 1447.37   4
   1   2 -13 30984.4 988.473  12
  -1  -2  13 28622.9 1838.86  16
  -1  -2  13 29385.9 1894.92   2
   1   2 -13 30180.7 1817.94   8
   1   2 -13 30459.7 1833.27  15
  -1  -2  12 2032.93 501.888  13
   1   2 -12 1446.00 423.471   7
   1   2 -12 868.659 547.608   8
   1   2 -12 805.463 173.296  12
  -1  -2  12 1200.20 560.876   2
  -1  -2  12 893.835 223.246   1
  -1  -2  12 791.114 676.915  11
   1   2 -12 1391.37 357.889   4
  -1  -2  12 1175.12 246.639   5
   1   2 -12 908.238 385.655  13
  -1  -2  12 1561.24 649.660  16
   1   2 -12 1020.15 461.319  15
   1   2 -11 28612.0 1676.04  15
   1   2 -11 28159.2 1357.12  13
  -1  -2  11 27864.0 1702.38   2
   1   2 -11 27783.6 729.701  12
   1   2 -11 27571.5 1649.02   8
  -1  -2  11 28666.6 1793.09  11
  -1  -2  11 30519.3 1147.98   5
   1   2 -11 27213.9 1415.34   7
  -1  -2  11 29377.4 913.298   1
   1   2 -11 31335.1 1247.02   4
  -1  -2  11 30100.2 1762.58  16
  -1  -2  11 31130.8 1445.82  13
   1   2 -10 15537.9 1226.93  15
   1   2 -10 14819.5 1014.77   7
  -1  -2  10 15247.6 837.431   5
   1   2 -10 15475.8 1010.71  13
  -1  -2  10 15356.1 1003.30   7
   1   2 -10 15450.1 823.740   4
  -1  -2  10 16731.0 1066.51  13
  -1  -2  10 14633.7 1229.55  11
   1   2 -10 14752.4 1188.08   8
  -1  -2  10 16077.7 1273.56   2
  -1  -2  10 14613.1 603.022   1
  -1  -2  10 15479.8 1251.59  16
   1   2  -9 25038.2 1486.67  15
  -1  -2   9 25042.8 1214.88   7
   1   2  -9 23704.7 1181.87   7
  -1  -2   9 24557.5 1498.04  11
   1   2  -9 26353.6 965.077   4
  -1  -2   9 23890.8 1017.76   5
  -1  -2   9 23276.0 680.661   1
   1   2  -9 25071.3 1285.84  13
  -1  -2   9 26006.4 1551.23   2
   1   2  -9 25117.3 1481.79   8
  -1  -2   9 26106.5 1316.77  13
  -1  -2   9 23657.5 1478.27  16
  -1  -2   8 36702.2 1475.91  13
  -1  -2   8 31531.8 1300.50   7
   1   2  -8 29240.8 1552.30  15
   1   2  -8 30832.8 1390.94  13
   1   2  -8 30189.6 1289.33   7
  -1  -2   8 28427.5 1624.98  11
  -1  -2   8 28794.4 697.882   1
  -1  -2   8 30768.6 1158.07   5
  -1  -2   8 32798.2 1627.48   2
   1   2  -8 30410.9 945.754   4
  -1  -2   8 31586.2 1669.86  16
   1   2  -8 29349.4 1437.72   3
   1   2  -8 29197.8 691.535   1
   1   2  -8 29443.4 1566.04   8
  -1  -2   7 15211.3 1003.62  13
  -1  -2   7 13442.7 1111.50  11
  -1  -2   7 14836.4 1002.66   3
   1   2  -7 12523.4 433.417   1
   1   2  -7 12814.3 960.638   3
  -1  -2   7 14478.9 1096.59  16
  -1  -2   7 13698.5 803.422   5
  -1  -2   7 13643.4 832.414   7
  -1  -2   7 12037.2 950.970   2
   1   2  -7 12804.2 551.247   4
   1   2  -7 12312.8 809.282   7
   1   2  -7 11125.0 946.324   8
   1   2  -7 12767.4 935.252  13
   1   2  -6 100353. 2684.01  16
   1   2  -6 90426.1 2506.68   8
   1   2  -6 92273.6 2383.83   3
  -1  -2   6 104789. 2516.73   3
  -1  -2   6 98892.8 2605.25  15
  -1  -2   6 102600. 2591.93   8
  -1  -2   6 93372.0 2590.52  16
  -1  -2   6 94928.6 2047.64   5
  -1  -2   6 102863. 2620.37  17
   1   2  -6 101352. 2561.04   2
  -1  -2   6 91569.9 2454.03   2
   1   2  -6 90496.4 1171.02   1
   1   2  -6 93789.8 2354.00  13
  -1  -2   6 97432.6 2012.40   7
  -1  -2   6 98064.3 2399.11  13
  -1  -2   6 90721.4 2547.64  11
   1   2  -5 9983.64 786.585  13
  -1  -2   5 10107.5 838.079   2
   1   2  -5 10193.6 840.170   3
  -1  -2   5 12215.8 903.459   3
  -1  -2   5 10052.5 856.635  11
  -1  -2   5 10588.1 664.929   7
   1   2  -5 9757.35 856.159  17
  -1  -2   5 11371.6 766.559   5
   1   2  -5 9281.78 855.981   8
  -1  -2   5 9758.27 902.230  16
   1   2  -5 12291.9 876.797   2
  -1  -2   5 10752.8 874.076  15
   1   2  -5 10049.1 698.704   5
  -1  -2   5 10860.0 858.999  17
  -1  -2   5 11937.5 893.535  13
   1   2  -5 10380.6 441.096   1
  -1  -2   5 10438.2 840.636   8
   1   2  -4 1213.10 153.029   4
   1   2  -4 1434.91 444.123   8
  -1  -2   4 2158.00 571.784  13
  -1  -2   4 2073.61 552.904   5
   1   2  -4 989.733 418.214  13
  -1  -2   4 1134.81 173.753  12
   1   2  -4 1165.01 369.902   2
  -1  -2   4 904.205 324.476   3
  -1  -2   4 919.135 427.335   2
   1   2  -4 915.517 365.785   3
  -1  -2   4 1303.71 421.753  17
  -1  -2   4 820.183 388.170  16
   1   2  -4 416.384 289.067   5
  -1  -2   4 1525.00 421.167   8
   1   2  -4 731.893 390.067  17
   1   2  -3 42862.4 864.010   4
  -1  -2   3 43995.2 896.670   4
   1   2  -3 43615.1 1556.46   3
   1   2  -3 43707.6 1567.95  13
   1   2  -3 39790.4 1583.72   8
  -1  -2   3 43930.7 1609.14  13
  -1  -2   3 44165.8 1030.53  12
   1   2  -3 44023.3 1452.24   2
  -1  -2   3 41893.1 1614.55   8
  -1  -2   3 41980.7 1460.21   2
   1   2  -3 43492.7 1575.50  17
  -1  -2   3 46960.9 1633.17   3
   1   2  -3 45952.2 1489.12   5
  -1  -2   3 43713.5 1556.45  17
   1   2  -2 2895.42 500.450  17
  -1  -2   2 2810.59 457.216  17
  -1  -2   2 2833.42 359.637  12
  -1  -2   2 3237.98 314.953   4
  -1  -2   2 2135.14 434.863   2
   1   2  -2 2255.41 417.975  13
  -1  -2   2 3663.34 573.983  13
  -1  -2   2 3152.84 549.986   8
   1   2  -2 2870.28 364.355  12
   1   2  -2 3206.68 556.617   3
   1   2  -2 2619.90 384.278   2
   1   2  -2 4265.79 577.805   5
   1   2  -2 2619.56 286.820   4
   1   2  -2 2525.56 530.323   8
  -1  -2   1 85060.1 2102.93  17
  -1  -2   1 85526.6 1785.21  12
  -1  -2   1 89294.5 2229.97  13
   1   2  -1 86991.8 2156.93   5
   1   2  -1 84077.6 1774.84  12
  -1  -2   1 86133.2 1342.29   9
   1   2  -1 84482.3 2138.69   8
  -1  -2   1 89013.8 1596.23   4
  -1  -2   1 87510.4 2199.79   8
  -1  -2   1 81755.6 1878.39   2
   1   2  -1 82481.3 1899.38   2
   1   2  -1 86283.9 2085.37  17
   1   2  -1 84097.7 1573.23   4
   1   2  -1 78873.5 2115.52  13
   1   2  -1 83799.6 2162.85   3
  -1  -2   0 24507.2 958.531   4
   1   2   0 22403.8 1106.85  17
  -1  -2   0 26064.4 1242.94  13
   1   2   0 24294.2 1216.99  13
   1   2   0 22885.5 1035.54  12
   1   2   0 26219.4 1035.83   2
  -1  -2   0 25491.4 1076.80  12
  -1  -2   0 24212.0 1006.85   2
   1   2   0 24970.4 1211.43   5
  -1  -2   0 23978.8 1124.40  17
  -1  -2   0 23615.4 730.774   9
   1   2   0 24972.3 962.041   4
   1   2   0 22606.0 1174.51   8
  -1  -2   0 25697.6 1215.31   8
   1   2   0 23358.3 713.209   9
   1   2   1 295136. 3578.70   4
  -1  -2  -1 310631. 4037.79  13
  -1  -2  -1 308820. 4013.51  17
  -1  -2  -1 312526. 3929.18  12
   1   2   1 312210. 3574.41   2
   1   2   1 305920. 2711.21   9
  -1  -2  -1 313366. 3680.83   4
  -1  -2  -1 308046. 2669.24   9
  -1  -2  -1 314155. 4162.99   8
   1   2   1 300830. 3967.10  17
   1   2   1 297858. 3973.77  13
   1   2   1 301650. 3896.34  12
  -1  -2  -2 64026.5 1921.09   8
  -1  -2  -2 62905.9 1901.42  12
  -1  -2  -2 59998.2 1813.60  17
   1   2   2 62640.7 1645.14   2
   1   2   2 61830.8 1334.92   9
  -1  -2  -2 57502.9 1809.43  10
  -1  -2  -2 66975.1 1796.49   4
  -1  -2  -2 57598.4 1288.70   9
   1   2   2 57841.5 1788.65  13
   1   2   2 58053.2 1780.34  17
   1   2   2 58464.1 1758.40   4
   1   2   2 60302.9 1889.48  12
  -1  -2  -3 9526.26 824.612  12
   1   2   3 9158.80 592.162   9
   1   2   3 7512.32 737.791  17
   1   2   3 9348.72 786.818  13
   1   2   3 8990.82 831.101  12
  -1  -2  -3 8731.82 761.252   4
  -1  -2  -3 7539.25 720.554  10
  -1  -2  -3 7982.69 566.778   9
   1   2   3 8334.02 764.699   4
   1   2   4 15368.1 1099.89  12
   1   2   4 16018.7 1004.99  10
  -1  -2  -4 15785.1 1099.50  12
   1   2   4 14709.9 916.272  13
   1   2   4 15896.4 826.039   9
  -1  -2  -4 16409.8 1054.39  10
  -1  -2  -4 15144.7 823.363   9
   1   2   4 16470.1 1095.47   4
   1   2   4 16509.1 1059.10  17
  -1  -2  -4 17508.8 1089.06   4
   1   2   5 86186.7 2103.40  13
   1   2   5 87510.9 2605.12  12
   1   2   5 90084.0 2090.08   9
  -1  -2  -5 88043.8 2362.68  10
   1   2   5 98024.6 2505.12  10
   1   2   5 88002.1 2425.72  17
   1   2   5 89820.8 2548.15   4
  -1  -2  -5 87474.3 2063.28   9
  -1  -2  -6 1818.83 404.562   6
  -1  -2  -6 1571.91 406.198  14
   1   2   6 1535.28 475.450   4
   1   2   6 1326.33 353.889  10
   1   2   6 1768.62 402.136  13
  -1  -2  -6 1367.40 418.529  10
   1   2   6 1440.49 477.637  12
   1   2   6 1942.84 394.038   9
   1   2   7 4350.62 742.190   4
  -1  -2  -7 3513.60 503.168  14
   1   2   7 4630.31 601.361   9
   1   2   7 4982.81 553.896  13
  -1  -2  -7 4238.76 559.460   6
  -1  -2  -7 3098.17 555.168  10
   1   2   7 4487.48 790.539  12
   1   2   8 699.699 277.216  13
   1   2   8 1236.99 583.958  12
  -1  -2  -8 1108.94 313.055   6
  -1  -2  -8 1193.73 416.397  10
   1   2   8 617.250 425.471   4
  -1  -2  -8 553.461 308.887  14
   1   2   9 2654.88 392.734  13
   1   2   9 3095.65 762.380  12
  -1  -2  -9 3404.99 547.980  14
  -1  -2  -9 5132.53 937.302  15
  -1  -2  -9 3417.56 469.978   6
   1   2   9 3017.95 692.214   4
  -1  -2  -9 3795.92 663.447  10
  -1  -2 -10 807.633 358.907  14
   1   2  10-3.47217 445.966  12
   1   2  10 332.677 253.576  13
  -1  -2 -10 941.684 467.704  10
  -1  -2 -10 1288.45 646.272  15
   1   2  10 21.7973 416.619   4
   1   2  11-330.754 489.221   4
  -1  -2 -11 97.8580 283.504  14
   1   2  11-166.519 466.893  12
   1   2  11-200.200 280.648  13
  -1  -2 -11 258.340 488.320  15
  -1  -2 -11-111.812 452.655  10
   1   2  12 516.795 237.430  13
  -1  -2 -12 437.659 537.577  15
   1   2  12 491.632 507.782   4
  -1  -2 -12-42.9113 340.485  14
   1   2  12 46.4005 511.905  12
  -1  -2 -12 787.274 442.009  10
  -1  -2 -13 21971.1 1339.96  14
   1   2  13 22613.6 978.288  13
   1   2  13 21529.7 1747.91  12
  -1  -2 -13 20868.1 1517.14  10
   1   2  13 23635.0 1875.79   4
  -1  -2 -13 20032.1 1607.82  15
   1   2  14 49173.8 2610.06  12
   1   2  14 50248.5 1385.17  13
  -1  -2 -14 48196.7 2039.71  14
  -1  -2 -14 46396.3 2278.16  10
   1   2  14 44595.0 2625.13   4
  -1  -2 -14 50682.1 2513.35  15
  -1  -2 -15 1005.18 470.347  14
  -1  -2 -15 761.109 560.190  10
  -1  -2 -15 255.753 723.471  15
   1   2  15 504.309 566.686   4
   1   2  15 805.909 197.842  13
  -1  -2 -16 26114.3 1627.10  14
  -1  -2 -16 24222.1 1864.32  15
   1   2  16 25500.6 2091.74   4
  -1  -2 -16 25942.4 1883.44  10
   1   2  16 24217.2 816.679  13
  -1  -2 -17 5892.62 1171.70  15
   1   2  17 8984.60 1366.72   4
  -1  -2 -17 8355.56 1028.20  14
  -1  -2 -17 10672.0 1310.02  10
  -1  -2 -18 2897.98 921.669  15
   1   2  18 1697.91 849.335   4
  -1  -2 -18 1569.94 522.744  14
  -1  -2 -18 2145.68 784.428  10
  -1  -2 -19-342.802 540.915  10
  -1  -2 -19 479.184 619.472  15
   1   2  19 1131.42 757.812   4
  -1  -2 -19 350.181 388.970  14
  -1  -2 -20 338.215 636.688  15
  -1  -2 -20 929.816 952.412   7
  -1  -2 -20 856.335 580.485  10
  -1  -2 -20 164.770 453.425  14
   1   2  20 238.361 558.310   4
  -1  -2 -21 6082.59 1125.59  10
  -1  -2 -21 5529.51 881.755  14
  -1  -2 -21 5230.42 1104.19  15
  -1  -2 -21 6787.02 1370.47   7
   1   2  21 5257.48 1237.34   4
  -1  -2 -22 2751.49 916.615  15
  -1  -2 -22 3865.85 1139.76   7
  -1  -2 -22 2019.61 779.511  10
   1   2  22 2244.45 998.582   4
  -1  -2 -22 3043.96 742.526  14
   1   2  22 2551.18 888.497   1
  -1  -2 -23 1963.88 1026.06   7
  -1  -2 -23 400.999 584.145  10
   1   2  23 1741.95 910.983   4
   1   2  23 1070.44 723.821   1
  -1  -2 -23 711.330 686.977  15
   1   2  24 5172.40 1267.95   1
  -1  -2 -24 6254.30 1161.95  10
  -1  -2 -24 4392.11 1205.14   7
  -1  -2 -24 6305.22 1274.92  15
   1   2  24 6951.13 1480.67   4
   1   2  25 4091.70 1098.94   1
  -1  -2 -25 3454.92 1223.09   7
  -1  -2 -25 2886.56 925.165  10
   1   2  25 3056.49 946.242   4
  -1  -2 -25 4117.96 1107.68  15
   1   2  26 1265.10 756.098   1
  -1  -2 -26 13.8053 713.322  15
  -1  -2 -27-17.5003 684.650   8
  -1  -2 -27 2102.09 939.382  15
   1   2  27 585.323 814.502   1
  -1  -2 -27 888.274 945.075   7
  -1  -2 -28 1809.46 835.451  15
  -1  -2 -28 2449.70 1013.49   7
   1   2  28 1898.87 775.872   2
   1   2  28 3036.89 1081.51   1
   1   2  29 489.036 676.380   2
  -1  -2 -29-223.613 669.905  15
   1   2  29 1159.21 745.765   1
   1   2  30 519.597 894.631   1
   1   3 -32 934.267 842.081   8
   1   3 -31 1186.06 862.714  15
   1   3 -31-30.4706 684.173   8
  -1  -3  31 1219.96 1005.19  16
  -1  -3  30-452.552 783.683  16
   1   3 -30 475.663 670.394   8
   1   3 -30 828.835 771.143  15
   1   3 -29-698.733 818.894   8
  -1  -3  29-90.9281 582.954  16
  -1  -3  29 548.335 797.129   2
   1   3 -29-143.171 797.065  15
   1   3 -28-601.637 652.293   7
   1   3 -28 186.415 614.874  15
   1   3 -28-395.996 609.310   8
  -1  -3  28-586.155 708.878  16
  -1  -3  28 467.679 617.016   2
  -1  -3  27 950.127 910.192   2
   1   3 -27 1155.74 941.575   8
   1   3 -27 813.325 694.184  15
  -1  -3  27 574.252 743.851  16
   1   3 -27 350.475 688.943   7
   1   3 -26 2050.81 879.316  15
  -1  -3  26 2082.76 809.170   2
   1   3 -26 1330.70 748.203   7
  -1  -3  26 2615.47 1050.94  16
   1   3 -26 1894.80 839.335   8
   1   3 -25 7343.56 1376.91   8
  -1  -3  25 8162.33 1528.17   2
   1   3 -25 7902.70 1292.33   7
   1   3 -25 7622.29 1348.14  15
  -1  -3  25 9311.83 1611.31  16
  -1  -3  24 1558.21 899.310   2
   1   3 -24 515.705 728.746   8
   1   3 -24 1190.60 713.936   7
   1   3 -24 1194.11 751.101  15
  -1  -3  24 750.146 832.838  16
  -1  -3  23 10336.0 1575.02   2
   1   3 -23 9720.16 1299.88   7
  -1  -3  23 9668.05 1501.86  16
   1   3 -23 10288.5 1537.48  15
   1   3 -23 9599.13 1496.25   8
   1   3 -22 321.398 605.081  15
  -1  -3  22 636.617 759.204   2
   1   3 -22 175.173 472.984   8
  -1  -3  22 212.842 634.142  16
   1   3 -22 433.271 501.675   7
   1   3 -21 2919.16 916.378  15
   1   3 -21 605.994 533.061   7
   1   3 -21 633.084 688.975   8
  -1  -3  21 1174.60 643.642  16
  -1  -3  21 1550.66 799.064   2
   1   3 -20 10135.4 1430.01   8
   1   3 -20 11588.2 1008.22  13
  -1  -3  20 13784.8 999.076   1
  -1  -3  20 11632.3 1572.96   2
   1   3 -20 10036.1 1353.15  15
   1   3 -20 11745.7 1289.36   7
  -1  -3  20 13442.2 1659.31  16
   1   3 -19 584.877 526.537   7
  -1  -3  19 1031.62 386.236   1
  -1  -3  19 735.317 637.355   2
  -1  -3  19 444.249 722.833  16
   1   3 -19 767.924 376.757  13
   1   3 -19 532.675 618.498   8
  -1  -3  19 2598.11 1201.28  11
   1   3 -19 1708.46 743.072  15
   1   3 -18 1179.66 793.543   8
   1   3 -18 521.054 443.600  13
  -1  -3  18 1482.28 716.409   2
   1   3 -18 348.046 416.288   7
   1   3 -18 1411.05 718.825  15
  -1  -3  18 1495.86 333.522   5
  -1  -3  18 963.550 326.824   1
  -1  -3  18 140.577 743.775  16
   1   3 -17 4357.28 736.575   7
  -1  -3  17 6253.20 550.252   5
  -1  -3  17 5790.04 1137.20   2
  -1  -3  17 5855.99 1374.21  11
  -1  -3  17 5557.16 596.330   1
   1   3 -17 6088.84 793.044  13
   1   3 -17 6018.57 1086.07   8
  -1  -3  17 5230.70 1047.22  16
   1   3 -17 5318.07 1035.04  15
   1   3 -16 65113.3 2965.21  15
   1   3 -16 64630.3 2544.63   7
  -1  -3  16 69942.5 3332.15  16
  -1  -3  16 69142.6 3435.67  11
   1   3 -16 67234.6 2401.91  13
   1   3 -16 63960.2 3062.50   8
  -1  -3  16 69463.5 1870.61   1
  -1  -3  16 66692.5 3190.42   2
  -1  -3  16 68334.8 1696.60   5
  -1  -3  15 2497.96 440.895   5
  -1  -3  15 1693.77 799.011   2
   1   3 -15 1099.52 415.955  13
   1   3 -15 883.993 349.695   7
  -1  -3  15 1299.57 308.720   1
   1   3 -15 2043.60 711.114  15
   1   3 -15 792.704 608.984   8
  -1  -3  15 1093.88 699.208  16
  -1  -3  15 2641.74 939.745  11
   1   3 -14 1670.93 689.334   8
  -1  -3  14 1559.41 420.387   5
  -1  -3  14 932.477 259.210   1
  -1  -3  14 824.424 750.676  16
   1   3 -14 679.904 361.750   7
   1   3 -14 1747.88 699.943  15
  -1  -3  14 1331.77 765.993  11
  -1  -3  14 1116.15 587.881   2
   1   3 -14-47.1410 372.581  13
   1   3 -14 1243.28 360.989   4
  -1  -3  13 7443.10 1099.84  11
   1   3 -13 5603.32 767.964  13
  -1  -3  13 5166.00 962.734  16
  -1  -3  13 5668.44 877.819   2
   1   3 -13 6053.44 960.088   8
   1   3 -13 5556.99 679.349   7
  -1  -3  13 7274.92 665.304   5
  -1  -3  13 5802.50 490.367   1
   1   3 -13 6419.86 651.069   4
  -1  -3  12 20059.2 1663.83  16
  -1  -3  12 20615.2 845.558   1
   1   3 -12 21937.5 1641.28   8
   1   3 -12 20156.5 1338.64  13
  -1  -3  12 19383.2 1614.14  11
   1   3 -12 20140.8 1198.86   7
  -1  -3  12 18345.6 1508.41   2
   1   3 -12 20895.0 1074.17   4
  -1  -3  11 3984.76 561.037   7
   1   3 -11 4946.88 868.988   8
  -1  -3  11 3696.99 772.676  11
  -1  -3  11 4569.08 413.503   1
   1   3 -11 3952.26 571.729   7
   1   3 -11 5536.75 552.524   4
   1   3 -11 4636.68 735.572  13
  -1  -3  11 5830.27 978.137  16
   1   3 -11 4818.24 408.111   1
  -1  -3  11 5160.36 851.275   2
   1   3 -10 13358.9 1115.72   3
   1   3 -10 12599.7 886.362   7
  -1  -3  10 13101.6 1313.75  16
   1   3 -10 14001.0 1266.75   8
  -1  -3  10 12060.3 1199.21  11
  -1  -3  10 10520.9 1095.18   2
  -1  -3  10 12492.1 854.760   7
   1   3 -10 14654.8 665.880   1
   1   3 -10 14446.5 796.903   4
   1   3 -10 13912.5 1102.09  13
   1   3  -9 10733.4 572.667   1
  -1  -3   9 8436.39 1032.99  16
   1   3  -9 9008.77 869.614  13
   1   3  -9 9233.88 1020.09   8
  -1  -3   9 9480.15 1054.31  11
   1   3  -9 10131.1 974.262   3
  -1  -3   9 10875.2 1052.39   2
  -1  -3   9 9716.08 730.927   7
   1   3  -8 34840.5 1033.36   1
   1   3  -8 29505.8 1550.62  13
   1   3  -8 31482.3 1584.95   3
  -1  -3   8 33813.5 1790.56   2
  -1  -3   8 32838.3 1250.08   7
   1   3  -8 32635.9 1754.36   8
  -1  -3   8 31354.8 1829.48  16
  -1  -3   8 34468.7 1804.07  11
   1   3  -7 33056.1 1595.39   3
   1   3  -7 34200.9 1673.69  13
  -1  -3   7 35709.8 1263.31   7
   1   3  -7 36324.1 1436.20   5
   1   3  -7 32222.2 1723.33   8
   1   3  -7 36356.9 1082.42   1
  -1  -3   7 33402.7 1727.96   2
  -1  -3   7 33942.9 1739.10  11
  -1  -3   7 33244.6 1830.06  16
  -1  -3   6 982.670 472.615   2
   1   3  -6 636.036 222.970   1
   1   3  -6 1009.96 528.061   8
  -1  -3   6 626.867 395.847  11
  -1  -3   6 542.816 240.965   7
  -1  -3   6 655.042 142.231  12
   1   3  -6 115.282 442.476  13
   1   3  -6 424.406 147.924  12
   1   3  -6 678.297 410.145   3
   1   3  -6 288.128 152.234   4
   1   3  -6 627.747 294.895   5
  -1  -3   6 24.7976 509.201  16
   1   3  -5 27381.0 1020.22   1
   1   3  -5 24651.0 1435.69  13
   1   3  -5 25216.9 884.152   4
   1   3  -5 24892.9 825.424  12
   1   3  -5 23402.2 1342.95   3
   1   3  -5 26531.3 1479.75  17
  -1  -3   5 25527.2 1406.88  11
  -1  -3   5 27186.3 852.210  12
   1   3  -5 26603.0 1513.76   8
  -1  -3   5 27153.9 1446.80   2
  -1  -3   5 25790.5 1571.23  16
   1   3  -5 27210.3 1310.80   5
  -1  -3   4 12610.3 655.791  12
  -1  -3   4 11352.8 1027.98  16
   1   3  -4 11155.7 988.679  13
   1   3  -4 11070.8 961.747   3
   1   3  -4 11250.2 637.243  12
   1   3  -4 11060.2 618.075   4
   1   3  -4 11136.7 934.639  17
   1   3  -4 13164.0 966.487   5
  -1  -3   4 11669.0 993.602   2
   1   3  -4 11255.6 997.615   8
   1   3  -3 6419.49 512.922   4
   1   3  -3 7507.60 768.830   5
   1   3  -3 6382.58 798.527   8
  -1  -3   3 5943.84 686.853  17
  -1  -3   3 8432.94 599.819  12
   1   3  -3 6580.66 785.673   3
   1   3  -3 6465.23 745.552  17
   1   3  -3 6726.52 569.302  12
  -1  -3   3 6021.60 745.065   2
  -1  -3   3 6789.10 521.135   4
   1   3  -3 7754.55 756.585   2
  -1  -3   3 6400.21 800.828  16
   1   3  -3 6715.87 867.766  13
  -1  -3   2 4269.75 485.724   9
   1   3  -2 3368.21 659.754  13
   1   3  -2 3827.00 597.424  17
   1   3  -2 4859.48 613.596   2
   1   3  -2 4509.37 524.697  12
   1   3  -2 4692.57 770.797   3
  -1  -3   2 4456.84 472.334   4
   1   3  -2 4673.38 709.674   5
  -1  -3   2 4440.43 587.080  17
  -1  -3   2 5192.28 520.562  12
   1   3  -2 2985.27 564.964   8
   1   3  -2 3917.24 443.965   4
  -1  -3   2 3860.70 692.549   2
  -1  -3   1 37572.9 1246.83   9
   1   3  -1 38653.3 1380.26   4
   1   3  -1 40933.0 1492.21  12
  -1  -3   1 43298.7 1420.96   4
  -1  -3   1 45007.6 1532.70  12
   1   3  -1 40251.4 1642.11  17
  -1  -3   1 36543.4 1590.04   2
   1   3  -1 37915.6 1754.23   8
  -1  -3   1 42587.2 1663.83  17
   1   3  -1 40468.3 1620.91   2
   1   3  -1 39012.5 1788.80  13
   1   3   0 1022.63 563.700  13
   1   3   0 33.1469 399.401   8
  -1  -3   0 567.215 249.679   4
   1   3   0 298.509 304.477  12
  -1  -3   0 281.591 293.579  12
   1   3   0 136.615 248.353   2
   1   3   0 305.878 246.654   9
  -1  -3   0-134.875 298.577  17
   1   3   0 516.587 355.988   4
  -1  -3   0 997.785 481.524   2
   1   3   0 426.897 309.111  17
  -1  -3   0 329.529 247.537   9
  -1  -3  -1 47774.1 1770.08  17
   1   3   1 42753.5 1823.96  13
   1   3   1 42919.6 1686.95  12
   1   3   1 45724.1 1367.51   9
  -1  -3  -1 47162.8 1766.35  12
   1   3   1 45010.4 1731.16  17
   1   3   1 45837.1 1722.66   2
  -1  -3  -1 41143.4 1328.43   9
   1   3   1 44632.0 1642.72   4
  -1  -3  -1 47679.7 1678.01   4
   1   3   1 41759.6 1786.86   8
  -1  -3  -2 15021.9 1042.06   4
   1   3   2 14409.3 1079.39  12
   1   3   2 14164.8 811.125   9
   1   3   2 14216.7 1042.96   2
  -1  -3  -2 16887.4 1076.76  17
  -1  -3  -2 15732.4 850.541   9
   1   3   2 15606.3 1054.10   4
   1   3   2 15389.8 1064.21  17
   1   3   2 15707.1 1148.19  13
   1   3   3 1712.51 497.559  12
  -1  -3  -3 1474.62 445.018  10
  -1  -3  -3 1621.31 461.916  17
   1   3   3 2218.46 485.280   2
   1   3   3 1379.08 343.870   9
  -1  -3  -3 1348.60 352.868   9
   1   3   3 1602.30 456.223   4
   1   3   3 1449.79 404.589  17
   1   3   3 3345.73 709.068  13
  -1  -3  -4 37309.9 1431.27   9
   1   3   4 37836.1 1853.15  12
  -1  -3  -4 38424.2 1679.00  10
   1   3   4 35415.6 1628.10  13
   1   3   4 39184.9 1490.84   9
   1   3   4 39442.1 1782.73   4
   1   3   4 36443.1 1638.35  17
   1   3   5 11506.0 954.688  17
  -1  -3  -5 12416.3 985.119  10
  -1  -3  -5 11669.6 850.840   9
   1   3   5 12818.2 898.841   9
   1   3   5 12997.2 1176.69  12
   1   3   5 12539.3 1129.28   4
   1   3   5 12578.4 1036.24  13
  -1  -3  -6 34466.4 1540.85   9
  -1  -3  -6 33695.5 1589.81  14
   1   3   6 33968.4 1625.72  13
  -1  -3  -6 34030.0 1662.44  10
   1   3   6 35013.0 1702.91  17
   1   3   6 31876.6 1806.30   4
   1   3   6 36446.9 1565.25   9
   1   3   6 35225.7 1918.88  12
   1   3   7-394.175 442.655  12
  -1  -3  -7 470.597 378.578   9
   1   3   7 380.189 441.216  13
  -1  -3  -7 571.238 473.192  14
   1   3   7-196.803 433.616   4
  -1  -3  -7-669.554 422.669  10
   1   3   7 646.208 499.120  17
  -1  -3  -8-199.196 337.885  14
   1   3   8 472.990 499.368  12
   1   3   8 344.285 444.843   4
   1   3   8 1080.25 522.852  17
   1   3   8 519.630 344.651  13
  -1  -3  -8 536.767 322.580  10
  -1  -3  -8 209.051 342.909   9
   1   3   9 880.708 580.616  12
   1   3   9 607.637 400.140  13
  -1  -3  -9 512.505 382.883  14
  -1  -3  -9 68.2218 354.726  10
   1   3   9 634.031 489.983   4
   1   3  10 297.573 690.984  12
   1   3  10 176.535 553.151   4
  -1  -3 -10-1193.32 541.492  14
   1   3  10 501.067 362.990  13
  -1  -3 -10 233.867 385.260  10
   1   3  11 7905.95 1110.38  12
  -1  -3 -11 9569.19 1296.85  15
   1   3  11 7852.70 1169.37   4
   1   3  11 8276.70 832.896  13
  -1  -3 -11 8357.85 946.800  14
  -1  -3 -11 8578.54 957.596  10
   1   3  12 145.748 372.006  13
   1   3  12-150.684 612.095  12
   1   3  12-291.915 641.688   4
  -1  -3 -12 1047.68 517.212  10
  -1  -3 -12 120.685 414.026  14
  -1  -3 -13 1812.31 544.862  14
   1   3  13 1314.77 374.075  13
  -1  -3 -13 1281.40 413.342  10
   1   3  13 2439.98 673.647  12
   1   3  13 2180.45 872.573   4
  -1  -3 -13 2607.67 930.055  15
   1   3  14-502.134 421.694  13
  -1  -3 -14 282.432 389.445  14
  -1  -3 -14 1148.60 660.013  15
  -1  -3 -14-933.436 568.824  10
   1   3  14 147.361 610.047   4
   1   3  14-100.441 587.974  12
   1   3  15 2212.46 356.124  13
  -1  -3 -15 2264.37 810.492  15
  -1  -3 -15 1925.91 551.962  14
  -1  -3 -15 3849.17 784.152  10
   1   3  15 2254.22 800.065   4
   1   3  15 1990.35 686.946  12
   1   3  16 19132.9 1925.16  12
  -1  -3 -16 20603.2 1667.43  10
   1   3  16 21941.8 1148.69  13
  -1  -3 -16 21481.7 1929.66  15
   1   3  16 19174.1 1940.71   4
  -1  -3 -16 20217.5 1505.06  14
  -1  -3 -17 648.761 495.842  14
  -1  -3 -17-477.531 799.460  15
   1   3  17 1214.26 690.246  12
   1   3  17 242.675 225.029  13
  -1  -3 -17 744.715 573.886  10
   1   3  17-241.756 712.310   4
  -1  -3 -18 7918.97 1066.11  14
  -1  -3 -18 6814.21 1157.70  15
  -1  -3 -18 7544.04 1160.01  10
   1   3  18 8927.72 1465.51   4
  -1  -3 -19 2087.47 693.833  10
   1   3  19 760.554 663.492   4
  -1  -3 -19 1861.02 984.874   7
  -1  -3 -19 853.896 479.241  14
  -1  -3 -19 142.749 840.146  15
  -1  -3 -20 130.229 389.422  14
   1   3  20 147.473 535.016   4
  -1  -3 -20 1753.78 1068.35   7
  -1  -3 -20 2253.03 977.084  15
  -1  -3 -20 1138.47 650.031  10
  -1  -3 -21 2027.98 895.343  15
   1   3  21 797.220 695.746   4
  -1  -3 -21 1130.12 475.628  14
  -1  -3 -21 1175.82 1014.86   7
  -1  -3 -21 582.313 555.852  10
  -1  -3 -22 2369.60 973.630  15
  -1  -3 -22 3652.83 1205.90   7
  -1  -3 -22 1806.98 685.401  10
   1   3  22 2104.98 964.697   4
  -1  -3 -23 13377.6 1988.25   7
  -1  -3 -23 13411.6 1588.57  10
   1   3  23 12593.7 1865.03   4
  -1  -3 -23 10940.9 1694.84  15
  -1  -3 -24 1783.36 992.192   7
   1   3  24 632.690 601.586   4
  -1  -3 -24 1612.96 973.894  15
  -1  -3 -25 3008.37 1182.71   7
   1   3  25 3975.96 1256.82   4
   1   3  25 1869.02 897.978   1
  -1  -3 -25 2651.45 893.294  15
  -1  -3 -26 300.829 734.470  15
  -1  -3 -26 1447.32 1110.44   7
   1   3  26-240.591 797.816   1
   1   3  26 335.314 748.702   4
  -1  -3 -27 2055.94 865.896  15
  -1  -3 -27 2971.61 1280.90   7
   1   3  27 3247.94 1200.35   1
   1   3  27 2992.29 1148.78   4
  -1  -3 -28-588.515 605.809  15
   1   3  28 1102.58 912.711   1
  -1  -3 -29 168.415 727.937  15
   1   3  29 110.398 667.728   1
  -1  -3 -30-2081.21 1007.31  15
   1   4 -30 973.565 881.528   8
  -1  -4  30 562.168 666.844  16
  -1  -4  29 834.035 781.554   2
   1   4 -29-283.905 750.156   8
  -1  -4  29 328.108 774.846  16
  -1  -4  28 8576.38 1674.82   2
   1   4 -28 5459.26 1350.60   8
  -1  -4  28 9289.69 1813.06  16
  -1  -4  27 3646.03 1214.02   2
   1   4 -27 4142.93 1234.39   8
  -1  -4  27 5188.19 1396.05  16
  -1  -4  26 3729.34 1202.63  16
   1   4 -26 3868.34 1217.30   8
  -1  -4  26 3036.93 1123.01   2
  -1  -4  25 1473.16 859.329   2
   1   4 -25 338.832 676.772   8
  -1  -4  25 1733.77 931.492  16
   1   4 -24 6071.14 1271.10   8
  -1  -4  24 6137.99 1353.29  16
  -1  -4  24 6005.72 1242.39   2
   1   4 -24 7334.90 1176.40   7
   1   4 -23-280.685 478.008   7
   1   4 -23-48.1206 514.188   8
  -1  -4  23-611.668 796.498   2
  -1  -4  23 704.523 735.575  16
   1   4 -22 475.521 560.468   8
   1   4 -22-33.5490 403.262   7
  -1  -4  22 106.839 576.629  16
  -1  -4  22-658.462 779.258   2
   1   4 -21-32.6724 562.872   8
   1   4 -21 786.576 429.969   7
  -1  -4  21 1091.11 680.964   2
  -1  -4  21 880.155 701.949  16
   1   4 -20 131.811 364.479   7
   1   4 -20 1001.48 691.268   8
  -1  -4  20 27.4153 469.131   2
   1   4 -20-285.330 468.167  13
  -1  -4  20-71.3095 644.620  16
   1   4 -19 4346.44 783.379  13
   1   4 -19 2566.72 608.637   7
  -1  -4  19 3383.49 1021.79  16
   1   4 -19 3390.26 962.730   8
  -1  -4  19 2576.37 854.849   2
   1   4 -18 846.161 471.104   7
   1   4 -18-111.160 408.102  13
  -1  -4  18 1020.00 365.171   1
   1   4 -18 87.0797 527.163   8
  -1  -4  18 36.7141 719.747   2
  -1  -4  18 280.412 688.180  16
  -1  -4  17 5964.49 596.863   1
  -1  -4  17 5919.96 1116.97   2
   1   4 -17 4994.65 742.095   7
  -1  -4  17 8793.90 1492.35  11
   1   4 -17 4186.65 1024.83   8
   1   4 -17 6188.69 921.420  13
  -1  -4  17 5113.33 1220.84  16
   1   4 -16 18278.0 1466.64  13
   1   4 -16 17595.8 1726.12   8
   1   4 -16 18721.7 1307.34   7
  -1  -4  16 18796.5 1961.28  11
  -1  -4  16 18693.1 1001.33   1
  -1  -4  16 17731.4 1790.99  16
  -1  -4  16 18696.8 1806.78   2
  -1  -4  15 8409.30 1316.95  11
   1   4 -15 8073.64 1190.56   8
  -1  -4  15 9503.70 1367.28  16
   1   4 -15 8504.43 881.648   7
  -1  -4  15 6889.01 1128.65   2
   1   4 -15 9111.89 1054.26  13
  -1  -4  15 8026.73 650.717   1
   1   4 -15 7027.08 764.489   4
  -1  -4  14 2659.03 416.534   1
  -1  -4  14 2891.80 777.902   2
  -1  -4  14 2822.24 900.505  11
   1   4 -14 1869.63 755.878   8
  -1  -4  14 2431.70 858.547  16
   1   4 -14 2466.48 390.286   1
   1   4 -14 2018.69 496.919   7
   1   4 -14 3170.05 727.842  13
   1   4 -14 2590.38 501.711   4
   1   4 -13 15027.5 989.267   4
   1   4 -13 15823.0 1337.44  13
  -1  -4  13 13984.5 1599.60  16
  -1  -4  13 15728.5 1591.06  11
   1   4 -13 15032.3 837.419   1
  -1  -4  13 15586.0 1051.34   7
   1   4 -13 15414.4 1570.86   8
  -1  -4  13 14777.0 1502.61   2
  -1  -4  12 6248.36 660.286   7
  -1  -4  12 6044.23 991.185  11
   1   4 -12 4487.00 951.187   8
   1   4 -12 5210.27 832.277   3
  -1  -4  12 6360.04 1108.28  16
   1   4 -12 5459.43 520.753   1
   1   4 -12 5094.10 808.293  13
  -1  -4  12 4344.55 827.228   2
  -1  -4  11 1291.29 630.813   2
   1   4 -11 476.518 478.186  13
   1   4 -11-213.144 553.049   8
   1   4 -11 684.096 233.929   1
  -1  -4  11 431.765 262.913   7
  -1  -4  11-986.784 734.112  11
   1   4 -11 738.126 426.367   3
  -1  -4  11 778.306 671.451  16
  -1  -4  10 23278.8 1084.16   7
   1   4 -10 21209.4 1499.17  13
  -1  -4  10 21425.4 1610.36  11
  -1  -4  10 19382.4 1734.91  16
  -1  -4  10 23525.6 1741.23   2
   1   4 -10 21516.1 1684.66   8
   1   4 -10 23958.9 1046.79   1
   1   4 -10 22340.0 1503.24   3
   1   4  -9 15140.8 1395.23   8
   1   4  -9 13186.9 1206.33  13
   1   4  -9 13858.9 1194.45   3
  -1  -4   9 15386.0 867.975   7
  -1  -4   9 15769.4 1363.03  11
  -1  -4   9 16553.7 1502.85  16
   1   4  -9 14718.8 1024.21   5
  -1  -4   9 15069.4 1405.15   2
   1   4  -9 17016.9 906.600   1
   1   4  -8 30898.1 1900.34   8
  -1  -4   8 33541.9 1218.64   7
   1   4  -8 31703.8 858.558  12
   1   4  -8 32203.8 1224.37   4
   1   4  -8 31256.6 1805.58  13
   1   4  -8 31984.4 1754.32   3
   1   4  -8 34588.7 1313.66   1
  -1  -4   8 34041.4 1883.08  11
  -1  -4   8 30119.6 1971.88  16
   1   4  -8 32801.8 1536.37   5
  -1  -4   8 31874.3 1912.85   2
  -1  -4   7 7575.48 961.809   2
   1   4  -7 9665.27 1056.19  13
   1   4  -7 8851.65 952.829   3
  -1  -4   7 9404.17 657.286   7
   1   4  -7 9418.50 733.965   1
  -1  -4   7 8614.66 1070.40  16
  -1  -4   7 9614.45 560.109  12
   1   4  -7 9330.60 687.512   4
  -1  -4   7 9450.38 1016.32  11
   1   4  -7 9404.00 548.121  12
   1   4  -7 8801.57 1084.08   8
   1   4  -6 25926.2 1010.15  12
   1   4  -6 26995.9 1731.04  13
   1   4  -6 26366.1 1123.85   4
  -1  -4   6 28687.5 1046.77  12
   1   4  -6 27952.7 1248.03   1
  -1  -4   6 24452.4 1502.07  11
  -1  -4   6 25157.4 1572.10   2
   1   4  -6 25185.3 1531.70   3
   1   4  -6 24937.7 1668.32   8
  -1  -4   6 26425.6 1746.78  16
  -1  -4   6 26940.6 1106.34   7
   1   4  -5 7074.31 895.089   8
   1   4  -5 10626.0 1129.16  13
   1   4  -5 7312.52 623.799   4
   1   4  -5 7780.30 897.729   3
  -1  -4   5 7378.35 842.130  11
   1   4  -5 9199.89 749.691   1
  -1  -4   5 7844.06 633.216  12
   1   4  -5 8622.76 971.163  17
  -1  -4   5 7033.91 984.597  16
  -1  -4   5 7319.72 948.592   2
   1   4  -5 7515.57 599.749  12
  -1  -4   4 3714.09 703.932   2
  -1  -4   4 2454.67 633.134  16
   1   4  -4 4438.16 700.432  17
  -1  -4   4 3879.38 469.036  12
   1   4  -4 3340.46 776.048  13
   1   4  -4 2934.12 644.944   8
   1   4  -4 3456.23 464.417   4
   1   4  -4 3244.81 465.089  12
  -1  -4   4 2859.38 529.337   9
   1   4  -4 3143.17 691.950   3
   1   4  -3 30918.3 1723.96   3
   1   4  -3 32106.5 1847.91  13
   1   4  -3 33079.4 1418.48  12
   1   4  -3 33893.2 1379.52   4
  -1  -4   3 30655.6 1708.57   2
   1   4  -3 33531.6 1701.63  17
  -1  -4   3 34143.1 1433.81   9
  -1  -4   3 30890.8 1823.93  16
   1   4  -3 32234.7 1829.23   8
  -1  -4   3 35015.6 1438.90  12
  -1  -4   2 844.965 512.542   2
   1   4  -2 504.419 272.627   4
   1   4  -2 1348.04 753.812  13
  -1  -4   2 406.410 269.801  12
  -1  -4   2 537.925 276.949   4
   1   4  -2 524.191 397.225   8
   1   4  -2 716.197 418.577  17
   1   4  -2 499.016 322.931  12
  -1  -4   2 84.5560 292.406   9
   1   4  -1 40349.2 1634.98   4
   1   4  -1 38553.1 1680.67  12
  -1  -4   1 42806.2 1710.65   4
   1   4  -1 38412.8 1773.58  17
   1   4  -1 38872.4 2016.68  13
  -1  -4   1 38193.1 1863.77   2
   1   4  -1 38226.7 1877.63   8
  -1  -4   1 40236.8 1536.72   9
   1   4   0 10940.9 821.051   9
   1   4   0 10585.0 958.240  12
  -1  -4   0 10186.0 1065.31   2
   1   4   0 11087.0 1151.94  13
  -1  -4   0 11035.5 827.077   9
   1   4   0 12061.2 970.865   4
   1   4   0 9967.38 927.585  17
   1   4   0 10362.9 1044.95   8
   1   4   1 1055.28 410.398   4
   1   4   1 1623.13 465.259  17
   1   4   1 1699.32 531.498  12
   1   4   1 2449.88 771.830  13
   1   4   1 1410.53 380.117   9
  -1  -4  -1 950.911 321.041   9
   1   4   1 1283.05 480.662   8
   1   4   2 20166.0 1490.81  13
  -1  -4  -2 20616.3 1145.89   9
   1   4   2 21246.7 1347.44   4
   1   4   2 22305.8 1437.76  12
   1   4   2 19773.5 1268.26  17
   1   4   2 21994.9 1194.67   9
   1   4   3 5547.67 917.376  13
   1   4   3 4872.14 599.181   9
   1   4   3 5315.07 842.332  12
   1   4   3 4237.94 685.068   4
  -1  -4  -3 4041.06 566.105   9
   1   4   3 5523.53 727.684  17
   1   4   4 5004.08 892.887  13
   1   4   4 6391.53 795.800  17
  -1  -4  -4 5616.68 769.556  10
   1   4   4 5769.15 831.797   4
   1   4   4 6815.83 945.162  12
  -1  -4  -4 6090.63 686.316   9
   1   4   5 3846.48 709.409   4
   1   4   5 3756.68 844.490  12
   1   4   5 4578.44 872.544  13
  -1  -4  -5 3294.25 642.457  10
  -1  -4  -5 3321.84 597.256   9
   1   4   5 2655.82 563.000  17
  -1  -4  -6 563.054 401.151   9
   1   4   6 1222.29 648.906  13
   1   4   6 389.243 556.719  12
  -1  -4  -6 351.384 356.296  10
   1   4   6 422.373 506.526   4
   1   4   6 141.677 367.068  17
  -1  -4  -7 914.947 491.098   9
   1   4   7-224.635 380.866  17
   1   4   7 79.5448 463.695   4
   1   4   7 815.186 566.296  13
  -1  -4  -7 1196.81 645.692  14
  -1  -4  -7 474.942 359.192  10
   1   4   7 576.142 619.671  12
   1   4   8 15292.4 1283.22  13
   1   4   8 17042.6 1603.61  12
   1   4   8 14488.1 1418.96   4
  -1  -4  -8 15988.8 1296.44  10
   1   4   8 16590.7 1330.81  17
  -1  -4  -8 16232.5 1314.07  14
  -1  -4  -8 16052.0 1278.00   9
  -1  -4  -9 24662.5 1613.38  14
   1   4   9 24625.0 1886.90   4
   1   4   9 26928.4 1637.52  13
  -1  -4  -9 24625.9 1594.74  10
   1   4   9 26522.4 1995.10  12
  -1  -4  -9 25853.3 1621.25   9
   1   4   9 27739.5 1723.05  17
   1   4  10 11942.8 1203.42  17
  -1  -4 -10 8471.07 959.213  14
   1   4  10 10978.1 1385.02  12
  -1  -4 -10 8872.35 1006.43  10
   1   4  10 10231.4 1060.39  13
  -1  -4 -10 10058.1 1097.79   9
   1   4  10 10720.4 1309.74   4
  -1  -4 -11 5788.88 798.533  14
   1   4  11 7261.37 934.749  13
   1   4  11 8049.49 1289.63  12
   1   4  11 6200.61 1125.12   4
   1   4  11 8738.42 1118.26  17
  -1  -4 -11 7233.28 942.905  10
   1   4  12 2915.26 814.724  17
   1   4  12 1841.00 927.111  12
  -1  -4 -12 5192.40 1257.71  15
   1   4  12 2077.13 628.391  13
   1   4  12 2523.72 868.254   4
  -1  -4 -12 1795.61 686.852  10
  -1  -4 -12 2269.37 717.124  14
  -1  -4 -13 5826.14 1256.82  15
   1   4  13 3698.93 665.444  13
   1   4  13 5832.97 1149.87   4
   1   4  13 3189.48 954.252  12
  -1  -4 -13 4927.29 876.818  10
  -1  -4 -13 4683.32 855.757  14
   1   4  14 3445.10 661.488  13
  -1  -4 -14 3920.33 1052.46  15
  -1  -4 -14 3255.15 793.581  14
   1   4  14 4324.54 1114.70  12
  -1  -4 -14 3903.07 811.775  10
   1   4  14 3658.29 956.963   4
   1   4  15 13983.8 1137.91  13
  -1  -4 -15 14276.0 1691.98  15
   1   4  15 13152.5 1636.96  12
  -1  -4 -15 11549.4 1265.18  10
  -1  -4 -15 12093.4 1257.46  14
   1   4  15 13266.1 1664.77   4
   1   4  16 6674.09 1304.25  12
  -1  -4 -16 7043.02 1279.43  15
   1   4  16 5332.54 721.482  13
   1   4  16 7595.51 1325.95   4
  -1  -4 -16 6488.47 947.847  10
  -1  -4 -16 7333.64 1054.47  14
   1   4  17-341.533 755.902  12
   1   4  17-677.700 477.757  13
  -1  -4 -17-577.789 529.950  14
  -1  -4 -17 304.630 502.851  10
   1   4  17 179.721 518.425   4
  -1  -4 -17-753.821 826.734  15
   1   4  18 2738.11 996.075   4
   1   4  18 3150.07 970.032  12
  -1  -4 -18 1639.95 767.188  15
  -1  -4 -18 2699.08 741.943  10
  -1  -4 -18 2437.64 607.895  14
   1   4  19 152.871 709.565  12
   1   4  19 363.655 665.309   4
  -1  -4 -19-934.248 923.430  15
  -1  -4 -19 1979.26 729.469  10
  -1  -4 -19 3083.70 1106.80   7
  -1  -4 -19 798.807 475.142  14
  -1  -4 -20 1956.86 705.532  10
  -1  -4 -20-150.116 797.727  15
   1   4  20 1615.01 855.976   4
  -1  -4 -20 1654.97 664.911  14
  -1  -4 -20 3143.72 1296.99   7
   1   4  21 1892.69 985.790   4
  -1  -4 -21 4781.14 1492.65   7
  -1  -4 -21 2159.78 753.997  14
   1   4  22-455.656 661.908   4
  -1  -4 -22 588.698 649.520  15
  -1  -4 -22 884.536 872.915   7
  -1  -4 -23 1479.32 1013.51   7
  -1  -4 -23 917.824 931.658  15
   1   4  23 1402.82 852.269   4
  -1  -4 -24 8749.27 1573.44  15
  -1  -4 -24 9861.08 1873.68   7
   1   4  24 11341.8 1945.39   4
  -1  -4 -25 3378.82 1347.63   7
  -1  -4 -25 1001.73 823.418  15
   1   4  25 1712.96 1180.52   4
  -1  -4 -26 1131.47 929.208  15
   1   4  26 789.198 730.341   4
  -1  -4 -26 2591.19 1230.37   7
   1   4  27 729.978 848.001   1
  -1  -4 -27 2010.09 1096.04  15
  -1  -4 -28-1458.70 947.506  15
   1   5 -29 774.349 934.789   8
  -1  -5  28 964.692 862.349   2
   1   5 -28 85.4617 696.734   8
  -1  -5  28 1525.53 1044.44  16
   1   5 -27 1216.45 820.689   8
  -1  -5  27 615.091 1027.50  16
  -1  -5  27 53.1904 678.475   2
  -1  -5  26 1654.08 962.181   2
   1   5 -26 33.0782 570.314   8
  -1  -5  26 2788.75 1209.74  16
  -1  -5  25 290.800 819.122  16
  -1  -5  25 414.193 679.881   2
   1   5 -25 531.473 640.749   8
   1   5 -24 2298.40 1000.25   8
  -1  -5  24 1305.32 888.346   2
  -1  -5  24 1050.51 674.555  16
  -1  -5  23 760.090 703.225  16
   1   5 -23 1260.72 547.495   8
  -1  -5  23 475.368 542.314   2
   1   5 -22 4779.33 1140.38   8
  -1  -5  22 6401.03 1330.78  16
  -1  -5  22 6508.14 1388.82   2
  -1  -5  21 13303.9 1809.34   2
  -1  -5  21 12907.2 1826.35  16
   1   5 -21 10104.8 1591.82   8
  -1  -5  20 827.701 692.304   2
  -1  -5  20 743.869 657.037  16
   1   5 -20 1292.03 870.292   8
   1   5 -20-32.4562 398.521  13
  -1  -5  20 2122.69 1220.52  11
  -1  -5  19 1612.93 733.425   2
   1   5 -19 1093.19 695.001   8
  -1  -5  19 1566.65 899.259  16
   1   5 -19 473.162 511.271  13
   1   5 -18 1099.01 661.039  13
  -1  -5  18 169.065 564.047   2
   1   5 -18 141.682 611.998   8
  -1  -5  18 2355.02 1013.96  11
  -1  -5  18 1390.28 746.177  16
  -1  -5  17 4229.15 1051.38   2
   1   5 -17 2595.45 830.940   8
  -1  -5  17 5782.38 1238.25  11
  -1  -5  17 2722.84 887.552  16
   1   5 -17 6090.20 925.106  13
  -1  -5  16 5743.00 1138.05   2
   1   5 -16 6038.49 1045.31  13
  -1  -5  16 7479.47 1362.06  11
  -1  -5  16 5725.00 1245.84  16
   1   5 -16 5881.96 1200.45   8
   1   5 -15 2328.62 711.493  13
  -1  -5  15 1574.23 827.402   2
  -1  -5  15 2066.55 785.317  16
  -1  -5  15 1265.11 785.945  11
   1   5 -15 1190.42 740.495   8
  -1  -5  14-329.583 552.053   2
   1   5 -14-219.149 682.091   8
  -1  -5  14-288.277 697.644  16
   1   5 -14-514.590 674.102  13
   1   5 -14 337.050 492.635   3
  -1  -5  14-0.70227 692.774  11
   1   5 -13 1388.28 337.513   1
   1   5 -13 709.326 518.982   8
  -1  -5  13 1021.56 730.415   2
   1   5 -13-840.794 709.920  13
  -1  -5  13 897.292 614.216  11
   1   5 -13 1796.63 653.547   3
  -1  -5  13 932.243 778.256  16
   1   5 -12 12142.9 1415.66   8
  -1  -5  12 11421.0 1508.63  16
   1   5 -12 12329.5 1318.81  13
  -1  -5  12 14260.5 1450.78  11
  -1  -5  12 13298.4 846.048   7
  -1  -5  12 13024.2 1518.26   2
   1   5 -12 11175.0 1218.48   3
   1   5 -12 12460.3 888.179   1
   1   5 -11 1617.15 392.613   1
   1   5 -11 1599.34 639.116   8
   1   5 -11 1566.81 390.315   4
  -1  -5  11 1304.80 774.743   2
   1   5 -11 1699.74 748.315  13
   1   5 -11 1847.83 633.304   3
  -1  -5  11 1567.69 320.474   7
  -1  -5  11 708.144 654.727  11
  -1  -5  11 1552.30 718.175  16
   1   5 -10 924.846 456.957   3
   1   5 -10 1105.82 748.782   8
   1   5 -10 343.669 150.126  12
  -1  -5  10-317.863 313.847   7
  -1  -5  10-318.145 784.454  11
   1   5 -10-157.445 671.986  13
   1   5 -10 199.358 240.227   1
  -1  -5  10 187.741 732.170  16
   1   5 -10 289.090 236.523   4
  -1  -5   9 1600.52 517.696   2
   1   5  -9 3936.62 787.113   3
   1   5  -9 3325.75 509.097   4
   1   5  -9 3778.23 881.740  13
   1   5  -9 4205.15 402.467  12
  -1  -5   9 4890.20 917.403  11
   1   5  -9 3800.33 534.470   1
  -1  -5   9 3581.31 900.535  16
   1   5  -9 4042.47 952.708   8
  -1  -5   9 4289.09 480.199   7
  -1  -5   8-322.764 509.364   2
   1   5  -8-38.4254 204.783   4
   1   5  -8 95.6292 474.369   8
   1   5  -8 141.212 217.018  12
   1   5  -8 277.790 469.495   3
  -1  -5   8 3.42968 417.678  11
  -1  -5   8 662.009 681.973  16
   1   5  -8-491.842 666.277  13
  -1  -5   8 116.655 202.434   7
  -1  -5   7 78.0405 485.688  16
   1   5  -7-776.573 614.472   8
  -1  -5   7-133.921 222.675   7
   1   5  -7 389.158 542.535  13
   1   5  -7 32.7646 225.539  12
  -1  -5   7 174.204 455.899   2
  -1  -5   7 1.61567 169.104  12
  -1  -5   7 385.726 469.930  11
   1   5  -7-364.922 578.649   3
   1   5  -7 153.624 318.662   4
   1   5  -6 1342.34 384.755  12
  -1  -5   6 1369.09 625.525  16
   1   5  -6 1239.19 763.121  13
  -1  -5   6 1068.24 294.711  12
   1   5  -6 872.365 510.347   8
   1   5  -6 362.967 470.266   3
  -1  -5   6 1380.82 492.387  11
  -1  -5   6 342.783 521.484   2
  -1  -5   6 1360.63 436.818   9
   1   5  -6 1074.03 340.714   4
   1   5  -5 12388.4 1237.69   3
  -1  -5   5 12331.5 1291.66   2
   1   5  -5 13199.4 1398.60  13
   1   5  -5 12113.8 932.808   4
   1   5  -5 13308.3 944.046  12
  -1  -5   5 13226.8 945.006  12
  -1  -5   5 13718.6 1395.74  16
  -1  -5   5 12412.6 1111.35  11
  -1  -5   5 12840.4 1063.81   9
   1   5  -5 13115.0 1228.36  17
   1   5  -5 12109.6 1292.27   8
  -1  -5   4 204.631 572.936  16
  -1  -5   4 409.567 442.182   2
   1   5  -4 694.033 473.115   8
  -1  -5   4-203.330 426.417  11
   1   5  -4 1280.96 808.783  13
   1   5  -4 261.008 486.017   3
   1   5  -4 397.969 305.352   4
  -1  -5   4 155.109 376.259   9
   1   5  -4 306.066 325.793  12
   1   5  -4 506.355 438.433  17
   1   5  -3 8278.17 1185.42  13
   1   5  -3 8102.59 942.755  17
   1   5  -3 9301.23 856.343   4
   1   5  -3 9412.15 1109.59   8
  -1  -5   3 8623.78 1086.60  16
  -1  -5   3 8060.18 1045.99   2
   1   5  -3 8336.23 860.603  12
  -1  -5   3 8716.97 906.452   9
   1   5  -3 9326.61 1183.10   3
   1   5  -2 25594.6 1751.25   8
  -1  -5   2 26721.7 1855.17  16
   1   5  -2 24841.5 1458.20  12
   1   5  -2 26339.2 1598.45  17
  -1  -5   2 26969.9 1800.35   2
   1   5  -2 25148.7 1452.67   4
   1   5  -2 25557.8 1886.79  13
  -1  -5   2 26441.8 1431.38   9
   1   5  -1 8966.19 1273.85  13
   1   5  -1 7795.98 906.203  12
  -1  -5   1 7074.83 773.683   9
   1   5  -1 7224.06 845.356   4
   1   5  -1 6553.03 933.180   8
   1   5  -1 6816.71 840.323  17
  -1  -5   1 6264.89 954.335   2
   1   5   0 10121.2 1051.77  12
  -1  -5   0 10476.7 931.366   9
   1   5   0 11129.2 1176.80   8
   1   5   0 9390.56 977.845   4
   1   5   0 10666.4 1049.21  17
   1   5   0 10685.4 1282.88  13
   1   5   1 16895.2 1535.01  13
   1   5   1 18000.5 1361.82   4
   1   5   1 15873.8 1367.03   8
   1   5   1 16591.3 1368.12  12
   1   5   1 15519.5 1222.17  17
  -1  -5  -1 15128.7 1131.56   9
   1   5   2-4.93084 381.600   4
  -1  -5  -2 157.726 408.290   9
   1   5   2 332.222 505.544  12
   1   5   2-437.999 430.768  17
  -1  -5  -3 4140.49 676.987   9
   1   5   3 4433.52 862.952  12
   1   5   3 3570.65 705.225   4
   1   5   3 4580.94 743.095  17
   1   5   3 5063.59 1021.73  13
  -1  -5  -4 2414.11 554.960  10
   1   5   4 3204.13 771.454  12
   1   5   4 1763.67 494.668  17
  -1  -5  -4 2810.47 613.677   9
   1   5   4 1987.37 588.375   4
   1   5   5 14723.4 1508.65  13
  -1  -5  -5 13308.9 1144.46   9
   1   5   5 13210.4 1317.56   4
  -1  -5  -5 12366.9 1199.46  10
   1   5   5 14050.2 1223.75  17
   1   5   5 12814.9 1385.70  12
   1   5   6 5427.44 987.617  12
  -1  -5  -6 4588.91 753.474   9
   1   5   6 4252.96 740.860  17
  -1  -5  -6 3964.40 746.911  10
   1   5   6 4517.07 980.790  13
   1   5   6 3856.21 865.148   4
  -1  -5  -7 4787.21 1000.96  14
  -1  -5  -7 3387.59 703.683  10
   1   5   7 3255.56 789.665   4
   1   5   7 3654.64 964.349  12
   1   5   7 3907.15 930.111  13
   1   5   7 3392.12 646.926  17
  -1  -5  -7 3339.24 664.083   9
  -1  -5  -8 2973.08 897.984  14
   1   5   8 2190.95 801.629  13
   1   5   8 1075.68 575.749   4
  -1  -5  -8 1316.67 529.860  10
   1   5   8-69.5466 497.306  17
  -1  -5  -8 1296.32 544.372   9
   1   5   8 2482.92 937.253  12
  -1  -5  -9 23894.7 1816.47  14
  -1  -5  -9 24255.8 1743.31   9
   1   5   9 24239.1 1778.91  13
   1   5   9 23244.6 2027.62  12
   1   5   9 24719.7 1687.03  17
  -1  -5  -9 23343.4 1667.22  10
   1   5   9 25084.5 2011.02   4
  -1  -5 -10 14361.1 1393.79   9
  -1  -5 -10 13882.0 1395.44  14
  -1  -5 -10 14719.9 1336.25  10
   1   5  10 15234.6 1715.21  12
   1   5  10 16226.7 1508.01  13
   1   5  10 14930.9 1659.92   4
   1   5  10 14259.3 1331.93  17
   1   5  11 1162.20 679.198  13
   1   5  11-91.8593 680.281  12
   1   5  11 398.325 457.575  17
  -1  -5 -11 594.650 493.705   9
  -1  -5 -11-131.178 413.315  10
  -1  -5 -11-179.478 655.741  14
   1   5  11 118.621 606.184   4
   1   5  12 21208.6 2103.07  12
   1   5  12 19999.3 1617.41  13
  -1  -5 -12 26098.7 2302.77  15
   1   5  12 22517.0 1739.39  17
  -1  -5 -12 20165.0 1696.36  14
  -1  -5 -12 20078.6 1591.93  10
   1   5  12 20652.7 2012.46   4
   1   5  13 3812.13 839.563  13
   1   5  13 3927.03 847.282  17
   1   5  13 4419.01 1139.07  12
   1   5  13 3483.72 959.192   4
  -1  -5 -13 4808.21 1182.09  15
  -1  -5 -13 4975.97 891.903  10
  -1  -5 -13 4116.84 804.213  14
   1   5  14 10900.5 1339.72  17
  -1  -5 -14 14386.0 1835.34  15
   1   5  14 11496.7 1637.13  12
  -1  -5 -14 12412.5 1320.80  10
   1   5  14 10247.7 1158.45  13
  -1  -5 -14 11152.1 1295.39  14
   1   5  14 10865.1 1571.14   4
  -1  -5 -15 5399.58 1284.22  15
   1   5  15 3383.27 717.046  13
   1   5  15 4378.30 1174.69  12
   1   5  15 3637.52 987.547   4
   1   5  15 4688.70 946.841  17
  -1  -5 -15 5069.12 903.234  10
  -1  -5 -15 4583.55 911.823  14
   1   5  16 14925.8 1896.34  12
   1   5  16 16587.0 1662.18  17
  -1  -5 -16 12581.9 1805.91  15
   1   5  16 15525.6 1949.91   4
  -1  -5 -16 14978.0 1474.90  10
   1   5  16 14129.5 1293.66  13
  -1  -5 -16 12217.8 1444.68  14
  -1  -5 -17 3710.91 1129.55  15
   1   5  17 3569.52 1073.41  12
  -1  -5 -17 3539.31 855.459  14
  -1  -5 -17 3603.24 847.760  10
   1   5  17 1792.06 860.775   4
   1   5  17 5319.38 1092.44  17
  -1  -5 -18 4837.65 1308.38   7
  -1  -5 -18 2792.68 838.701  14
   1   5  18 3116.99 905.050  17
  -1  -5 -18 4468.54 1185.52  15
   1   5  18 1889.46 903.560   4
  -1  -5 -18 2111.99 704.490  10
   1   5  18 2835.40 1069.93  12
   1   5  19 2098.11 869.464  12
  -1  -5 -19 450.449 756.986  15
  -1  -5 -19 1133.50 662.405  14
  -1  -5 -19 2233.70 1211.22   7
   1   5  19 1756.00 761.618  17
   1   5  19 360.949 644.552   4
  -1  -5 -20 1410.87 797.389  15
  -1  -5 -20 1791.73 742.138  14
   1   5  20 2135.29 839.841  17
   1   5  20 1188.51 675.318   4
   1   5  20 1034.73 799.618  12
  -1  -5 -21 1149.27 623.666  15
  -1  -5 -21 1764.66 1122.55   7
   1   5  21 1421.23 931.846   4
   1   5  21 2069.95 871.696  17
  -1  -5 -22 1745.64 980.802   7
   1   5  22 573.299 752.698   4
  -1  -5 -22-1094.69 1007.19  15
   1   5  22 1230.50 856.847  17
  -1  -5 -23 6215.50 1415.89  15
   1   5  23 9916.65 1628.02  17
   1   5  23 7561.41 1629.29   4
  -1  -5 -23 9274.54 1839.35   7
   1   5  24 4763.56 1240.50  17
  -1  -5 -24 1837.02 988.454  15
  -1  -5 -24 3300.54 1368.99   7
   1   5  24 3339.39 1261.75   4
  -1  -5 -25 2482.78 1109.71  15
  -1  -5 -26 1632.57 935.964  15
  -1  -6  27 1449.73 966.044  16
   1   6 -27 271.392 769.241   8
  -1  -6  27 932.297 788.008   2
  -1  -6  26 4316.55 1246.41   2
   1   6 -26 4077.06 1361.87   8
  -1  -6  26 5637.62 1560.37  16
  -1  -6  25 5552.08 1452.27   2
  -1  -6  25 3716.94 1166.51  16
   1   6 -25 5603.97 1446.49   8
  -1  -6  24-843.821 765.186   2
   1   6 -24 56.0646 753.668   8
  -1  -6  24 226.246 783.577  16
   1   6 -23 777.375 800.810   8
  -1  -6  23 1172.79 911.637  16
  -1  -6  23 839.080 894.112   2
   1   6 -22-205.017 561.812   8
  -1  -6  22 286.465 683.593  16
  -1  -6  21 7090.79 1488.04  16
  -1  -6  21 7525.21 1522.38   2
   1   6 -21 7036.92 1472.29   8
  -1  -6  20 1364.78 875.294   2
   1   6 -20 542.507 717.425   8
   1   6 -20 2287.79 812.676  13
  -1  -6  20 1194.00 802.533  16
  -1  -6  19 1876.61 868.858   2
  -1  -6  19 2483.37 1035.45  11
   1   6 -19 2046.79 837.783  13
   1   6 -19 2274.42 891.009   8
  -1  -6  19 1382.58 842.816  16
  -1  -6  18 1959.18 878.050  16
  -1  -6  18 2134.51 1084.49  11
   1   6 -18-626.648 639.904   8
   1   6 -18-275.417 543.475  13
  -1  -6  18 926.041 687.909   2
  -1  -6  17 4184.16 1077.15  16
   1   6 -17 5397.62 1221.66   8
   1   6 -17 6330.96 1146.09  13
  -1  -6  17 6689.09 1361.64  11
  -1  -6  17 5513.50 1190.66   2
   1   6 -16-1377.24 734.742  13
  -1  -6  16 1126.45 715.877  11
   1   6 -16-437.315 609.016   8
  -1  -6  16-584.307 592.615   2
  -1  -6  16 1079.28 695.906  16
   1   6 -15 731.154 578.222   8
   1   6 -15 450.015 533.669   3
  -1  -6  15 1320.54 839.148   2
  -1  -6  15 605.933 798.359  16
  -1  -6  15 1181.32 737.495  11
   1   6 -15 214.554 557.801  13
   1   6 -14 5114.33 698.019   4
   1   6 -14 4753.58 1079.29   8
  -1  -6  14 4437.78 946.121   2
  -1  -6  14 6853.13 1357.76  16
  -1  -6  14 5357.02 1109.84  11
   1   6 -14 5722.21 1010.43  13
   1   6 -14 4355.79 886.303   3
   1   6 -13 993.857 557.372  13
   1   6 -13 2043.85 473.296   4
   1   6 -13 2355.77 711.048   3
   1   6 -13 1279.47 708.451   8
  -1  -6  13 2135.96 799.811  11
  -1  -6  13 522.088 667.369  16
  -1  -6  13 1807.37 677.033   2
   1   6 -12 52.9253 578.812   8
   1   6 -12 390.091 301.996   4
   1   6 -12 783.217 687.209  13
   1   6 -12 297.422 499.074   3
  -1  -6  12 10.3679 673.000  11
  -1  -6  12-390.995 743.597   2
  -1  -6  12 724.061 700.220  16
   1   6 -11 605.335 547.213   3
   1   6 -11 60.8940 256.539   4
   1   6 -11 157.562 179.418  12
  -1  -6  11 136.193 702.794   2
  -1  -6  11-665.404 732.766  11
   1   6 -11-74.7820 602.627  13
  -1  -6  11 324.687 809.099  16
   1   6 -11 135.518 677.228   8
   1   6 -10 753.756 781.427  13
   1   6 -10-39.8619 516.789   8
   1   6 -10 653.152 371.837   4
   1   6 -10 847.207 264.657  12
   1   6 -10 839.309 581.239   3
  -1  -6  10-213.263 670.245  16
  -1  -6  10-48.1857 659.180  11
  -1  -6  10 969.951 682.546   2
   1   6  -9 6188.49 1106.92   8
  -1  -6   9 7340.69 972.208  11
   1   6  -9 8445.56 1096.35   3
   1   6  -9 8412.48 856.287   4
   1   6  -9 6152.70 1118.61  13
   1   6  -9 8375.86 696.067  12
  -1  -6   9 7612.93 1265.54  16
  -1  -6   9 8489.67 1287.63   2
   1   6  -8 8400.82 1230.35   8
   1   6  -8 8454.73 1080.17   3
  -1  -6   8 10749.0 1257.62  11
   1   6  -8 8792.04 1247.09  13
  -1  -6   8 10119.3 647.466   7
   1   6  -8 10467.6 827.350  12
   1   6  -8 9810.87 947.719   4
  -1  -6   8 10027.6 1378.34  16
  -1  -6   8 10646.2 1173.98   9
  -1  -6   8 9891.92 1337.53   2
  -1  -6   7-103.514 435.357   9
   1   6  -7-365.149 591.533  13
  -1  -6   7 890.871 585.432  11
  -1  -6   7 257.197 636.603  16
  -1  -6   7-129.689 194.574   7
   1   6  -7-176.446 291.928  12
   1   6  -7-231.391 505.028   3
   1   6  -7 31.9838 284.860   4
  -1  -6   7 326.832 596.648   2
   1   6  -7 232.092 593.526   8
   1   6  -6 165.419 694.479   8
   1   6  -6-73.8625 291.304   4
   1   6  -6 848.772 768.080  13
   1   6  -6-23.0015 296.500  12
   1   6  -6 348.839 575.811   3
  -1  -6   6 85.9854 473.321   9
  -1  -6   6 899.520 515.023  11
  -1  -6   6-1044.66 765.654  16
  -1  -6   6 800.603 645.047   2
  -1  -6   5 5841.72 844.374   9
   1   6  -5 5303.22 716.093  12
  -1  -6   5 5525.20 836.178  11
   1   6  -5 6101.52 1060.93   3
  -1  -6   5 4781.85 1007.94   2
   1   6  -5 3898.26 927.250  13
  -1  -6   5 3445.11 850.960  16
   1   6  -5 4710.41 694.361   4
   1   6  -5 4707.40 957.624   8
  -1  -6   4-228.375 457.890   9
   1   6  -4 306.854 374.991  12
   1   6  -4 654.964 618.481   3
   1   6  -4-296.106 486.670   8
  -1  -6   4-622.154 495.787  11
   1   6  -4 310.907 413.138   4
   1   6  -4 662.540 754.615  13
  -1  -6   4-542.712 553.417   2
   1   6  -4-472.650 355.641  17
  -1  -6   4-164.167 537.496  16
   1   6  -3 15566.7 1518.05   8
   1   6  -3 19114.6 1676.44   3
   1   6  -3 20132.1 1876.54  13
   1   6  -3 19260.7 1394.56  12
  -1  -6   3 17930.6 1703.16  16
  -1  -6   3 19227.6 1721.78   2
   1   6  -3 17644.3 1426.00  17
  -1  -6   3 16378.5 1325.00   9
   1   6  -3 16787.1 1303.96   4
   1   6  -2 17907.0 1590.36   8
   1   6  -2 15775.0 1675.03  13
  -1  -6   2 19708.4 1395.17   9
   1   6  -2 18218.0 1431.75  12
   1   6  -2 19774.5 1456.84   4
  -1  -6   2 18351.7 1666.60   2
  -1  -6   2 17269.3 1612.53  16
   1   6  -2 18573.8 1452.67  17
   1   6  -1 743.511 550.009   8
  -1  -6   1 297.030 593.033  16
  -1  -6   1 591.878 438.447   9
   1   6  -1 1361.65 599.158  12
   1   6  -1 1510.40 512.848  17
   1   6  -1 1540.46 598.237   4
   1   6   0 27769.0 1975.51   8
   1   6   0 24780.0 2054.19  13
   1   6   0 26536.1 1720.70  17
   1   6   0 27672.0 1793.46   4
   1   6   0 25689.9 1781.34  12
  -1  -6   0 27104.9 1658.10   9
  -1  -6   0 26840.1 1982.57  16
   1   6   1 2508.26 732.225   8
  -1  -6  -1 2313.20 526.101   9
   1   6   1 3873.02 1052.54  13
   1   6   1 2260.66 637.098  12
   1   6   1 3175.22 753.629   4
   1   6   1 1860.90 484.892  17
  -1  -6  -2 3562.42 703.681   9
   1   6   2 2697.06 590.742  17
   1   6   2 3328.85 862.201  12
   1   6   2 2394.92 931.832  13
   1   6   2 2479.70 691.236   4
  -1  -6  -3-639.161 482.522   9
   1   6   3-377.424 532.358   4
   1   6   3 1331.00 1000.01  13
   1   6   3 741.637 656.178  12
   1   6   3-71.1197 408.656  17
   1   6   4 29753.9 2198.55  13
   1   6   4 31452.5 2118.79   4
  -1  -6  -4 29561.1 1953.45  10
   1   6   4 32043.2 1868.31  17
   1   6   4 29459.9 2149.85  12
  -1  -6  -4 30410.6 1816.90   9
   1   6   5 1449.01 599.201   4
   1   6   5 4360.98 1154.78  13
   1   6   5 3089.98 861.289  12
  -1  -6  -5 2135.54 666.986  10
   1   6   5 2652.90 605.343  17
  -1  -6  -5 2398.16 653.216   9
  -1  -6  -6 5477.61 901.848   9
   1   6   6 8235.87 1377.46  13
   1   6   6 6640.55 1146.63   4
   1   6   6 6411.77 1225.14  12
  -1  -6  -6 5617.09 956.547  10
   1   6   6 5968.85 878.648  17
  -1  -6  -7 2687.63 950.520  14
  -1  -6  -7 1188.48 599.715   9
   1   6   7 1480.26 662.154  12
   1   6   7 2058.62 607.584  17
   1   6   7 2212.20 979.446  13
   1   6   7 1724.06 786.488   4
  -1  -6  -7 1331.53 481.614  10
  -1  -6  -8 18921.6 1725.97  14
  -1  -6  -8 16473.5 1449.30   9
   1   6   8 16090.0 1774.89  12
  -1  -6  -8 16081.6 1484.48  10
   1   6   8 17339.2 1469.15  17
   1   6   8 17191.4 1788.78   4
   1   6   8 18320.7 1743.25  13
   1   6   9 1894.39 821.259  12
   1   6   9 1818.07 832.952   4
  -1  -6  -9 730.668 488.450  10
   1   6   9 812.346 529.503  17
   1   6   9 1728.97 827.257  13
  -1  -6  -9-102.609 503.375   9
  -1  -6  -9 1328.20 789.478  14
   1   6  10 12136.2 1435.80  13
  -1  -6 -10 11873.9 1428.69  14
   1   6  10 11456.2 1567.31  12
  -1  -6 -10 10648.6 1215.48  10
  -1  -6 -10 10333.1 1293.39   9
   1   6  10 11263.6 1239.45  17
   1   6  10 11522.9 1561.34   4
  -1  -6 -11 16306.2 1575.73   9
   1   6  11 17922.5 1661.86  13
  -1  -6 -11 14681.1 1595.36  14
  -1  -6 -11 16205.9 1515.33  10
   1   6  11 14370.1 1413.47  17
   1   6  11 17450.5 1924.91   4
   1   6  11 16947.4 1879.67  12
   1   6  12 1911.52 875.079  12
   1   6  12 2290.08 815.093  13
  -1  -6 -12 1248.69 634.825   9
  -1  -6 -12 1725.42 582.953  10
   1   6  12 1256.42 470.687  17
  -1  -6 -12-938.273 732.491  14
   1   6  12 1926.81 764.251   4
  -1  -6 -13 10097.9 1594.93  15
   1   6  13 7549.47 1076.32  17
  -1  -6 -13 4932.42 925.692  14
   1   6  13 8254.42 1272.81  13
   1   6  13 6749.31 1311.73  12
   1   6  13 9789.59 1523.87   4
  -1  -6 -13 6714.16 992.587  10
  -1  -6 -14 3460.18 1194.01  15
   1   6  14 2571.80 982.443  12
   1   6  14 3122.54 839.423  13
  -1  -6 -14 3781.73 816.176  10
   1   6  14 3554.92 825.395  17
   1   6  14 4987.77 1242.56   4
  -1  -6 -14 3014.55 889.905  14
  -1  -6 -15 10027.2 1671.70  15
  -1  -6 -15 6738.74 1157.53  14
   1   6  15 6329.67 1069.18  13
  -1  -6 -15 9854.45 1286.75  10
   1   6  15 8220.18 1235.49  17
   1   6  15 8596.73 1530.69  12
   1   6  15 8127.84 1472.17   4
  -1  -6 -16 2277.36 1153.81  15
  -1  -6 -16 1247.99 696.926  14
   1   6  16-544.151 531.331  13
   1   6  16-482.026 811.924  12
  -1  -6 -16 3369.24 1310.57   7
   1   6  16-343.878 483.934  17
   1   6  16 718.254 706.707   4
   1   6  17 5542.02 1322.59   4
  -1  -6 -17 6558.98 1108.30  14
  -1  -6 -17 7981.44 1653.72   7
   1   6  17 6256.97 1332.09  12
  -1  -6 -17 5951.15 1295.14  15
   1   6  17 6748.85 1135.37  17
  -1  -6 -18 180.971 605.305  15
  -1  -6 -18 808.530 656.424  14
   1   6  18 1040.85 686.874  17
   1   6  18 136.246 643.544   4
  -1  -6 -18 2080.85 1085.32   7
   1   6  18 698.170 683.126  12
   1   6  19 10344.8 1740.56   4
   1   6  19 13072.2 1669.66  17
   1   6  19 10214.1 1792.77  12
  -1  -6 -19 11161.2 1796.94   7
  -1  -6 -19 10670.5 1734.23  15
  -1  -6 -19 11964.4 1572.55  14
  -1  -6 -20 514.471 771.267  15
   1   6  20 44.8511 711.553  12
   1   6  20-958.185 793.228   4
  -1  -6 -20 1489.46 1023.44   7
   1   6  21 913.356 1000.72  12
  -1  -6 -21 210.005 778.721  15
   1   6  21 1108.65 899.355   4
  -1  -6 -21 794.364 1175.12   7
   1   6  22 149.773 808.712   4
  -1  -6 -22 1841.53 1182.93   7
  -1  -6 -22-752.337 1016.48  15
  -1  -6 -23 2029.96 1011.29  15
  -1  -7  25 115.613 846.714   2
   1   7 -25-488.001 771.962   8
  -1  -7  25-406.854 803.354  16
  -1  -7  24 989.662 828.912  16
  -1  -7  24 2057.51 1064.88   2
   1   7 -24 1399.20 951.126   8
  -1  -7  23 7228.77 1634.49   2
   1   7 -23 5728.02 1391.37   8
  -1  -7  23 8444.85 1692.21  16
  -1  -7  22 734.898 743.906   2
   1   7 -22 479.679 619.459   8
  -1  -7  22 600.087 838.573  16
   1   7 -21 1341.86 728.529  13
   1   7 -21 622.300 687.926   8
  -1  -7  21 1084.25 956.278   2
  -1  -7  21 1447.59 954.659  16
  -1  -7  20 6566.39 1401.34   2
   1   7 -20 5988.53 1170.66  13
  -1  -7  20 8383.45 1578.89  11
  -1  -7  20 8645.38 1738.18  16
   1   7 -20 6227.24 1323.88   8
  -1  -7  19 441.881 730.508   2
   1   7 -19 1391.75 735.142  13
   1   7 -19 543.205 794.848   8
  -1  -7  19 834.969 1015.49  16
  -1  -7  19 3103.32 1179.57  11
   1   7 -18 2739.24 1021.89   8
   1   7 -18 2232.50 784.827  13
  -1  -7  18 1731.91 944.851  16
  -1  -7  18 2192.17 1054.80  11
  -1  -7  18 1189.78 713.931   2
   1   7 -17 57.5799 637.542  13
  -1  -7  17 2151.50 990.290  16
  -1  -7  17-267.606 759.599   2
  -1  -7  17 2653.24 1002.43  11
   1   7 -17 1270.75 819.550   8
  -1  -7  16 4197.80 1081.41   2
   1   7 -16 4627.09 1194.24   8
  -1  -7  16 5139.66 1157.64  11
   1   7 -16 3103.89 902.965   3
   1   7 -16 3131.07 767.527  13
  -1  -7  16 3412.83 958.217  16
   1   7 -15 1792.38 766.023   8
  -1  -7  15 2222.58 821.834  11
  -1  -7  15 1788.87 941.107  16
   1   7 -15 263.824 608.838  13
   1   7 -15 959.238 587.906   3
  -1  -7  15 717.581 748.140   2
   1   7 -14 925.955 704.223  13
  -1  -7  14 1181.64 676.502   2
   1   7 -14 837.870 477.904   3
  -1  -7  14 1373.26 677.611  11
  -1  -7  14 993.649 709.423  16
   1   7 -14 1432.52 878.972   8
   1   7 -13 5730.62 1044.87   3
   1   7 -13 8601.95 1406.62   8
   1   7 -13 6290.14 1187.34  13
  -1  -7  13 5506.09 1199.94   2
  -1  -7  13 7537.24 1226.37  11
  -1  -7  13 7102.24 1387.13  16
   1   7 -12 7551.59 1253.06   8
  -1  -7  12 7309.95 1332.28  16
   1   7 -12 6322.80 1076.80   3
   1   7 -12 6347.98 1200.39  13
  -1  -7  12 8721.00 1279.86  11
   1   7 -12 8129.03 916.706   4
  -1  -7  12 7011.41 1267.01   2
  -1  -7  11 1941.69 706.317   9
  -1  -7  11 1607.26 872.441  16
   1   7 -11 1482.62 776.202   8
   1   7 -11 1708.46 759.278   3
  -1  -7  11 1025.14 613.811  11
  -1  -7  11 1589.76 768.020   2
   1   7 -11 1888.96 554.484   4
   1   7 -11 1100.68 761.502  13
  -1  -7  10 1106.38 620.401   9
   1   7 -10 1591.25 486.703   4
   1   7 -10 2145.06 925.314   8
   1   7 -10 915.627 599.089  13
   1   7 -10 963.042 645.525   3
  -1  -7  10 155.576 659.462  11
  -1  -7  10 1806.72 854.426   2
  -1  -7  10 883.918 779.568  16
   1   7  -9 1552.16 713.780   8
  -1  -7   9 383.589 677.573  11
  -1  -7   9 1720.83 680.847   9
   1   7  -9 26.1217 589.982   3
   1   7  -9 1101.98 398.381  12
  -1  -7   9 816.287 657.990   2
   1   7  -9 2271.86 924.797  13
  -1  -7   9 1329.77 767.248  16
   1   7  -9 1315.92 393.172   4
   1   7  -8 3326.12 934.974   8
   1   7  -8 3806.27 644.819  12
   1   7  -8 3762.12 851.960   3
  -1  -7   8 3755.56 835.578   9
  -1  -7   8 4607.93 923.006  11
   1   7  -8 3069.19 590.141   4
   1   7  -8 5002.70 1109.26  13
  -1  -7   8 1913.56 869.584  16
  -1  -7   8 3789.48 1008.25   2
   1   7  -7 1027.41 724.258   8
   1   7  -7 1541.82 532.243  12
   1   7  -7 1483.63 534.227   4
  -1  -7   7 1081.40 556.857   9
   1   7  -7 768.877 663.246   3
  -1  -7   7 2134.14 705.735  11
  -1  -7   7 1572.99 761.805   2
  -1  -7   7 2005.94 797.295  16
   1   7  -7 2250.12 928.568  13
   1   7  -6 316.427 724.665   8
  -1  -7   6 351.610 715.900   2
   1   7  -6 379.990 370.641  12
   1   7  -6 136.304 646.225   3
  -1  -7   6 895.139 517.346  11
  -1  -7   6 133.148 683.185  16
   1   7  -6 1043.92 760.076  13
   1   7  -6 355.388 360.215   4
  -1  -7   6 866.706 585.877   9
   1   7  -5 11485.9 1571.12  13
   1   7  -5 9835.65 1354.33   8
   1   7  -5 9783.75 1084.95  12
  -1  -7   5 10320.9 1146.01  11
   1   7  -5 10681.7 1124.44   4
  -1  -7   5 9403.74 1387.66  16
   1   7  -5 9270.35 1333.10   3
  -1  -7   5 9906.81 1402.81   2
  -1  -7   5 10725.5 1193.85   9
  -1  -7   4 17976.2 1413.38  11
   1   7  -4 15170.6 1805.73  13
   1   7  -4 19091.9 1500.15  12
  -1  -7   4 16358.6 1770.18  16
   1   7  -4 17646.1 1448.43   4
   1   7  -4 17993.3 1811.52   3
  -1  -7   4 17992.0 1513.17   9
  -1  -7   4 18011.2 1801.79   2
   1   7  -4 16025.7 1650.64   8
   1   7  -3 886.381 635.566   8
   1   7  -3 2947.20 1162.92  13
   1   7  -3 1696.40 927.378   3
   1   7  -3 987.556 623.391  12
  -1  -7   3-66.3961 458.632  11
   1   7  -3 507.784 415.659   4
  -1  -7   3 150.596 512.210  16
   1   7  -3 554.393 533.308  17
  -1  -7   3 1771.84 770.293   2
  -1  -7   3 692.305 477.729   9
   1   7  -2 11135.2 1629.67  13
   1   7  -2 8133.70 1106.43  12
   1   7  -2 12744.1 1616.05   3
   1   7  -2 8292.42 1262.25   8
   1   7  -2 6922.00 1012.87  17
   1   7  -2 7787.27 1051.09   4
  -1  -7   2 6939.08 1186.40  16
  -1  -7   2 7612.09 1023.13   9
   1   7  -1 15662.6 1878.84  13
  -1  -7   1 14564.3 1622.29  16
   1   7  -1 13579.5 1392.70  12
   1   7  -1 16550.2 1494.13  17
   1   7  -1 15699.6 1474.89   4
   1   7  -1 13734.8 1513.32   8
  -1  -7   1 13553.6 1291.56   9
   1   7   0 18267.9 1940.95  13
  -1  -7   0 18592.5 1817.48  16
   1   7   0 21228.4 1787.22  12
   1   7   0 21395.6 1739.51   4
   1   7   0 19477.2 1763.00   8
   1   7   0 20959.7 1632.57  17
  -1  -7   0 20460.9 1573.11   9
   1   7   1 11033.9 1373.65   8
   1   7   1 9575.81 1475.95  13
   1   7   1 8347.43 1246.23  12
  -1  -7  -1 8778.70 1079.89   9
  -1  -7  -1 8125.26 1234.96  16
   1   7   1 9669.59 1120.61  17
   1   7   1 8919.75 1198.28   4
   1   7   2 6072.83 896.509  17
   1   7   2 5226.47 954.296   4
   1   7   2 5385.42 1078.81  12
  -1  -7  -2 4324.32 969.678  16
   1   7   2 6183.99 1299.46  13
  -1  -7  -2 4326.52 777.069   9
   1   7   3-65.5662 479.985   4
   1   7   3 398.545 796.902  13
   1   7   3-297.057 468.542  17
   1   7   3 75.7153 521.281  12
  -1  -7  -3-394.210 424.602   9
   1   7   4 30662.0 2383.16  13
   1   7   4 33193.1 2418.24  12
  -1  -7  -4 28819.4 1915.46   9
  -1  -7  -4 29406.1 2099.51  10
   1   7   4 31122.5 1982.47  17
   1   7   4 27148.1 2166.28   4
  -1  -7  -5 31672.9 2078.22   9
   1   7   5 31552.8 2330.06   4
   1   7   5 33213.6 2480.03  13
   1   7   5 35036.3 2524.92  12
   1   7   5 34932.8 2111.44  17
  -1  -7  -5 32373.1 2192.51  10
   1   7   6 6168.14 1149.46   4
  -1  -7  -6 7669.45 1072.34   9
   1   7   6 6725.00 965.526  17
   1   7   6 7125.12 1276.52  13
  -1  -7  -6 7508.63 1114.48  10
   1   7   6 6230.94 1188.66  12
   1   7   7 9752.57 1490.63  12
   1   7   7 10900.9 1532.31  13
  -1  -7  -7 10102.3 1256.03  10
   1   7   7 10355.8 1151.03  17
   1   7   7 8201.07 1299.98   4
  -1  -7  -7 11578.3 1527.22  14
  -1  -7  -7 8353.49 1161.62   9
  -1  -7  -8 4483.58 1062.21  14
   1   7   8 3167.71 1025.77  13
   1   7   8 4307.00 1090.42  12
  -1  -7  -8 2489.14 749.821   9
   1   7   8 3579.88 815.679  17
  -1  -7  -8 3669.12 782.592  10
   1   7   8 3594.36 987.176   4
  -1  -7  -9 4995.09 1127.34  14
   1   7   9 1868.53 828.615  12
   1   7   9 3399.98 749.693  17
  -1  -7  -9 3639.15 855.560  10
   1   7   9 3527.35 981.855   4
  -1  -7  -9 4004.99 892.549   9
   1   7   9 3997.96 1113.75  13
  -1  -7 -10 874.788 591.289  14
   1   7  10 662.122 495.504  17
   1   7  10 500.894 784.799  12
   1   7  10 1404.41 780.345  13
  -1  -7 -10 578.743 418.061  10
   1   7  10 1709.20 853.615   4
  -1  -7 -10 1079.70 591.538   9
  -1  -7 -11 12701.1 1666.52  14
   1   7  11 11280.7 1714.50  12
  -1  -7 -11 10893.4 1286.85  10
   1   7  11 12074.7 1543.70  13
  -1  -7 -11 11203.7 1455.95   9
   1   7  11 10769.6 1594.69   4
   1   7  11 14153.8 1433.78  17
   1   7  12 3398.61 1127.27  12
   1   7  12 2297.32 825.024  13
   1   7  12 2800.00 1050.60   4
  -1  -7 -12 2284.24 800.795  14
  -1  -7 -12 863.122 527.947  10
   1   7  12 2269.47 709.646  17
  -1  -7 -12 2866.19 878.201   9
  -1  -7 -13 4561.86 997.069  14
   1   7  13 5910.82 995.224  17
   1   7  13 5047.64 1128.99  13
   1   7  13 4430.28 1163.34  12
  -1  -7 -13 4156.68 874.705  10
   1   7  13 4480.69 1221.67   4
  -1  -7 -13 7510.33 1587.93  15
  -1  -7 -13 5371.38 1099.53   9
  -1  -7 -14 2795.67 1303.17  15
   1   7  14 666.641 405.973  17
   1   7  14-153.249 636.664  13
  -1  -7 -14 1707.05 973.392   7
  -1  -7 -14-1471.08 947.357  14
   1   7  14 586.875 781.430   4
   1   7  14 797.624 651.061  12
  -1  -7 -15 1892.11 948.375  15
   1   7  15 486.817 648.984  12
  -1  -7 -15 2132.67 870.605  14
  -1  -7 -15 2863.13 1090.16   7
   1   7  15 512.561 564.208  13
   1   7  15 1786.34 851.388   4
  -1  -7 -16 1670.97 795.289  14
  -1  -7 -16 1549.80 903.964   7
   1   7  16 689.950 620.767  12
  -1  -7 -16 475.739 802.462  15
   1   7  16-403.205 628.525   4
  -1  -7 -17 4559.93 1082.87  14
   1   7  17 4360.16 1195.07  12
  -1  -7 -17 5231.84 1310.00   7
  -1  -7 -17 5406.54 1379.66  15
   1   7  17 4753.18 1411.73   4
  -1  -7 -18 2011.23 1009.21  15
  -1  -7 -18 2241.89 1091.17   7
   1   7  18 1433.18 914.105  12
   1   7  18 2130.27 945.542   4
  -1  -7 -18 2938.35 920.227  14
  -1  -7 -19-512.558 760.347  15
  -1  -7 -19 1806.46 1054.01   7
   1   7  19 75.7222 760.230   4
   1   7  19 921.772 867.359  12
  -1  -7 -20-637.701 830.693  15
  -1  -7 -20 53.8866 843.082   7
   1   7  20 1228.47 704.692   4
   1   7  20 1064.43 923.796  12
  -1  -7 -21 738.250 992.224   7
  -1  -7 -21-1722.39 1083.77  15
   1   8 -23 484.864 774.600   8
  -1  -8  23 1207.72 868.617   2
   1   8 -22 660.511 739.731   8
  -1  -8  22-57.3326 915.612  16
  -1  -8  22-1580.74 1060.25   2
  -1  -8  21 1079.63 882.297  16
  -1  -8  21-707.396 955.552   2
   1   8 -21 2073.20 1105.51   8
   1   8 -20 1144.03 897.343   8
  -1  -8  20-43.6639 717.525   2
   1   8 -20 648.974 725.427  13
  -1  -8  20-995.405 890.497  16
  -1  -8  19 2051.29 1032.28   2
   1   8 -19-235.645 699.139   8
  -1  -8  19 5488.60 1380.92  11
   1   8 -19 2676.11 983.781  13
  -1  -8  19 3042.27 1353.79  16
   1   8 -18 5503.92 1263.60   8
  -1  -8  18 7041.40 1500.34  11
  -1  -8  18 6541.65 1485.61   2
  -1  -8  18 6647.25 1517.96  16
   1   8 -18 5712.31 1137.26  13
  -1  -8  17-479.055 678.969   2
   1   8 -17 528.425 564.189   3
   1   8 -17-172.099 650.572   8
   1   8 -17-1224.45 938.874  13
  -1  -8  17 997.642 802.690  11
  -1  -8  17 777.149 886.569  16
  -1  -8  16 3432.63 1094.58  16
   1   8 -16 2390.00 933.670   8
   1   8 -16 2624.16 908.878  13
   1   8 -16 2126.89 756.555   3
  -1  -8  16 4260.12 1155.66  11
  -1  -8  16 1532.54 749.228   2
   1   8 -15 364.009 740.962   8
   1   8 -15-476.730 854.591  13
  -1  -8  15 1082.87 827.392   2
  -1  -8  15 1063.09 811.953  16
  -1  -8  15 1223.66 787.127  11
   1   8 -15 1036.49 639.333   3
  -1  -8  14 4541.67 1191.29   2
   1   8 -14 4426.76 1174.60   8
   1   8 -14 4166.59 988.409   3
   1   8 -14 3792.61 954.942  13
  -1  -8  14 5961.49 1181.92  11
  -1  -8  14 4932.78 1046.54   9
  -1  -8  14 4464.20 1281.32  16
   1   8 -13 3687.85 1090.60   8
  -1  -8  13 3795.61 987.357   9
   1   8 -13 2896.50 998.971  13
   1   8 -13 3752.12 886.564   3
  -1  -8  13 4058.48 1299.73  16
  -1  -8  13 4977.70 1084.27  11
  -1  -8  13 3202.79 1096.50   2
   1   8 -12 323.847 628.877   3
  -1  -8  12 830.979 868.014   2
  -1  -8  12 917.679 669.043   9
  -1  -8  12-15.4714 775.452  16
   1   8 -12-379.944 754.919  13
  -1  -8  12 255.169 588.725  11
   1   8 -12-718.464 707.307   8
   1   8 -11 694.272 606.892   8
  -1  -8  11-739.231 755.616  16
   1   8 -11 500.193 471.289   3
  -1  -8  11 1453.95 791.263   2
  -1  -8  11 249.444 579.693  11
   1   8 -11-363.737 769.767  13
  -1  -8  11 561.523 571.493   9
   1   8 -10 1576.45 756.656   8
   1   8 -10 830.192 782.113  13
   1   8 -10 796.574 524.573   3
  -1  -8  10 644.461 482.377  11
  -1  -8  10 1022.96 773.798  16
  -1  -8  10 2374.53 963.077   2
  -1  -8  10 1426.86 630.166   9
   1   8  -9 522.844 341.202   4
  -1  -8   9 309.644 541.273   9
   1   8  -9-151.240 687.833  13
   1   8  -9-291.731 686.148   3
  -1  -8   9 86.4389 738.546   2
  -1  -8   9-574.605 603.064  11
   1   8  -9 1341.07 756.491   8
  -1  -8   9 1256.90 748.975  16
  -1  -8   8 5068.05 1216.56   2
   1   8  -8 4471.34 796.688   4
  -1  -8   8 4699.03 953.199   9
   1   8  -8 4465.17 953.553   3
  -1  -8   8 4741.09 858.069  11
   1   8  -8 3870.35 989.517   8
  -1  -8   8 2955.24 1006.30  16
  -1  -8   7 10930.6 1573.51   2
   1   8  -7 12056.0 1186.43  12
   1   8  -7 11489.1 1674.96  13
   1   8  -7 11778.2 1235.86   4
   1   8  -7 11392.2 1497.63   3
   1   8  -7 10335.0 1471.72   8
  -1  -8   7 13017.4 1348.84  11
  -1  -8   7 13163.8 1757.37  16
  -1  -8   7 10843.6 1318.24   9
   1   8  -6 2659.03 643.317   4
  -1  -8   6 2983.95 948.044   2
   1   8  -6 3546.61 730.953  12
   1   8  -6 2837.51 845.580   3
  -1  -8   6 3239.05 791.784  11
   1   8  -6 3306.15 904.157   8
  -1  -8   6 2457.42 854.014  16
   1   8  -6 3288.88 1111.77  13
  -1  -8   6 2608.37 742.733   9
   1   8  -5 668.936 640.818   3
   1   8  -5 1123.19 521.359   4
   1   8  -5 755.736 450.652  12
  -1  -8   5 1404.68 711.173   2
  -1  -8   5 831.405 596.602  16
  -1  -8   5 1151.17 624.993  11
  -1  -8   5 76.3732 467.761   9
   1   8  -5 727.033 625.068   8
   1   8  -5 1196.96 791.029  13
   1   8  -4 6954.10 1039.72   4
   1   8  -4 7188.81 1341.57   3
   1   8  -4 7006.36 1457.63  13
   1   8  -4 6534.09 993.802  12
  -1  -8   4 6042.43 881.919  11
  -1  -8   4 7001.14 1355.67   2
  -1  -8   4 6965.59 1013.21   9
  -1  -8   4 6497.22 1246.81  16
   1   8  -4 6544.21 1244.83   8
   1   8  -3 190.080 449.633  12
   1   8  -3 131.778 482.609   4
   1   8  -3 1686.60 1062.90  13
  -1  -8   3-333.250 394.931  11
   1   8  -3 315.217 671.229   3
  -1  -8   3 107.626 486.722   9
   1   8  -3 162.199 478.321   8
  -1  -8   3-384.903 525.521  16
  -1  -8   2 1187.62 589.797   9
   1   8  -2 846.349 846.107  13
   1   8  -2 973.191 538.345   4
   1   8  -2 426.932 581.557   8
  -1  -8   2 826.290 663.091  16
   1   8  -2 1972.13 715.191  17
  -1  -8   2 786.478 366.399  11
   1   8  -2 2471.38 1052.31   3
   1   8  -2 402.427 460.046  12
   1   8  -1 4176.51 929.862  12
   1   8  -1 5919.25 1278.01  13
  -1  -8   1 4446.33 1008.01  16
  -1  -8   1 2983.84 623.860  11
   1   8  -1 5002.65 970.430  17
  -1  -8   1 4261.45 816.142   9
   1   8  -1 5108.29 1107.13   8
   1   8  -1 4293.84 918.031   4
  -1  -8   0-15.1081 403.306   9
   1   8   0 279.747 551.109   4
  -1  -8   0 49.5446 470.786  16
   1   8   0 774.651 540.817  12
   1   8   0 751.128 481.309  17
   1   8   0 721.813 682.384   8
   1   8   1 10051.6 1203.29  17
   1   8   1 8237.91 1229.81   4
   1   8   1 7103.56 1400.48  13
  -1  -8  -1 9113.57 1187.32   9
   1   8   1 8729.18 1330.63  12
  -1  -8  -1 7834.46 1287.39  16
   1   8   2 2237.27 986.240  13
  -1  -8  -2 3263.15 920.481  16
   1   8   2 3640.86 808.852  17
  -1  -8  -2 1944.96 642.152   9
   1   8   2 2146.67 669.821   4
   1   8   2 2143.76 741.498  12
   1   8   3 20364.2 1707.24  17
  -1  -8  -3 20366.5 1979.02  16
   1   8   3 19335.9 1909.56   4
   1   8   3 19050.3 1955.13  12
   1   8   3 18056.0 1995.32  13
  -1  -8  -3 18263.7 1650.36   9
   1   8   4 3823.40 1207.98  13
  -1  -8  -4 3543.04 966.493  16
  -1  -8  -4 2003.36 712.553  10
   1   8   4 2798.76 732.872  17
   1   8   4 2413.09 830.136  12
   1   8   4 3335.58 978.193   4
  -1  -8  -4 1158.45 545.096   9
   1   8   5 20880.9 1725.23  17
   1   8   5 18440.8 2058.13  13
   1   8   5 18623.6 2010.32  12
  -1  -8  -5 17821.0 1793.27  10
  -1  -8  -5 17450.8 1679.46   9
   1   8   5 16346.9 1836.15   4
   1   8   6 8168.92 1407.15  12
   1   8   6 8941.33 1534.49  13
   1   8   6 6744.54 1238.07   4
   1   8   6 8396.93 1142.74  17
  -1  -8  -6 6937.95 1159.51  10
  -1  -8  -6 7301.88 1138.24   9
   1   8   7 3977.97 1176.72  13
  -1  -8  -7 2630.06 839.473   9
  -1  -8  -7 2732.69 788.940  10
   1   8   7 2991.31 678.510  17
  -1  -8  -7 5787.91 1326.51  14
   1   8   7 3147.60 988.844  12
   1   8   7 3237.18 1035.26   4
  -1  -8  -8 1555.41 915.929  14
   1   8   8 262.434 404.942  17
   1   8   8 423.146 673.188  13
   1   8   8-330.619 659.082  12
  -1  -8  -8 36.5441 415.370  10
   1   8   8 3.54229 569.359   4
  -1  -8  -8 253.958 466.631   9
  -1  -8  -9-337.731 511.758   9
   1   8   9 191.558 564.865   4
  -1  -8  -9 316.669 725.577  14
   1   8   9 1111.81 867.211  12
   1   8   9 689.200 699.503  13
   1   8   9-877.020 536.823  17
  -1  -8  -9-424.497 497.951  10
  -1  -8 -10 3420.06 823.118  10
   1   8  10 2863.31 1003.02  13
  -1  -8 -10 2686.76 717.865   9
  -1  -8 -10 2117.45 773.036  14
   1   8  10 2084.09 907.599  12
  -1  -8 -10 5301.11 1246.17   7
   1   8  10 3190.30 1009.69   4
  -1  -8 -11 1740.88 885.477  14
  -1  -8 -11 1673.48 871.940   7
   1   8  11 591.903 575.569  12
   1   8  11 305.024 599.618  13
  -1  -8 -11 273.249 478.095   9
   1   8  11 38.5203 634.135   4
  -1  -8 -12 4408.52 1101.07  14
   1   8  12 4876.88 1202.70   4
   1   8  12 5867.20 1305.72  13
  -1  -8 -12 4975.71 1099.65   9
   1   8  12 3724.12 1200.82  12
  -1  -8 -12 6173.19 1299.97   7
  -1  -8 -13 3138.23 1274.72  15
  -1  -8 -13 1028.56 657.044   9
  -1  -8 -13 249.309 679.422  14
   1   8  13 81.2822 668.065  13
   1   8  13 1690.35 874.505   4
  -1  -8 -13 2503.06 1089.77   7
   1   8  13 1478.12 1133.50  12
  -1  -8 -14 3193.75 1019.11   7
  -1  -8 -14 1056.09 678.850  14
   1   8  14 2609.41 1092.14   4
   1   8  14 3656.94 1201.89  12
  -1  -8 -14 2625.47 1122.41  15
   1   8  14 897.612 673.649  13
  -1  -8 -15 1514.42 1067.92  15
   1   8  15 924.670 872.186  12
  -1  -8 -15-561.622 529.387  14
  -1  -8 -15 817.930 852.919   7
   1   8  15-430.086 729.898   4
   1   8  16-272.442 727.093   4
  -1  -8 -16 855.509 670.302  14
   1   8  16 423.141 854.645  12
  -1  -8 -16 124.960 800.409   7
  -1  -8 -16 2225.90 1378.61  15
   1   8  17 3641.34 1323.11  12
  -1  -8 -17 2826.44 1333.82  15
  -1  -8 -17 4123.28 1472.86   7
   1   8  17 2921.21 1201.18   4
  -1  -8 -18 1982.09 1174.30   7
  -1  -8 -19 616.412 937.534   7
   1   9 -20 3845.62 1295.37   8
   1   9 -20 2421.37 1042.68  13
  -1  -9  20 1538.20 830.217   2
   1   9 -19 3294.08 1047.75  13
  -1  -9  19 2286.22 796.596   9
   1   9 -19 2705.92 1110.72   8
  -1  -9  19 1347.18 989.539   2
  -1  -9  19 3096.65 1164.03  16
  -1  -9  18 2048.36 911.321   9
   1   9 -18 924.897 719.920   8
  -1  -9  18 3707.09 1419.46  16
   1   9 -18-680.558 909.346  13
  -1  -9  18 2248.74 962.201   2
   1   9 -17 96.7354 707.566   8
  -1  -9  17 33.6809 795.259   2
   1   9 -17-794.185 851.460  13
  -1  -9  17 1022.09 736.040   9
  -1  -9  17-393.846 698.960  16
   1   9 -16 2069.15 1017.70   8
  -1  -9  16 2335.62 1117.00   2
   1   9 -16-597.405 803.784  13
  -1  -9  16 61.0797 889.214  16
  -1  -9  16 385.630 572.707   9
  -1  -9  15 80.9402 535.264   9
  -1  -9  15 1764.33 965.546  16
   1   9 -15 521.098 785.212   8
   1   9 -15 621.440 862.156  13
  -1  -9  15 869.611 694.482   2
   1   9 -14 1606.73 739.914  13
   1   9 -14 1775.87 906.062   8
   1   9 -14 3012.90 964.268   3
  -1  -9  14 692.561 572.341   9
  -1  -9  14 1881.38 918.297   2
  -1  -9  14 1921.14 937.216  16
   1   9 -13-55.4825 593.356   8
  -1  -9  13 118.185 599.462   9
   1   9 -13 139.156 590.510  13
   1   9 -13 82.6085 598.237   3
  -1  -9  13 591.038 791.312  16
  -1  -9  13 1307.66 863.900   2
  -1  -9  12-232.162 531.352   9
   1   9 -12 1769.54 878.451   8
   1   9 -12-378.144 801.620  13
   1   9 -12 642.237 598.254   3
  -1  -9  12 1423.24 1012.34   2
  -1  -9  12 1077.46 931.679  16
  -1  -9  11 3103.64 1040.95  16
  -1  -9  11 2945.91 847.360   9
   1   9 -11 2802.80 934.571   3
   1   9 -11 1351.23 871.141  13
  -1  -9  11 2269.02 978.165   2
   1   9 -11 3684.04 1135.38   8
   1   9 -10 417.426 609.923   8
  -1  -9  10 294.810 527.467   9
   1   9 -10-127.484 666.411  13
   1   9 -10-625.306 677.786   3
  -1  -9  10 241.946 606.698  16
  -1  -9  10 125.034 671.799   2
  -1  -9   9 5872.06 1366.98   2
   1   9  -9 5369.61 1305.10  13
   1   9  -9 5451.89 1256.58   8
  -1  -9   9 5994.94 1328.13  16
   1   9  -9 4620.06 1006.42   3
  -1  -9   9 4314.06 966.767   9
   1   9  -8 1222.25 687.065   3
   1   9  -8 1726.78 855.172  13
  -1  -9   8 2899.43 797.470   9
   1   9  -8 2693.66 982.440   8
  -1  -9   8 1688.93 1017.06  16
  -1  -9   8 3887.02 1231.75   2
  -1  -9   7 3837.30 946.695   9
   1   9  -7 3085.73 1093.05  13
  -1  -9   7 2848.64 1100.40   2
   1   9  -7 3398.59 970.262   3
  -1  -9   7 2934.98 949.495  16
   1   9  -7 3116.71 1043.29   8
  -1  -9   6-17.8379 502.750   9
   1   9  -6 672.084 754.786  13
   1   9  -6 503.660 642.217   8
   1   9  -6-396.195 572.632   3
  -1  -9   6 775.928 775.819   2
  -1  -9   6 537.539 754.921  16
   1   9  -5 3978.79 836.800   4
   1   9  -5 4084.27 1186.98  13
  -1  -9   5 1726.93 809.077  16
   1   9  -5 2956.44 981.401   3
   1   9  -5 2831.58 1012.59   8
  -1  -9   5 4244.67 988.805   9
   1   9  -4-139.339 572.256   8
   1   9  -4 124.036 506.073   4
   1   9  -4 1690.42 934.803  13
  -1  -9   4-291.039 544.614   9
   1   9  -4 116.218 558.214   3
   1   9  -4 765.630 587.195  12
  -1  -9   4-208.937 798.305  16
   1   9  -3 1581.37 700.300   8
  -1  -9   3 1159.91 767.558  16
   1   9  -3 240.351 877.449  13
   1   9  -3 1794.98 731.419   4
  -1  -9   3 738.219 533.030   9
   1   9  -3 1658.16 1013.00   3
   1   9  -3 1365.15 630.364  12
   1   9  -2 973.956 692.470  12
  -1  -9   2 886.655 559.208   9
   1   9  -2 1960.16 976.470   3
  -1  -9   2-135.195 666.588  16
   1   9  -2 702.151 575.354   4
   1   9  -2 411.145 823.665  13
   1   9  -2 974.986 712.274   8
   1   9  -1 4893.66 992.222   4
  -1  -9   1 3906.25 1089.55  16
   1   9  -1 4535.82 1187.20  13
   1   9  -1 4855.60 1086.07  12
   1   9  -1 4431.60 1048.50   8
  -1  -9   1 4676.54 967.868   9
  -1  -9   0 11968.8 1448.58   9
  -1  -9   0 11801.3 1648.76  16
   1   9   0 12768.4 1873.47  13
   1   9   0 12520.3 1634.52  12
   1   9   0 13524.2 1722.86   8
   1   9   0 12045.9 1405.08  17
   1   9   0 12179.1 1545.66   4
   1   9   1 3063.95 883.737   4
   1   9   1 2420.55 1024.45  13
   1   9   1 4267.30 896.241  17
  -1  -9  -1 2883.98 933.625  16
  -1  -9  -1 3396.51 900.045   9
   1   9   1 3586.70 1021.99  12
   1   9   2 1756.57 676.119   4
   1   9   2 3158.16 1136.92  13
   1   9   2 4252.27 882.406  17
  -1  -9  -2 3074.55 948.274  16
  -1  -9  -2 4427.68 940.608   9
   1   9   2 3763.30 977.528  12
  -1  -9  -3 462.043 507.086  10
  -1  -9  -3 1179.13 589.410   9
   1   9   3 797.919 591.808   4
   1   9   3 372.530 644.755  13
  -1  -9  -3 1033.59 801.503  16
   1   9   3 80.0455 623.699  12
   1   9   4-64.5861 595.555   4
   1   9   4 158.570 726.419  13
   1   9   4 160.897 610.063  12
  -1  -9  -4 253.086 600.565  16
  -1  -9  -4 560.439 560.026  10
  -1  -9  -4-129.261 529.980   9
   1   9   5 3565.60 1166.75  13
  -1  -9  -5 3066.31 828.683  10
   1   9   5 2613.93 973.696  12
  -1  -9  -5 2330.30 854.592  16
   1   9   5 3661.93 1016.85   4
  -1  -9  -5 3116.87 857.173   9
   1   9   6 2882.78 1028.32  12
  -1  -9  -6 2769.25 815.535   9
   1   9   6 2609.68 1131.31  13
   1   9   6 2044.20 857.442   4
  -1  -9  -6 3762.43 923.129  10
  -1  -9  -6 3405.30 973.487  16
  -1  -9  -6 5138.44 1183.35   7
  -1  -9  -6 5960.31 1450.47  14
  -1  -9  -7 3618.48 912.695  10
   1   9   7 4124.21 1159.10   4
  -1  -9  -7 3357.12 1145.90  14
   1   9   7 2841.63 1110.03  13
   1   9   7 3822.69 1176.65  12
  -1  -9  -7 3858.70 1076.42  16
  -1  -9  -7 7370.02 1287.96   7
  -1  -9  -7 2134.59 719.607   9
  -1  -9  -8 1984.44 899.640   7
   1   9   8 1782.11 880.157  13
   1   9   8 822.199 736.306  12
  -1  -9  -8 908.401 565.096   9
  -1  -9  -8 1828.74 1066.35  14
   1   9   8 1634.80 774.361   4
  -1  -9  -8 879.751 654.650  16
  -1  -9  -9-109.783 723.509  14
  -1  -9  -9 853.662 783.490   7
   1   9   9 680.668 656.811  13
  -1  -9  -9 180.944 497.549   9
   1   9   9 196.166 581.301   4
   1   9   9-853.131 766.701  12
  -1  -9 -10 703.069 849.038  14
   1   9  10-267.192 784.729  13
  -1  -9 -10 1532.41 882.029   7
  -1  -9 -10-284.344 597.312   9
   1   9  10 1694.83 952.423  12
   1   9  10-38.7031 645.389   4
   1   9  11 2422.31 1117.42  12
   1   9  11 2376.35 1086.09  13
  -1  -9 -11 4389.11 1227.27   7
  -1  -9 -11 3843.14 1203.65  14
   1   9  11 3130.22 1164.09   4
   1   9  12 4589.16 1269.47  13
   1   9  12 6588.74 1483.30   4
  -1  -9 -12 4286.11 1094.77  14
   1   9  12 2700.66 1093.71  12
  -1  -9 -12 5693.12 1399.08   7
  -1  -9 -12 7213.93 1752.95  15
   1   9  13-94.4864 792.918  12
   1   9  13 254.121 669.380  13
   1   9  13 128.101 810.490   4
  -1  -9 -13-1140.80 1002.01  14
   1   9  14 3068.57 1203.11   4
  -1  -9 -14 2647.87 1095.90   7
  -1  -9 -14 4972.13 1620.08  15
  -1  -9 -14 2109.78 882.793  14
   1   9  14 2908.61 1277.01  12
  -1  -9 -15 2271.98 852.452  14
  -1  -9 -15 2618.03 1016.83   7
  -1  -9 -16 997.195 846.771   7
   1  10 -20 201.241 835.541  13
   1  10 -19 1378.59 956.353  13
   1  10 -18-1963.54 1165.03  13
  -1 -10  18-1685.00 929.858   9
  -1 -10  17 648.069 554.867   9
   1  10 -17-836.790 947.087  13
   1  10 -16 353.016 776.213   8
  -1 -10  16 105.075 670.871   9
   1  10 -16-127.786 846.748  13
  -1 -10  16 688.860 932.651   2
   1  10 -15-722.509 821.918  13
   1  10 -15 385.381 879.971   8
  -1 -10  15-237.413 623.907   9
  -1 -10  15 2105.34 1234.82   2
  -1 -10  15 1163.73 887.152  16
  -1 -10  14 1916.54 854.730   9
   1  10 -14 10.3648 722.284  13
  -1 -10  14 443.681 707.953  16
   1  10 -14-437.128 707.037   8
  -1 -10  14 467.302 919.607   2
   1  10 -13 4000.24 1238.15   8
  -1 -10  13 5448.92 1476.86  16
   1  10 -13 2337.25 1133.58  13
  -1 -10  13 4513.23 1299.39   2
  -1 -10  13 2833.19 933.129   9
  -1 -10  12 5076.16 1150.19   9
   1  10 -12 3880.98 1007.92   3
   1  10 -12 3754.18 1145.41   8
   1  10 -12 3591.59 1197.46  13
  -1 -10  12 6316.19 1541.60  16
  -1 -10  12 4657.39 1387.95   2
   1  10 -11 1734.90 963.773   8
  -1 -10  11 1502.02 1048.04  16
   1  10 -11 771.951 865.695  13
  -1 -10  11 1162.20 889.537   2
   1  10 -11 397.320 665.587   3
  -1 -10  11 287.339 570.197   9
   1  10 -10 199.551 585.246   8
   1  10 -10 93.3886 614.659  13
   1  10 -10-1720.08 863.767   3
  -1 -10  10 422.484 504.674   9
  -1 -10  10 614.207 614.199   2
  -1 -10  10 223.571 722.792  16
   1  10  -9 761.240 614.882   3
   1  10  -9 286.984 777.132  13
   1  10  -9 1532.18 936.783   8
  -1 -10   9 3263.71 1113.65  16
  -1 -10   9 2406.70 864.332   9
  -1 -10   9 1990.33 894.674   2
   1  10  -8-513.038 725.218   3
   1  10  -8 204.164 831.832  13
  -1 -10   8 271.327 601.591   2
   1  10  -8-58.6695 674.510   8
  -1 -10   8 750.856 777.384   9
  -1 -10   8 1818.95 1023.39  16
  -1 -10   7 329.255 596.707   9
  -1 -10   7-69.6446 779.914  16
   1  10  -7 271.494 728.214  13
   1  10  -7 751.143 540.769   8
   1  10  -7-487.469 800.286   3
   1  10  -6-411.787 942.519  13
   1  10  -6-133.196 533.473   8
   1  10  -6 901.888 668.469   3
  -1 -10   6 1211.19 922.080  16
  -1 -10   6-363.089 665.607   9
   1  10  -5 1226.39 795.600  13
  -1 -10   5-160.736 500.685   9
   1  10  -5 386.563 683.252   8
  -1 -10   5 390.631 663.432  16
   1  10  -5 744.013 740.793   3
   1  10  -4 3559.26 1240.00  13
   1  10  -4 2882.27 1125.61   3
   1  10  -4 2219.02 979.838   8
  -1 -10   4 2956.29 1102.42  16
   1  10  -3 1156.84 936.594  13
  -1 -10   3-553.675 611.519  16
   1  10  -3 820.707 960.589   3
   1  10  -3-49.2818 598.611   8
   1  10  -2 827.289 616.919   4
   1  10  -2-95.3367 623.787   8
   1  10  -2 779.198 697.927  13
  -1 -10   2 572.053 702.528  16
   1  10  -2 2300.91 1076.33   3
   1  10  -1 77.1418 499.434   4
   1  10  -1 727.918 649.777  12
   1  10  -1 875.200 938.893   3
   1  10  -1-1011.46 940.603  13
  -1 -10   1-76.1339 619.238  16
   1  10   0 3034.66 1213.99   3
   1  10   0 1354.37 1106.59  13
  -1 -10   0 1114.52 860.193  16
   1  10   0 775.325 715.075  12
   1  10   0 686.311 499.683   4
   1  10   1 1679.06 822.046  12
   1  10   1 3642.70 1197.15   3
   1  10   1 1596.48 1047.83  13
  -1 -10  -1 479.194 690.426  16
   1  10   1 1682.64 807.979   4
  -1 -10  -2 1265.04 633.748  10
   1  10   2 136.736 623.890  12
   1  10   2-59.8591 525.018   4
   1  10   2 338.775 960.231  13
  -1 -10  -2 487.663 642.385  16
  -1 -10  -3-1052.77 648.341  16
   1  10   3 1432.02 1055.07  13
   1  10   3 831.361 624.713   4
   1  10   3 450.146 754.070  12
  -1 -10  -3-201.529 525.219  10
   1  10   4 612.582 955.937  13
   1  10   4 415.223 613.190   4
  -1 -10  -4 1028.80 782.028  16
  -1 -10  -4 805.162 639.589  10
   1  10   4-202.199 692.749  12
   1  10   5 1292.52 1093.62  13
   1  10   5 595.359 618.983  12
   1  10   5 262.538 613.695   4
   1  10   6 5191.96 1338.40   4
  -1 -10  -6 6607.27 1570.53  14
   1  10   6 5276.11 1454.07  13
   1  10   6 3714.93 1137.91  12
   1  10   7-592.123 674.622  12
  -1 -10  -7 1704.69 963.330  14
   1  10   7 93.2588 700.400  13
   1  10   7 588.895 727.918   4
   1  10   8 1392.16 917.072  12
   1  10   8 1542.64 1172.22  13
   1  10   8 2144.27 965.168   4
  -1 -10  -8 1332.70 1001.37  14
  -1 -10  -9-228.801 812.879  14
   1  10   9 646.329 812.282  13
   1  10   9 1899.60 977.804   4
   1  10   9-313.034 917.024  12
   1  10  10 390.654 759.408   4
  -1 -10 -10-708.932 672.996  14
   1  10  10 639.904 879.958  13
   1  10  10 774.982 744.105  12
  -1 -10 -11-383.837 851.293  14
   1  10  11 655.241 738.724  13
   1  10  11 258.243 780.208   4
  -1 -10 -12-1118.71 946.998  14
   1  10  12-98.9556 719.008  13
  -1 -10 -13 116.148 684.363  14
   1  11 -11 302.233 731.506   8
   1  11 -10 493.636 687.535   8
  -1 -11  10 217.241 760.536  16
   1  11  -9-1468.24 861.079   3
   1  11  -9-793.127 879.746   8
  -1 -11   9 504.564 850.208  16
   1  11  -8-40.6281 597.173   8
   1  11  -8-695.425 843.349   3
  -1 -11   8 297.237 883.642  16
   1  11  -7-338.746 591.896   8
   1  11  -7 560.519 854.617  13
   1  11  -7-270.373 612.177   3
  -1 -11   7 712.477 798.643  16
   1  11  -6-1202.37 911.205   8
   1  11  -6 683.247 928.626  13
   1  11  -6-891.096 888.038   3
  -1 -11   6 786.569 926.909  16
   1  11  -5 1742.78 1057.41   8
   1  11  -5 3777.13 1335.39  13
   1  11  -5 3586.73 1178.18   3
  -1 -11   5 3724.56 1198.33  16
   1  11  -4 3004.02 1110.26   8
   1  11  -4 1024.51 1074.14  13
   1  11  -4 1146.04 899.436   3
  -1 -11   4 2136.44 1076.80  16
   1  11  -3 2441.65 1199.01  13
   1  11  -3 2315.07 1056.47   3
   1  11  -3 2239.60 1090.53   8
  -1 -11   3 4169.93 1309.50  16
   1  11  -2 1461.18 977.646  13
   1  11  -2 2461.37 1186.30   3
  -1 -11   2 2070.39 997.779  16
   1  11  -1 1770.89 1277.67  13
   1  11  -1 1942.48 1098.06   3
  -1 -11   1-34.1339 638.106  16
   1  11   0-733.265 1053.99  13
   1  11   0 324.256 904.161   3
  -1 -11   0-983.665 824.001  16
  -1 -11  -1-497.705 667.233  10
  -1 -11  -1 10.9396 654.183  16
   1  11   1 955.820 1119.44   3
   1  11   2 1216.94 881.926  12
   1  11   2 2699.11 1265.86   3
   1  11   3 614.920 892.732  12
   1  11   3-340.231 663.099   4
   1  11   4 1289.10 772.223   4
   1  11   4 376.433 597.532  12
   1  11   5 1239.49 853.167   4
   1  11   5-459.262 726.673  12
   1  11   6 707.701 748.340   4
   1  11   6-96.0271 714.575  12
   1  11   7 1857.56 978.503   4
   2 -12   0 4229.47 1399.86  15
  -2  12   0-733.370 818.074  12
   2 -12   1 4763.75 1422.37  15
  -2  12  -5 2459.82 1027.84   4
  -2  12  -6 770.966 740.512   4
  -2  12  -7 2195.11 868.687   4
   2 -11  -7 425.297 780.558   9
   2 -11  -6 3249.98 1286.68   9
   2 -11  -6 3877.57 1366.97  15
  -2  11   6 3405.10 1164.11  12
  -2  11   5 1716.79 1030.24   4
   2 -11  -5 3824.47 1303.42  15
  -2  11   5 1540.30 971.382  12
   2 -11  -5 305.462 614.562   9
   2 -11  -4 1319.05 949.102  15
  -2  11   4 381.569 709.202  12
  -2  11   4-484.862 722.716   4
   2 -11  -4 222.321 881.499   9
  -2  11   3 1432.40 889.180  12
   2 -11  -3 411.162 784.340   9
  -2  11   3 1510.42 1030.48   4
   2 -11  -3 3551.14 1309.85  15
   2 -11  -2 2027.72 1064.84  15
   2 -11  -2-146.750 700.728   9
  -2  11   2 935.532 840.479   4
  -2  11   2 108.821 551.464  12
   2 -11  -2 1750.00 1080.42  14
   2 -11  -1 5394.15 1387.62   9
  -2  11   1 4864.66 1277.88  12
  -2  11   1 6929.86 1495.30   4
   2 -11  -1 8531.25 1716.41  15
   2 -11  -1 10020.0 2017.91  14
  -2  11   0 3627.92 1151.32  12
   2 -11   0 5342.36 1519.15  14
  -2  11   0 3136.27 1034.11   4
   2 -11   0 3263.91 1110.39   9
  -2  11  -1 2817.89 1065.19   4
   2 -11   1 910.686 786.943   9
  -2  11  -1 2413.64 874.731  12
   2 -11   1 3040.06 1271.35  14
  -2  11  -2 3530.22 1132.79   4
  -2  11  -2 3928.92 1206.54  12
   2 -11   2 789.546 767.941   9
   2 -11   2 4659.25 1413.26  14
   2 -11   3-1406.47 1041.62   9
  -2  11  -3-106.124 612.317  12
  -2  11  -3-533.527 659.791   4
  -2  11  -4 2449.20 1010.54   4
  -2  11  -4 1738.76 888.784  12
   2 -11   5 1029.16 934.475   9
  -2  11  -5 2535.27 1052.90   4
  -2  11  -6-10.3948 582.886   4
   2 -11   6 277.098 815.966   9
   2 -11   7 8541.05 1690.28   9
  -2  11  -7 6095.88 1308.92   4
   2 -11   8 2592.82 1206.91   9
  -2  11  -8 1015.19 825.168   8
  -2  11  -8 2349.98 913.089   4
  -2  11  -9 760.749 777.344   8
   2 -11   9-987.200 722.097  16
   2 -11   9 986.645 936.896   9
  -2  11  -9 462.647 650.389   4
   2 -11  10 3256.95 1194.30  16
  -2  11 -10 4850.62 1315.12   4
  -2  11 -10 1308.40 895.085   8
   2 -11  10 4670.38 1297.17   9
  -2  11 -11 251.446 627.264   8
  -2  11 -11 182.647 512.862   4
   2 -11  11 1052.37 840.241  16
   2 -11  11-514.526 680.650   9
  -2  11 -12 2395.21 984.684   8
   2 -11  12 272.415 795.032   9
   2 -11  12 101.360 829.211  16
   2 -11  13 554.184 849.753  16
  -2  11 -13 1146.86 931.675   8
   2 -11  14 4559.39 1497.03  16
  -2  11 -14 2505.23 1108.64   8
   2 -10 -12 2731.39 1074.04   9
   2 -10 -11-1897.49 1243.94  14
   2 -10 -11 506.967 785.554   9
  -2  10  11-625.497 805.141  12
   2 -10 -11 505.937 861.409  15
  -2  10  10 847.179 911.602  12
   2 -10 -10 1298.81 907.974  14
   2 -10 -10 758.822 732.760  15
  -2  10  10 1298.58 932.631   4
   2 -10 -10 726.036 907.844   9
   2 -10  -9-1522.41 1099.41  14
  -2  10   9 450.952 742.168  12
   2 -10  -9 363.873 788.561   9
  -2  10   9 2053.60 1042.37   4
   2 -10  -9 1597.16 1113.09  15
  -2  10   8 1953.98 1036.59   4
   2 -10  -8-743.506 800.900  15
  -2  10   8 670.726 894.975  12
   2 -10  -8 2042.49 1260.42  14
   2 -10  -8 558.449 804.763   9
  -2  10   7 828.043 813.348  12
   2 -10  -7 2255.63 1109.04  15
  -2  10   7 1176.86 735.231   4
   2 -10  -7 287.678 883.527  14
   2 -10  -7 381.521 725.705   9
  -2  10   6 1167.11 828.381   4
   2 -10  -6 4906.78 1405.39  15
  -2  10   6 2723.65 1123.62  12
   2 -10  -6 2876.85 1147.01  14
   2 -10  -6 1532.38 974.097   9
  -2  10   5 1547.07 1005.74   4
   2 -10  -5 1188.93 937.407   9
   2 -10  -5 1013.13 832.104  14
  -2  10   5 1304.32 819.159  12
   2 -10  -5 2409.90 1169.74  15
   2 -10  -4 4772.08 1288.93  14
  -2  10   4 4793.01 1270.13  12
   2 -10  -4 6410.78 1548.93  15
   2 -10  -4 2238.86 1017.43   9
  -2  10   4 5158.45 1290.05   4
   2 -10  -3 2089.09 1026.90  15
  -2  10   3 1130.68 773.896   4
   2 -10  -3 498.974 878.338  14
   2 -10  -3 1520.04 788.784   9
  -2  10   3 754.654 631.050  12
   2 -10  -2 10443.9 1800.46  15
   2 -10  -2 9033.84 1738.52  14
   2 -10  -2 8423.81 1518.67   9
  -2  10   2 3944.60 1182.53  12
  -2  10   2 7261.94 1528.39   4
  -2  10   1 505.490 595.245  12
   2 -10  -1 1618.58 856.706   9
   2 -10  -1 1260.88 904.883  14
  -2  10   1 35.6744 588.554   4
   2 -10   0 1030.18 960.543  14
  -2  10   0 1913.25 934.918  12
   2 -10   0 508.113 649.706   9
  -2  10   0 1465.36 850.839   4
  -2  10  -1 1517.47 836.271  12
   2 -10   1 1898.52 1046.65   9
  -2  10  -2 386.555 634.734   4
  -2  10  -2 612.308 758.390  12
   2 -10   2 587.174 638.475   9
  -2  10  -3 165.679 561.311   4
  -2  10  -3-49.1618 545.131  12
   2 -10   3 413.946 706.696   9
  -2  10  -3 326.360 473.957   8
  -2  10  -4 4867.80 1050.30   8
  -2  10  -4 3295.24 1046.03   4
  -2  10  -4 5022.96 1079.94  12
   2 -10   4 1132.48 659.622   9
  -2  10  -5 7187.06 1316.46   8
  -2  10  -5 8321.08 1443.58   4
  -2  10  -5 7183.49 1366.06  12
   2 -10   5 7427.67 1506.38   9
   2 -10   5 7170.10 1345.52  16
  -2  10  -6 4074.28 1083.11   4
  -2  10  -6 5268.57 1071.36   8
  -2  10  -6 6720.93 1250.12  12
[truncated: 887,435 more chars]
