# Supplementary material for: Crystal structure of [2-(tri­ethyl­ammonio)­eth­yl][(2,4,6-triiso­propyl­phen­yl)sulfon­yl]amide tetra­hydrate
Source: Acta Crystallogr E Crystallogr Commun. 2015 Apr 30;71(Pt 5):564–6. doi: 10.1107/S2056989015008105 (PMC4420053; doi:10.1107/S2056989015008105)
Supplement: Supplementary file 2 [file e-71-00564-Isup2.hkl]

#
# h,k,l, Fc-squared, Fo-squared, sigma(Fo-squared), status flag
#
data_I
_shelx_title ' 2589 in P-1'
_shelx_refln_list_code          4
_shelx_F_calc_maximum      111.58
_exptl_crystal_F_000       532.00
_reflns_d_resolution_high  0.7828

loop_
 _space_group_symop_operation_xyz
 'x, y, z'
 '-x, -y, -z'

_cell_length_a     6.6797
_cell_length_b     8.7345
_cell_length_c    23.3973
_cell_angle_alpha  96.579
_cell_angle_beta   93.734
_cell_angle_gamma  95.570

_shelx_F_squared_multiplier     1.000

loop_
 _refln_index_h
 _refln_index_k
 _refln_index_l
 _refln_F_squared_calc
 _refln_F_squared_meas
 _refln_F_squared_sigma
 _refln_observed_status
   1   0   0       4758.54       4560.58        15.24 o
   2   0   0         55.46         47.05         3.03 o
   3   0   0        381.43        415.98         9.80 o
   4   0   0       1155.74       1195.12        21.83 o
   5   0   0        229.73        216.20         9.62 o
   6   0   0        171.23        159.38        12.74 o
   7   0   0          0.01          4.33        10.32 o
   8   0   0          0.74         10.75        10.35 o
  -8   1   0         25.95         40.60        10.94 o
  -7   1   0        107.47        140.69        16.51 o
  -6   1   0        129.98        129.29        10.42 o
  -5   1   0         65.82         63.77         5.48 o
  -4   1   0         84.90         86.56         5.46 o
  -3   1   0       1025.71       1045.87        12.50 o
  -2   1   0       1087.05       1007.36         9.45 o
  -1   1   0        400.84        372.00         4.53 o
   0   1   0        466.94        537.75         7.83 o
   1   1   0       1127.77       1126.91         9.45 o
   2   1   0       1035.06       1028.32        12.05 o
   3   1   0          4.34          2.53         3.04 o
   4   1   0          6.00          8.11         5.96 o
   5   1   0         56.93         44.47        10.10 o
   6   1   0         13.23          7.10         8.16 o
   7   1   0         50.84         57.15        10.96 o
   8   1   0          1.29          0.00        10.33 o
  -8   2   0         68.05         62.68        13.17 o
  -7   2   0         11.34          8.97         9.31 o
  -6   2   0        103.07        103.14        10.70 o
  -5   2   0          6.24         15.42         6.02 o
  -4   2   0        132.10        127.05         8.59 o
  -3   2   0        203.30        248.31         6.69 o
  -2   2   0        593.08        573.51         8.11 o
  -1   2   0       9542.01       9517.14        68.47 o
   0   2   0         82.40         76.80         3.35 o
   1   2   0        809.65        754.22         8.25 o
   2   2   0       1598.55       1676.48        26.80 o
   3   2   0         18.42         11.07         3.67 o
   4   2   0       1077.06       1030.20        26.33 o
   5   2   0        714.30        652.51        23.89 o
   6   2   0         47.41         37.50         9.21 o
   7   2   0         32.44         35.07         9.60 o
   8   2   0         57.38         44.44        15.98 o
  -8   3   0          5.20          2.51        12.55 o
  -7   3   0        150.47        140.80        15.19 o
  -6   3   0         40.40         36.33         8.42 o
  -5   3   0         44.81         48.98         7.36 o
  -4   3   0        275.78        285.12        11.02 o
  -3   3   0       1235.81       1261.81        18.43 o
  -2   3   0        715.59        771.11        12.01 o
  -1   3   0          4.56          6.96         2.13 o
   0   3   0        586.95        646.98        10.78 o
   1   3   0         18.88         11.03         2.72 o
   2   3   0        256.39        246.36         8.26 o
   3   3   0        254.67        243.89        13.10 o
   4   3   0        780.24        754.17        19.76 o
   5   3   0         70.03         82.22        11.77 o
   6   3   0          0.37          0.00         7.48 o
   7   3   0          2.27          2.35         8.06 o
  -8   4   0          3.79         15.71        22.16 o
  -7   4   0          6.11          0.00         8.95 o
  -6   4   0        174.52        190.25        14.26 o
  -5   4   0        437.53        432.93        16.79 o
  -4   4   0        363.85        357.31        12.14 o
  -3   4   0        248.21        214.15         7.70 o
  -2   4   0        194.71        187.44         5.77 o
  -1   4   0        682.27        684.16        12.54 o
   0   4   0         14.40         11.98         3.90 o
   1   4   0        339.94        336.61        10.47 o
   2   4   0         80.17         77.11         7.10 o
   3   4   0          5.02          7.34         6.36 o
   4   4   0        396.60        377.40        20.07 o
   5   4   0         66.00         52.84         9.95 o
   6   4   0         18.86         16.95        10.70 o
   7   4   0         11.16         22.61        16.34 o
  -7   5   0         53.17         50.06        11.77 o
  -6   5   0         64.43         73.04        10.89 o
  -5   5   0         76.74         87.04         9.53 o
  -4   5   0        939.82        911.26        20.20 o
  -3   5   0        118.54        117.83         6.05 o
  -2   5   0          0.02          8.51         2.87 o
  -1   5   0        519.29        523.10        13.39 o
   0   5   0         61.44         62.83         5.83 o
   1   5   0        299.61        322.55        13.45 o
   2   5   0          0.04          2.51         5.17 o
   3   5   0        776.93        735.66        18.53 o
   4   5   0         15.82          2.39         9.99 o
   5   5   0         28.80         18.81         8.70 o
   6   5   0         15.50         32.59        11.08 o
   7   5   0        218.13        219.55        24.01 o
  -7   6   0          3.28          1.45         9.24 o
  -6   6   0          2.42          4.67         9.04 o
  -5   6   0        246.72        239.69        15.99 o
  -4   6   0          1.66          4.22         5.73 o
  -3   6   0         67.76         70.75         8.10 o
  -2   6   0          1.36          1.85         5.03 o
  -1   6   0          0.15          5.20         5.26 o
   0   6   0        924.05        927.01        23.16 o
   1   6   0        835.85        829.87        21.58 o
   2   6   0        355.67        349.03        17.66 o
   3   6   0        716.74        705.13        20.90 o
   4   6   0         28.95         30.56         9.04 o
   5   6   0         71.62         76.49        12.32 o
   6   6   0         13.79          5.81        11.33 o
  -7   7   0         38.72         35.32        12.93 o
  -6   7   0          2.61         15.35        10.34 o
  -5   7   0        101.81         98.85        15.08 o
  -4   7   0         30.99         28.28         7.59 o
  -3   7   0         62.22         80.60         8.65 o
  -2   7   0          4.41          4.99         5.40 o
  -1   7   0        110.56        111.09         9.79 o
   0   7   0        939.88        932.75        19.88 o
   1   7   0        629.25        628.16        20.44 o
   2   7   0         28.74         18.67         8.49 o
   3   7   0          6.47         24.68        11.50 o
   4   7   0         16.91          8.10        11.01 o
   5   7   0         36.58         27.55        14.12 o
  -6   8   0        148.69        187.22        22.17 o
  -5   8   0        105.37         81.39        19.96 o
  -4   8   0         13.11          7.01         8.86 o
  -3   8   0          0.12          1.31         6.42 o
  -2   8   0         73.34         65.65         9.86 o
  -1   8   0        124.96        128.82        12.58 o
   0   8   0          8.53          7.43         5.80 o
   1   8   0         19.27         12.17         6.37 o
   2   8   0         29.60         29.21         7.29 o
   3   8   0         79.17         75.83        12.89 o
   4   8   0        167.35        165.62        20.21 o
   5   8   0         10.17          0.00        11.27 o
  -5   9   0         86.07         85.36        15.99 o
  -4   9   0         11.97          0.55         9.67 o
  -3   9   0         34.05         30.25        10.64 o
  -2   9   0         71.34         86.39        12.32 o
  -1   9   0         41.47         41.34         9.15 o
   0   9   0        171.63        169.15        14.15 o
   1   9   0        360.85        384.21        18.69 o
   2   9   0          3.37          0.00         8.62 o
   3   9   0          0.68          0.42        10.16 o
   4   9   0        370.45        416.76        28.55 o
  -4  10   0         22.43         35.43        13.77 o
  -3  10   0          1.66         10.04        10.02 o
  -2  10   0         23.40         36.22        12.71 o
  -1  10   0         29.07         36.50        11.11 o
   0  10   0         43.71         58.78        10.43 o
   1  10   0         29.09         36.95        10.47 o
   2  10   0          0.50          0.00        12.04 o
  -1  11   0        122.18        153.61        22.00 o
   0  11   0         13.57         39.55        12.49 o
   0 -11   1          2.58         21.76        15.43 o
   1 -11   1          6.40          0.00        14.38 o
   2 -11   1         52.58         67.23        14.78 o
  -2 -10   1         61.67         59.93        17.94 o
  -1 -10   1          6.09          4.30         9.27 o
   0 -10   1         18.63         25.59         8.28 o
   1 -10   1        134.51        142.21        15.29 o
   2 -10   1         11.61         52.43        20.31 o
   3 -10   1         63.43         74.92        14.32 o
   4 -10   1        159.90        177.53        21.83 o
  -4  -9   1         13.04         24.30        11.64 o
  -3  -9   1         12.18         17.79        10.33 o
  -2  -9   1         55.58         40.89        10.55 o
  -1  -9   1        139.00        142.63        13.38 o
   0  -9   1          6.74          5.09         7.96 o
   1  -9   1          8.11         14.53         8.58 o
   2  -9   1         25.30         36.93         9.79 o
   3  -9   1          0.21         25.88        10.24 o
   4  -9   1          1.28          0.00        10.85 o
   5  -9   1         58.28         34.47        12.66 o
  -5  -8   1         61.19         47.23        22.52 o
  -4  -8   1        283.42        288.04        25.85 o
  -3  -8   1         49.04         41.56        10.10 o
  -2  -8   1         60.12         74.14         8.62 o
  -1  -8   1        133.69        135.63         9.88 o
   0  -8   1        583.95        543.21        23.84 o
   1  -8   1         60.84         67.35        10.08 o
   2  -8   1          0.67          7.37         6.88 o
   3  -8   1         37.35         28.64         6.92 o
   4  -8   1        133.16        128.37        14.73 o
   5  -8   1         16.33          0.00        11.29 o
   6  -8   1         21.05         20.19        12.51 o
  -6  -7   1         54.31         68.34        16.90 o
  -5  -7   1          7.94          8.36         9.05 o
  -4  -7   1         48.80         33.17        11.40 o
  -3  -7   1        259.40        268.88        20.41 o
  -2  -7   1        762.11        732.52        20.87 o
  -1  -7   1        471.45        457.92        17.59 o
   0  -7   1         81.60         96.47         8.02 o
   1  -7   1        140.39        163.94        10.98 o
   2  -7   1         67.05         69.35         7.90 o
   3  -7   1        267.85        277.52        14.34 o
   4  -7   1          1.95          6.52         5.73 o
   5  -7   1         47.12         21.35         9.65 o
   6  -7   1         96.41        100.87        15.36 o
   7  -7   1          2.33          0.00        10.08 o
  -6  -6   1          1.47          0.00        11.14 o
  -5  -6   1          5.84          7.48         9.18 o
  -4  -6   1        201.60        210.63        16.31 o
  -3  -6   1        514.32        481.19        18.27 o
  -2  -6   1         79.95         73.48         8.09 o
  -1  -6   1         33.76         30.86         6.83 o
   0  -6   1         25.42         18.33         4.60 o
   1  -6   1         26.98         29.25         5.63 o
   2  -6   1        101.78        103.95         7.01 o
   3  -6   1        395.00        378.28        15.32 o
   4  -6   1         72.13         65.56         7.45 o
   5  -6   1        116.11        129.91        12.32 o
   6  -6   1         72.35         61.13        13.30 o
   7  -6   1          0.03          0.00         9.30 o
  -7  -5   1         37.03         48.50        15.39 o
  -6  -5   1        293.84        287.63        24.68 o
  -5  -5   1         13.68          0.00         7.89 o
  -4  -5   1        242.43        203.21        18.21 o
  -3  -5   1        225.43        229.99        11.11 o
  -2  -5   1        155.44        166.09         9.14 o
  -1  -5   1        238.53        223.37        10.62 o
   0  -5   1       1617.75       1603.08        22.86 o
   1  -5   1        406.09        431.97        12.19 o
   2  -5   1         39.41         47.95         4.66 o
   3  -5   1          0.92          6.86         5.45 o
   4  -5   1         21.20         20.42         4.97 o
   5  -5   1        142.54        151.49        11.54 o
   6  -5   1          4.11          3.55         7.22 o
   7  -5   1        169.02        177.11        23.25 o
  -7  -4   1          1.97          0.00        11.89 o
  -6  -4   1         34.57         44.62         9.85 o
  -5  -4   1        955.45        944.31        32.81 o
  -4  -4   1       1876.09       1796.43        41.23 o
  -3  -4   1        870.70        863.43        22.47 o
  -2  -4   1         44.72         30.87         4.37 o
  -1  -4   1       1207.74       1231.71        19.17 o
   0  -4   1        334.66        339.19        10.06 o
   1  -4   1         82.39        100.26         4.96 o
   2  -4   1       1305.24       1474.19        22.40 o
   3  -4   1         10.83          3.68         4.36 o
   4  -4   1        208.76        214.95        11.11 o
   5  -4   1        703.96        670.63        21.15 o
   6  -4   1         82.25         68.68        10.05 o
   7  -4   1        111.28        125.00        17.98 o
   8  -4   1         14.27         18.47        23.39 o
  -7  -3   1         29.15          9.73        11.76 o
  -6  -3   1        154.18        161.37        14.44 o
  -5  -3   1          0.67          2.40         8.52 o
  -4  -3   1         62.72         54.21         6.59 o
  -3  -3   1        219.43        261.12        10.00 o
  -2  -3   1         15.02          9.75         3.00 o
  -1  -3   1       1209.15       1253.33        20.26 o
   0  -3   1         36.38         38.70         3.19 o
   1  -3   1         33.50         32.82         2.83 o
   2  -3   1        101.61        126.77         5.62 o
   3  -3   1        177.21        193.78         9.26 o
   4  -3   1         13.61         22.98         4.87 o
   5  -3   1         26.75         29.98         6.27 o
   6  -3   1        392.93        379.29        19.40 o
   7  -3   1        311.88        328.21        29.37 o
   8  -3   1          9.91          0.00        23.17 o
  -8  -2   1         70.57         90.30        16.55 o
  -7  -2   1          2.73          0.00         8.95 o
  -6  -2   1         30.95         23.77         8.01 o
  -5  -2   1         11.27         33.16         8.64 o
  -4  -2   1        121.46        115.92         7.85 o
  -3  -2   1       1178.73       1160.28        18.87 o
  -2  -2   1         94.46         99.23         5.42 o
  -1  -2   1       2779.38       2647.72        17.34 o
   0  -2   1        101.16        110.80         3.98 o
   1  -2   1       6201.13       6084.11        48.92 o
   2  -2   1          5.86         10.97         2.90 o
   3  -2   1         55.36         76.62         4.13 o
   4  -2   1         33.70         28.69         3.99 o
   5  -2   1        436.50        407.96        14.59 o
   6  -2   1        119.14        118.55        11.61 o
   7  -2   1        379.70        414.80        29.82 o
   8  -2   1         13.24          6.38        12.24 o
  -8  -1   1         69.05        103.70        18.42 o
  -7  -1   1         24.17         22.39         8.53 o
  -6  -1   1        168.22        163.07        13.20 o
  -5  -1   1        580.15        561.10        16.44 o
  -4  -1   1         65.76         60.63         5.95 o
  -3  -1   1        410.48        464.44         9.11 o
  -2  -1   1         46.79         29.39         2.60 o
  -1  -1   1       3439.60       3382.81        21.06 o
   0  -1   1       6037.39       5838.60        30.01 o
   1  -1   1       1315.89       1379.18        11.07 o
   2  -1   1        893.70        970.83         9.58 o
   3  -1   1         10.76         14.74         2.80 o
   4  -1   1        831.50        864.76        15.64 o
   5  -1   1         59.06         66.32         7.72 o
   6  -1   1          0.06         11.27         6.76 o
   7  -1   1        181.92        160.00        18.96 o
   8  -1   1          1.00          0.00        11.53 o
  -8   0   1          0.02          0.00        19.23 o
  -7   0   1         99.05        104.17        13.74 o
  -6   0   1        113.48        104.51        10.32 o
  -5   0   1          2.33          5.19         5.90 o
  -4   0   1        125.67        125.03         5.98 o
  -3   0   1       3983.08       4140.62        58.09 o
  -2   0   1         11.49         20.95         2.54 o
  -1   0   1          7.15          5.13         1.26 o
   1   0   1       2608.03       2583.26        15.18 o
   2   0   1        636.34        646.74         8.29 o
   3   0   1       5111.29       5293.48        56.52 o
   4   0   1       1098.26       1135.89        18.51 o
   5   0   1        222.76        210.98        10.32 o
   6   0   1        115.90        104.63        10.78 o
   7   0   1         39.93         65.94        13.55 o
   8   0   1         19.38         29.46        12.30 o
  -8   1   1          1.67          0.00         9.83 o
  -7   1   1          0.42         12.02         8.33 o
  -6   1   1        175.20        155.41        11.40 o
  -5   1   1         23.12         20.54         4.49 o
  -4   1   1        158.17        177.02         7.69 o
  -3   1   1        867.34        873.30        15.68 o
  -2   1   1       1614.03       1651.82        12.52 o
  -1   1   1       5102.41       5023.48        39.40 o
   0   1   1       2506.52       2566.82        20.29 o
   1   1   1        217.91        222.61         5.10 o
   2   1   1        623.18        567.65         8.26 o
   3   1   1       1466.60       1455.62        24.20 o
   4   1   1        331.95        306.61        10.39 o
   5   1   1        690.10        699.00        18.46 o
   6   1   1          3.99          2.76         7.71 o
   7   1   1         28.93         26.97         9.00 o
   8   1   1          0.01          1.98        11.15 o
  -8   2   1         10.57          0.00        13.08 o
  -7   2   1         78.43         74.75        11.61 o
  -6   2   1        297.50        288.75        15.23 o
  -5   2   1        498.40        489.62        14.23 o
  -4   2   1        724.49        758.04        16.00 o
  -3   2   1       1120.35       1111.83        15.51 o
  -2   2   1       6108.09       6074.09        62.09 o
  -1   2   1        303.86        327.60         5.50 o
   0   2   1       2574.90       2509.12        20.15 o
   1   2   1       9748.85       9536.70        50.53 o
   2   2   1        234.58        223.18         7.89 o
   3   2   1        365.99        343.86        10.48 o
   4   2   1         12.76          5.60         8.82 o
   5   2   1        116.94        121.06        15.26 o
   6   2   1          4.45         11.81         8.34 o
   7   2   1        146.59        164.85        15.46 o
   8   2   1          4.69         10.66        17.42 o
  -8   3   1         65.76         45.86        25.31 o
  -7   3   1          0.03          0.00         7.31 o
  -6   3   1         12.53         12.71         6.12 o
  -5   3   1        264.67        274.88        13.57 o
  -4   3   1        450.21        426.35        13.49 o
  -3   3   1        271.45        236.08         7.90 o
  -2   3   1         70.78         55.59         3.12 o
  -1   3   1        328.33        265.46         6.06 o
   0   3   1        334.64        342.86         7.56 o
   1   3   1       1338.95       1390.61        18.98 o
   2   3   1        536.18        555.75        10.28 o
   3   3   1        386.02        387.63        16.00 o
   4   3   1        441.21        425.57        15.05 o
   5   3   1        302.11        284.03        17.17 o
   6   3   1         65.41         49.95         9.95 o
   7   3   1          7.27         24.02        10.30 o
  -8   4   1        257.16        247.26        34.56 o
  -7   4   1         22.21         26.83        10.52 o
  -6   4   1        478.49        416.32        23.83 o
  -5   4   1        313.24        290.01        13.26 o
  -4   4   1        183.08        168.54         8.01 o
  -3   4   1        207.75        187.75         6.38 o
  -2   4   1        885.87        971.10        13.83 o
  -1   4   1       1865.67       1954.30        20.66 o
   0   4   1          8.75          6.73         4.88 o
   1   4   1         40.40         43.79         5.13 o
   2   4   1         42.26         40.92         6.50 o
   3   4   1        277.78        302.57        16.12 o
   4   4   1        133.19        120.82        12.75 o
   5   4   1        118.60        116.92        12.89 o
   6   4   1         80.17         65.35        11.85 o
   7   4   1         24.45         29.41        14.38 o
  -7   5   1         83.12         68.10        11.79 o
  -6   5   1         58.64         51.71        11.48 o
  -5   5   1          1.73          2.29         7.14 o
  -4   5   1       1388.25       1383.29        20.76 o
  -3   5   1        374.33        393.46        12.36 o
  -2   5   1        578.69        562.94        13.08 o
  -1   5   1          2.39          3.79         5.90 o
   0   5   1        758.57        751.51        16.96 o
   1   5   1        503.78        505.41        16.65 o
   2   5   1        685.43        663.63        20.52 o
   3   5   1          8.93         15.10         4.73 o
   4   5   1        422.12        397.01        24.61 o
   5   5   1        106.51        122.50        13.99 o
   6   5   1         55.49         69.01        12.81 o
   7   5   1         27.27         25.46        14.56 o
  -7   6   1         14.26         22.84        12.65 o
  -6   6   1         81.26         98.49        14.19 o
  -5   6   1        352.42        334.71        20.26 o
  -4   6   1        171.18        170.90        12.46 o
  -3   6   1         19.31         20.54         5.96 o
  -2   6   1         16.92         11.97         3.12 o
  -1   6   1        388.38        366.79        12.83 o
   0   6   1        434.43        409.10        15.93 o
   1   6   1         68.61         78.28         8.06 o
   2   6   1         50.58         46.58         8.03 o
   3   6   1        209.85        195.60        11.80 o
   4   6   1         68.62         47.67         9.55 o
   5   6   1         10.01         12.96         9.54 o
   6   6   1         31.84         44.09        13.55 o
  -7   7   1          0.68         11.55        10.38 o
  -6   7   1        264.82        273.11        24.51 o
  -5   7   1         23.88         29.70        12.49 o
  -4   7   1        246.76        210.24        16.74 o
  -3   7   1         30.52         19.15         6.13 o
  -2   7   1         24.27         25.90         6.14 o
  -1   7   1         12.69         15.02         6.50 o
   0   7   1         70.01         86.09         8.20 o
   1   7   1        293.86        286.52        14.43 o
   2   7   1        128.94        128.17        13.09 o
   3   7   1        350.11        347.97        21.02 o
   4   7   1          9.87         12.48        10.05 o
   5   7   1        241.39        259.60        20.99 o
  -6   8   1         46.40         49.11        17.93 o
  -5   8   1         25.57         18.39        11.98 o
  -4   8   1         52.14         41.28        10.45 o
  -3   8   1          0.52          2.80         8.76 o
  -2   8   1         69.39         88.61        10.05 o
  -1   8   1        334.19        325.71        18.93 o
   0   8   1        559.08        543.56        20.91 o
   1   8   1        275.48        270.23        16.07 o
   2   8   1          9.08          2.94         7.06 o
   3   8   1         52.43         50.20        14.13 o
   4   8   1        208.88        219.57        22.08 o
   5   8   1        133.47        140.83        20.54 o
  -5   9   1        303.59        339.58        28.93 o
  -4   9   1          0.13          5.55        10.65 o
  -3   9   1          1.49          9.72         8.46 o
  -2   9   1         69.50         90.80        26.80 o
  -1   9   1        107.54        104.87        13.54 o
   0   9   1         13.18         16.02         8.82 o
   1   9   1         88.36        104.79        11.90 o
   2   9   1         35.76         50.20         9.16 o
   3   9   1        134.00        144.25        16.97 o
   4   9   1         29.83         22.37        12.13 o
  -4  10   1         20.90         10.74        13.57 o
  -3  10   1         24.06         41.36        14.23 o
  -2  10   1         31.06         23.06        10.79 o
  -1  10   1         99.05        132.79        18.15 o
   0  10   1         69.23         76.57        14.67 o
   1  10   1         39.22         51.38        11.99 o
   2  10   1          1.23          2.48        10.41 o
  -1  11   1        103.63        143.78        19.60 o
   0 -11   2         22.97         34.34         9.75 o
   1 -11   2          4.98          0.00        21.60 o
   2 -11   2        109.35         91.12        24.52 o
  -2 -10   2          2.75          0.00        16.90 o
  -1 -10   2         14.72         23.31         9.76 o
   0 -10   2         36.76         53.29        17.45 o
   1 -10   2        253.10        267.53        19.45 o
   2 -10   2          0.04         16.28        12.03 o
   3 -10   2         23.33         31.46        11.61 o
   4 -10   2         10.73          0.00        11.64 o
  -4  -9   2        106.65         87.53        15.47 o
  -3  -9   2         47.54         38.32        11.09 o
  -2  -9   2         19.84         29.93         9.39 o
  -1  -9   2          7.89         24.23         8.01 o
   0  -9   2         11.67         18.17         7.83 o
   1  -9   2         33.56         19.82         7.98 o
   2  -9   2          0.84          5.59         7.27 o
   3  -9   2          0.09         28.22        10.39 o
   4  -9   2         27.82         32.30        12.12 o
   5  -9   2          2.70          0.00        12.09 o
  -5  -8   2         25.88         30.57        14.19 o
  -4  -8   2         20.56         21.63         9.72 o
  -3  -8   2         53.89         44.55        13.48 o
  -2  -8   2         47.25         41.43         6.94 o
  -1  -8   2         30.55         30.50         5.88 o
   0  -8   2        281.76        260.51        17.00 o
   1  -8   2          0.10          0.00         7.32 o
   2  -8   2          2.64          0.00         7.40 o
   3  -8   2         34.72         47.24         8.91 o
   4  -8   2         43.93         46.80        12.59 o
   5  -8   2         10.48         27.98        11.33 o
   6  -8   2         61.15         63.70        14.45 o
  -6  -7   2         13.01         29.87        11.35 o
  -5  -7   2          0.00          0.00        10.26 o
  -4  -7   2          0.10          1.04         9.77 o
  -3  -7   2        206.17        244.39        18.92 o
  -2  -7   2         42.86         32.39         6.32 o
  -1  -7   2        257.03        263.15        17.71 o
   0  -7   2          9.52         16.04         6.20 o
   1  -7   2        447.94        407.76        16.37 o
   2  -7   2        121.23        121.21        11.52 o
   3  -7   2        151.63        155.20        11.30 o
   4  -7   2         40.76         35.71         7.31 o
   5  -7   2         40.85         46.04        10.62 o
   6  -7   2         30.72         47.17        11.69 o
   7  -7   2          3.57          4.39        18.36 o
  -6  -6   2        149.41        199.89        22.19 o
  -5  -6   2        106.33         96.61        12.92 o
  -4  -6   2        285.79        254.20        21.31 o
  -3  -6   2        306.57        289.53        14.45 o
  -2  -6   2        549.76        531.65        16.43 o
  -1  -6   2        582.93        571.84        16.75 o
   0  -6   2        438.01        429.14        12.87 o
   1  -6   2        983.60        934.79        19.00 o
   2  -6   2         15.47         17.75         4.97 o
   3  -6   2         13.32         15.39         5.99 o
   4  -6   2         24.77         23.92         6.44 o
   5  -6   2         32.17         27.17         8.01 o
   6  -6   2        157.39        137.86        17.31 o
   7  -6   2         93.87         94.63        19.69 o
  -7  -5   2         33.59         30.28        12.62 o
  -6  -5   2         22.06         14.43        13.46 o
  -5  -5   2        616.60        591.11        27.48 o
  -4  -5   2        405.77        364.16        23.68 o
  -3  -5   2        594.28        565.58        16.01 o
  -2  -5   2          0.06          4.20         5.38 o
  -1  -5   2        838.13        805.20        17.86 o
   0  -5   2        339.49        334.83        11.94 o
   1  -5   2        192.26        206.67         8.23 o
   2  -5   2       1324.47       1405.90        25.93 o
   3  -5   2         10.61          9.96         5.48 o
   4  -5   2       1218.12       1172.44        23.98 o
   5  -5   2        243.25        238.57        13.98 o
   6  -5   2         42.64         43.80         9.50 o
   7  -5   2         21.87         21.11        10.89 o
  -7  -4   2         24.85         13.04        11.13 o
  -6  -4   2         42.42         48.03        11.00 o
  -5  -4   2        235.32        221.40        17.24 o
  -4  -4   2         68.47         72.10        10.01 o
  -3  -4   2          5.32          0.00         4.78 o
  -2  -4   2        141.42        133.19         7.02 o
  -1  -4   2          9.84         16.46         3.49 o
   0  -4   2        232.76        228.16         7.38 o
   1  -4   2        121.79        121.35         5.38 o
   2  -4   2        333.13        349.07         9.20 o
   3  -4   2        223.17        220.05        10.61 o
   4  -4   2        242.51        226.54        10.10 o
   5  -4   2        172.51        180.24        11.04 o
   6  -4   2        112.62        127.74        12.29 o
   7  -4   2         17.75          8.39        13.58 o
   8  -4   2          0.94         14.12        19.96 o
  -7  -3   2         46.17         56.36        10.86 o
  -6  -3   2        555.92        560.95        24.82 o
  -5  -3   2       1644.86       1646.99        38.02 o
  -4  -3   2        356.90        371.10        11.63 o
  -3  -3   2         81.83         92.25         6.03 o
  -2  -3   2         68.07         63.96         3.98 o
  -1  -3   2        119.20        134.19         4.87 o
   0  -3   2          9.36         14.17         2.85 o
   1  -3   2          0.32          1.20         2.40 o
   2  -3   2          1.53          4.83         3.43 o
   3  -3   2         93.80        111.98         7.49 o
   4  -3   2         82.88         86.91         6.75 o
   5  -3   2         79.99         83.65         8.04 o
   6  -3   2        197.59        208.17        15.07 o
   7  -3   2          4.91         17.72         9.01 o
   8  -3   2         41.55         37.86        16.99 o
  -8  -2   2        157.66        205.89        23.60 o
  -7  -2   2        205.09        210.67        16.73 o
  -6  -2   2        197.16        169.76        14.19 o
  -5  -2   2       1724.81       1664.32        36.61 o
  -4  -2   2        374.44        386.21        12.09 o
  -3  -2   2         28.49         27.35         3.85 o
  -2  -2   2        324.07        307.48         8.75 o
  -1  -2   2         91.03         90.84         3.48 o
   0  -2   2       2448.17       2430.97        16.59 o
   1  -2   2          3.71          5.78         2.89 o
   2  -2   2        164.91        162.44         5.39 o
   3  -2   2         26.89         19.88         2.85 o
   4  -2   2       1371.10       1394.49        20.04 o
   5  -2   2          3.09         12.56         5.08 o
   6  -2   2         46.15         47.70        10.66 o
   7  -2   2         78.04         90.70        15.64 o
   8  -2   2        298.51        324.19        26.43 o
  -8  -1   2         66.68         63.86        19.82 o
  -7  -1   2          7.15          3.38         8.46 o
  -6  -1   2         10.68          0.00         7.27 o
  -5  -1   2         20.20          9.73         4.90 o
  -4  -1   2          1.60          1.53         4.05 o
  -3  -1   2        786.11        811.48        11.29 o
  -2  -1   2         41.04         53.29         2.97 o
  -1  -1   2        605.72        577.23         8.06 o
   0  -1   2         19.63         17.15         1.72 o
   1  -1   2       2156.06       2063.89        17.76 o
   2  -1   2        240.40        200.24         4.41 o
   3  -1   2        123.17        127.83         4.90 o
   4  -1   2        289.08        285.42         7.87 o
   5  -1   2        164.15        160.70        10.16 o
   6  -1   2         43.99         41.26        10.52 o
   7  -1   2        129.24        134.28        15.83 o
   8  -1   2         33.05         27.16        13.87 o
  -8   0   2          9.54         11.30        11.58 o
  -7   0   2         19.11          9.26         7.98 o
  -6   0   2        133.60        118.46         9.70 o
  -5   0   2         20.78         15.58         3.61 o
  -4   0   2         18.45         20.21         3.40 o
  -3   0   2        326.39        303.70         7.14 o
  -2   0   2        644.91        668.51         8.25 o
  -1   0   2        503.58        534.92         5.15 o
   1   0   2       3509.36       3436.45        21.41 o
   2   0   2       4190.90       4049.59        29.28 o
   3   0   2        355.55        348.14         8.01 o
   4   0   2         21.22         23.95         5.17 o
   5   0   2        158.15        160.48         9.06 o
   6   0   2        348.32        383.12        16.77 o
   7   0   2         25.43         19.34        17.01 o
   8   0   2          5.94         17.11        12.35 o
  -8   1   2         16.84         16.71        10.94 o
  -7   1   2         96.78        114.63        12.51 o
  -6   1   2         47.45         63.05         7.94 o
  -5   1   2          1.88          8.59         4.25 o
  -4   1   2        929.48        939.92        19.42 o
  -3   1   2        317.18        349.53         8.28 o
  -2   1   2       4348.91       4463.45        49.34 o
  -1   1   2      12449.61      12414.53        76.87 o
   0   1   2       2132.21       2118.07        14.32 o
   1   1   2       4042.38       3976.41        28.49 o
   2   1   2       1098.76       1117.67        14.81 o
   3   1   2         33.88         26.17         4.32 o
   4   1   2         57.17         58.58         6.05 o
   5   1   2         48.22         38.29         9.12 o
   6   1   2          4.68          2.97         6.67 o
   7   1   2        131.22        156.19        15.16 o
   8   1   2          0.12          6.07        11.67 o
  -8   2   2        112.54        122.59        27.19 o
  -7   2   2         74.84         63.79        11.86 o
  -6   2   2         47.75         63.77         8.48 o
  -5   2   2          7.89         10.02         4.84 o
  -4   2   2        201.67        196.45         8.10 o
  -3   2   2          2.95          1.80         2.90 o
  -2   2   2       1319.51       1393.40        19.08 o
  -1   2   2        740.23        791.56         7.80 o
   0   2   2        784.47        743.37        10.17 o
   1   2   2       2112.06       1884.80        23.35 o
   2   2   2          0.11          1.25         2.82 o
   3   2   2        524.05        552.93        14.23 o
   4   2   2        764.10        748.95        26.40 o
   5   2   2        895.11        893.89        27.99 o
   6   2   2        429.99        398.60        20.84 o
   7   2   2         18.51          8.95         9.37 o
   8   2   2          0.02         11.48         9.95 o
  -8   3   2          1.27         20.02        23.92 o
  -7   3   2        134.80        138.81        18.16 o
  -6   3   2        128.63        109.60         9.99 o
  -5   3   2       1431.10       1416.34        29.10 o
  -4   3   2          4.27         10.58         4.35 o
  -3   3   2       1358.70       1295.62        16.94 o
  -2   3   2       3106.32       3042.69        27.15 o
  -1   3   2       1640.74       1591.55        20.78 o
   0   3   2         15.69         11.50         2.98 o
   1   3   2        547.22        473.14        10.36 o
   2   3   2        240.23        233.26         7.90 o
   3   3   2       1067.80       1089.88        23.40 o
   4   3   2        192.02        199.88        10.97 o
   5   3   2        569.38        540.91        23.19 o
   6   3   2          4.63         13.12         9.34 o
   7   3   2         67.55         56.41        10.76 o
  -8   4   2         22.97         29.87        12.99 o
  -7   4   2         66.97         61.36        12.10 o
  -6   4   2         20.89         24.83         7.41 o
  -5   4   2       2292.28       2200.15        34.57 o
  -4   4   2       2348.74       2266.92        24.81 o
  -3   4   2        137.72        130.04         5.16 o
  -2   4   2       1084.37       1246.23        15.91 o
  -1   4   2          1.83          0.00         2.74 o
   0   4   2         49.60         51.40         5.00 o
   1   4   2        637.56        654.22        16.45 o
   2   4   2         73.15         65.58         5.66 o
   3   4   2        264.92        279.87        16.11 o
   4   4   2          1.35         10.58         8.47 o
   5   4   2        304.52        296.94        19.68 o
   6   4   2         56.35         58.21        11.24 o
   7   4   2         56.07         61.28        12.73 o
  -7   5   2        100.40        112.27        14.37 o
  -6   5   2         21.43         32.52         9.39 o
  -5   5   2        540.50        527.95        18.54 o
  -4   5   2          0.91          0.00         4.69 o
  -3   5   2         50.47         43.56         4.43 o
  -2   5   2          0.04          1.54         3.46 o
  -1   5   2          6.21          0.57         3.44 o
   0   5   2        263.86        247.54        10.32 o
   1   5   2          0.88          0.05         6.60 o
   2   5   2        105.59         89.36         7.46 o
   3   5   2         60.28         77.16        10.79 o
   4   5   2         24.91         19.20         9.28 o
   5   5   2          8.10         16.08         8.89 o
   6   5   2         56.65         62.12        12.24 o
   7   5   2        130.69        199.24        23.89 o
  -7   6   2          2.53          0.00         9.45 o
  -6   6   2         37.86         22.64         9.85 o
  -5   6   2        148.53        145.63        14.66 o
  -4   6   2        258.83        267.14        14.22 o
  -3   6   2         17.18         20.49         5.71 o
  -2   6   2          9.12         14.54         8.48 o
  -1   6   2        285.34        278.77        11.17 o
   0   6   2        287.27        280.88        13.25 o
   1   6   2         77.57         91.60        10.10 o
   2   6   2        343.68        356.87        15.69 o
   3   6   2        163.56        158.32        11.14 o
   4   6   2        103.33         95.96        12.15 o
   5   6   2         82.02         90.04        12.84 o
   6   6   2         25.74         14.27        14.79 o
  -7   7   2         84.21         93.02        17.18 o
  -6   7   2        134.49        136.75        18.39 o
  -5   7   2          0.02         10.84        10.00 o
  -4   7   2        240.74        202.73        16.75 o
  -3   7   2         15.74         15.88         4.69 o
  -2   7   2        264.93        297.61        14.02 o
  -1   7   2       1700.55       1686.58        33.18 o
   0   7   2       1479.48       1452.87        28.36 o
   1   7   2        171.67        162.48        12.18 o
   2   7   2        115.15        113.84        10.28 o
   3   7   2         40.97         43.03         9.77 o
   4   7   2         22.11         16.66        10.60 o
   5   7   2          9.24         25.63        13.92 o
  -6   8   2          6.52          0.00         9.23 o
  -5   8   2         17.37          0.00        10.43 o
  -4   8   2          9.39          0.00         9.10 o
  -3   8   2         88.76         77.45        12.63 o
  -2   8   2         30.12         39.97         7.03 o
  -1   8   2         65.22         73.59         9.35 o
   0   8   2         43.43         47.92         7.16 o
   1   8   2         76.47         80.98         9.73 o
   2   8   2          1.11          0.00         8.15 o
   3   8   2         44.45         41.31        10.17 o
   4   8   2        395.24        409.48        29.80 o
   5   8   2         40.74         51.83        16.44 o
  -5   9   2         30.86         34.47        15.35 o
  -4   9   2         16.22         21.19        10.16 o
  -3   9   2          0.46         10.07        10.29 o
  -2   9   2         78.16         96.65        15.43 o
  -1   9   2         77.27         80.15        10.72 o
   0   9   2          1.84         21.65         8.92 o
   1   9   2         98.04        108.40        11.32 o
   2   9   2         68.55         78.82        10.33 o
   3   9   2         94.34        104.25        15.04 o
   4   9   2         27.16         28.57        12.28 o
  -4  10   2        107.94        101.63        18.35 o
  -3  10   2        141.42        147.47        17.77 o
  -2  10   2        183.12        246.25        27.27 o
  -1  10   2          0.22          7.12         9.94 o
   0  10   2         78.60         61.70        13.35 o
   1  10   2          5.68         13.00         8.90 o
   2  10   2         14.42         25.60        10.26 o
   0 -11   3         12.32         10.06        13.17 o
   1 -11   3        128.00        114.83        33.70 o
   2 -11   3          3.37          0.00        12.81 o
  -3 -10   3          0.97          2.85        13.22 o
  -2 -10   3         63.88         70.69        17.14 o
  -1 -10   3          2.34          6.32        11.58 o
   0 -10   3         15.84         14.79         7.47 o
   1 -10   3         37.91         51.11        11.12 o
   2 -10   3          0.02          6.44         8.62 o
   3 -10   3          7.22         15.31        11.43 o
   4 -10   3        297.79        291.10        26.97 o
  -4  -9   3         30.98         41.87        12.12 o
  -3  -9   3         17.12          3.45        14.02 o
  -2  -9   3        114.63        137.11        15.49 o
  -1  -9   3         38.26         37.49         8.33 o
   0  -9   3        437.44        434.63        19.99 o
   1  -9   3         34.47         27.28         8.29 o
   2  -9   3         27.10         52.14        13.65 o
   3  -9   3          8.16         12.05         7.79 o
   4  -9   3         64.94         60.22        14.70 o
   5  -9   3          2.52          0.00        11.09 o
  -5  -8   3        125.72        164.63        19.38 o
  -4  -8   3        116.47        124.72        15.69 o
  -3  -8   3        124.54        129.72        17.20 o
  -2  -8   3         39.13         36.09         7.20 o
  -1  -8   3          1.44          3.53         5.59 o
   0  -8   3        189.10        191.49        14.78 o
   1  -8   3        170.75        176.91        14.88 o
   2  -8   3         16.08         26.76         7.62 o
   3  -8   3          3.87         15.05         6.81 o
   4  -8   3         46.12         43.74        13.48 o
   5  -8   3         20.41         17.82        13.62 o
   6  -8   3         24.01         20.60        11.59 o
  -6  -7   3          4.42         25.67        12.16 o
  -5  -7   3         29.66         38.34        12.24 o
  -4  -7   3         63.87         83.65        14.42 o
  -3  -7   3         34.33         51.93        11.44 o
  -2  -7   3        360.70        353.45        13.99 o
  -1  -7   3         20.64         24.80         6.68 o
   0  -7   3          7.46         12.44         5.08 o
   1  -7   3        219.62        214.50        10.71 o
   2  -7   3         18.73          8.19         6.90 o
   3  -7   3         11.04         24.23         6.79 o
   4  -7   3         44.94         53.91         7.91 o
   5  -7   3         59.74         39.43         9.85 o
   6  -7   3          4.44          0.00        10.20 o
   7  -7   3        145.72        137.37        19.99 o
  -6  -6   3          3.44          5.46        12.81 o
  -5  -6   3         35.78         16.28        10.73 o
  -4  -6   3         40.07         28.43         9.45 o
  -3  -6   3        249.17        223.50        11.61 o
  -2  -6   3         99.83         90.24         7.32 o
  -1  -6   3        547.31        556.42        15.70 o
   0  -6   3        947.60        951.57        18.31 o
   1  -6   3        632.20        595.36        15.38 o
   2  -6   3         31.00         36.18         6.24 o
   3  -6   3          7.83         11.35         4.29 o
   4  -6   3        914.54        923.63        24.07 o
   5  -6   3        370.59        365.01        22.39 o
   6  -6   3          0.87          0.00         8.76 o
   7  -6   3         71.95         48.09        14.80 o
  -7  -5   3          0.09         16.85        12.28 o
  -6  -5   3         65.62         81.31        15.66 o
  -5  -5   3          3.34          8.84         7.06 o
  -4  -5   3        180.01        173.60        12.68 o
  -3  -5   3        169.97        183.91         9.42 o
  -2  -5   3        213.04        211.36        10.52 o
  -1  -5   3        274.34        270.46        10.33 o
   0  -5   3          1.27          0.00         4.29 o
   1  -5   3        314.40        348.33        10.00 o
   2  -5   3       1934.17       1947.46        34.18 o
   3  -5   3         52.64         54.93         6.81 o
   4  -5   3          1.98          5.01         6.18 o
   5  -5   3        211.64        205.32        13.14 o
   6  -5   3         77.64         76.87        12.85 o
   7  -5   3         23.50         16.23        12.34 o
  -7  -4   3        112.30        129.75        18.48 o
  -6  -4   3        471.10        444.59        26.81 o
  -5  -4   3        589.25        588.66        29.14 o
  -4  -4   3       1785.00       1683.49        29.24 o
  -3  -4   3         36.34         31.65         3.49 o
  -2  -4   3          0.12          2.47         3.04 o
  -1  -4   3       1054.86       1024.43        15.72 o
   0  -4   3        622.43        600.60        12.22 o
   1  -4   3         48.23         48.39         5.28 o
   2  -4   3       2457.53       2558.52        35.30 o
   3  -4   3         15.27         24.98         5.67 o
   4  -4   3         74.28         65.35         5.98 o
   5  -4   3       1098.32       1001.40        29.59 o
   6  -4   3          7.34         13.79         7.55 o
   7  -4   3         75.44         92.55        17.05 o
   8  -4   3         30.63         28.53        15.87 o
  -7  -3   3        119.48        115.70        15.94 o
  -6  -3   3         12.91         20.87         8.01 o
  -5  -3   3        647.23        670.17        19.97 o
  -4  -3   3        283.52        275.99        10.21 o
  -3  -3   3          3.47          2.39         4.28 o
  -2  -3   3       2258.56       2373.51        34.78 o
  -1  -3   3        212.20        213.71         5.81 o
   0  -3   3       3204.47       3170.97        39.54 o
   1  -3   3        137.20        127.23         4.58 o
   2  -3   3         41.58         59.77         4.93 o
   3  -3   3         70.94         55.68         4.70 o
   4  -3   3          3.92          3.03         3.56 o
   5  -3   3          0.10          0.00         7.71 o
   6  -3   3        131.35        133.45        12.56 o
   7  -3   3        188.75        230.91        19.90 o
   8  -3   3         52.94         33.76        14.24 o
  -8  -2   3         38.12         36.58        13.07 o
  -7  -2   3         30.18         20.85         9.73 o
  -6  -2   3         10.09         12.93         7.02 o
  -5  -2   3       1247.89       1201.52        24.01 o
  -4  -2   3         30.84         22.46         4.56 o
  -3  -2   3        303.73        326.52         9.12 o
  -2  -2   3        958.15        977.47        18.17 o
  -1  -2   3       1441.61       1355.84        10.92 o
   0  -2   3        259.66        265.19         5.36 o
   1  -2   3         81.93         77.58         5.03 o
   2  -2   3        212.73        259.15         5.90 o
   3  -2   3        112.24        115.75         5.41 o
   4  -2   3        680.02        754.46        14.39 o
   5  -2   3        175.95        175.21         9.72 o
   6  -2   3        138.63        132.64        13.60 o
   7  -2   3          6.80          6.78        10.28 o
   8  -2   3         45.68         38.40        13.54 o
  -8  -1   3        141.59        129.91        19.06 o
  -7  -1   3         92.01         95.65        13.65 o
  -6  -1   3         22.94         11.49         7.70 o
  -5  -1   3        589.29        567.01        13.61 o
  -4  -1   3       2186.47       2254.88        25.03 o
  -3  -1   3         33.54         31.72         3.24 o
  -2  -1   3       1470.46       1643.22        15.81 o
  -1  -1   3       1780.14       1731.47        15.41 o
   0  -1   3       2550.99       2467.36        18.52 o
   1  -1   3       3073.64       2932.30        23.33 o
   2  -1   3       2268.24       2286.92        17.61 o
   3  -1   3        507.80        578.55        10.65 o
   4  -1   3          0.03          2.45         2.09 o
   5  -1   3          0.38          3.26         6.79 o
   6  -1   3         12.08         16.20         8.93 o
   7  -1   3          0.16          0.88        12.27 o
   8  -1   3        103.67        111.76        15.64 o
  -8   0   3         62.40         61.19        15.50 o
  -7   0   3        517.19        539.44        26.05 o
  -6   0   3          3.63          3.36         6.53 o
  -5   0   3         23.43         23.18         4.52 o
  -4   0   3          1.34          2.67         3.15 o
  -3   0   3       1484.48       1615.81        23.81 o
  -2   0   3       2310.87       2439.88        27.01 o
  -1   0   3       1505.85       1537.07         8.57 o
   0   0   3        132.03        123.60         3.69 o
   1   0   3       3996.07       3882.63        36.31 o
   2   0   3       3513.87       3513.16        23.23 o
   3   0   3       1131.64       1217.02        18.91 o
   4   0   3        810.02        832.01        14.39 o
   5   0   3        376.24        358.25        11.78 o
   6   0   3         64.94         85.15         9.13 o
   7   0   3         34.38         30.45        11.63 o
   8   0   3         31.21         27.44        11.40 o
  -8   1   3          0.09          0.00         9.55 o
  -7   1   3          8.89          7.12         7.44 o
  -6   1   3        128.06        121.34        10.30 o
  -5   1   3        272.09        255.86        12.01 o
  -4   1   3        672.75        733.91        17.43 o
  -3   1   3        754.49        845.38        14.77 o
  -2   1   3        400.49        458.01         6.46 o
  -1   1   3        391.48        374.25         5.26 o
   0   1   3          1.18          3.04         1.91 o
   1   1   3       3022.08       2895.79        26.47 o
   2   1   3       1938.08       1898.60        27.62 o
   3   1   3       1337.76       1379.71        21.77 o
   4   1   3         69.27         57.83         5.38 o
   5   1   3       1208.34       1206.43        24.45 o
   6   1   3        169.78        172.52        14.56 o
   7   1   3          0.74          2.43         7.80 o
   8   1   3          2.05         28.39        13.63 o
  -8   2   3        164.95        120.52        32.33 o
  -7   2   3         99.43        127.01        11.91 o
  -6   2   3        262.91        245.96        14.19 o
  -5   2   3          4.41          4.88         5.29 o
  -4   2   3        480.18        478.00        13.02 o
  -3   2   3         86.88         76.41         4.32 o
  -2   2   3        443.38        434.64         5.95 o
  -1   2   3        445.68        417.58         7.20 o
   0   2   3        429.56        454.67         8.56 o
   1   2   3        266.93        266.56         7.39 o
   2   2   3       2500.03       2608.73        28.23 o
   3   2   3        336.22        343.51        10.95 o
   4   2   3        228.23        247.45        12.84 o
   5   2   3          0.01          0.00         7.94 o
   6   2   3        104.75         95.20        11.63 o
   7   2   3          0.51          7.58        10.95 o
   8   2   3         23.03         36.83        11.66 o
  -8   3   3         93.08        145.46        38.44 o
  -7   3   3          0.18          2.85         8.89 o
  -6   3   3        400.98        390.77        17.24 o
  -5   3   3        752.97        759.97        21.72 o
  -4   3   3       1323.61       1288.99        19.61 o
  -3   3   3          2.83          3.07         2.33 o
  -2   3   3       2295.08       2447.57        16.27 o
  -1   3   3        415.72        388.09         8.71 o
   0   3   3          7.35          1.26         3.94 o
   1   3   3         67.19         54.10         4.51 o
   2   3   3         25.58         22.35         6.38 o
   3   3   3         14.37         10.27         3.42 o
   4   3   3        360.52        351.53        14.47 o
   5   3   3        296.69        282.43        18.60 o
   6   3   3         58.37         61.11        13.48 o
   7   3   3         20.83         26.32         9.76 o
  -8   4   3         12.16          0.00        12.58 o
  -7   4   3         28.91         20.13         8.35 o
  -6   4   3          7.03          1.40         6.39 o
  -5   4   3        774.02        750.86        19.34 o
  -4   4   3        258.71        246.93         8.26 o
  -3   4   3         65.64         77.14         6.08 o
  -2   4   3        437.32        412.69         9.75 o
  -1   4   3       2717.49       2812.87        23.14 o
   0   4   3        947.89        965.38        17.46 o
   1   4   3        131.20        150.58         8.78 o
   2   4   3        432.60        427.09        12.81 o
   3   4   3         97.96        121.81         8.09 o
   4   4   3          4.81          4.00         7.73 o
   5   4   3         27.73         17.61         8.35 o
   6   4   3        511.94        515.56        27.67 o
   7   4   3         76.96         86.18        14.34 o
  -7   5   3        141.15        139.15        15.67 o
  -6   5   3        129.32        120.94        13.94 o
  -5   5   3        153.82        133.33        12.11 o
  -4   5   3        433.97        461.12        14.36 o
  -3   5   3        466.84        473.05        11.92 o
  -2   5   3       1423.01       1386.16        18.49 o
  -1   5   3        274.18        253.13         8.41 o
   0   5   3        645.58        588.54        16.49 o
   1   5   3        127.11        133.78        10.79 o
   2   5   3         82.72         85.48         7.36 o
   3   5   3        526.98        577.67        26.40 o
   4   5   3         54.79         53.23        10.09 o
   5   5   3          6.99          1.11         9.35 o
   6   5   3        137.77        143.33        16.05 o
  -7   6   3         68.24         76.16        15.07 o
  -6   6   3         27.18         20.19        10.90 o
  -5   6   3          3.09          5.07         7.80 o
  -4   6   3        499.26        488.17        24.29 o
  -3   6   3        135.22        124.44         8.28 o
  -2   6   3         22.71         19.98         4.47 o
  -1   6   3         30.40         29.67         6.56 o
   0   6   3        556.15        548.06        18.21 o
   1   6   3          1.86          0.88         9.91 o
   2   6   3         28.09         26.31         6.92 o
   3   6   3          2.58         12.87         7.04 o
   4   6   3          2.51          1.68         8.86 o
   5   6   3        102.77        110.15        14.68 o
   6   6   3          1.50          4.81        10.57 o
  -7   7   3          0.08          2.01        11.69 o
  -6   7   3         23.37         28.10        12.18 o
  -5   7   3          3.19          2.55         9.09 o
  -4   7   3         52.47         24.87         9.89 o
  -3   7   3         11.40          2.26         5.04 o
  -2   7   3        249.06        244.25        12.24 o
  -1   7   3        164.68        155.30        10.52 o
   0   7   3          2.60          5.08         7.92 o
   1   7   3          0.73          0.00         7.00 o
   2   7   3        193.85        184.40        12.78 o
   3   7   3        488.01        469.62        24.74 o
   4   7   3        214.98        215.17        18.30 o
   5   7   3         63.21         78.31        13.46 o
  -6   8   3         91.80        120.02        18.69 o
  -5   8   3         58.00         94.14        25.44 o
  -4   8   3         22.33         24.15         9.84 o
  -3   8   3        107.82         99.19        13.62 o
  -2   8   3          0.59         15.01         9.25 o
  -1   8   3        174.97        196.56        12.42 o
   0   8   3        114.45        125.47        11.05 o
   1   8   3        629.60        599.26        23.48 o
   2   8   3         20.23         20.49         9.15 o
   3   8   3          0.85         16.76         8.45 o
   4   8   3          0.28          0.51        10.04 o
  -5   9   3         93.51        131.08        19.97 o
  -4   9   3         50.11         61.47        13.24 o
  -3   9   3        303.35        351.16        23.89 o
  -2   9   3         52.08         57.21        12.69 o
  -1   9   3        135.22        142.01        17.63 o
   0   9   3         63.40         47.71        14.28 o
   1   9   3         12.48         19.92         7.73 o
   2   9   3          0.12         12.24         8.50 o
   3   9   3         27.98         24.39        11.74 o
  -4  10   3          0.30          0.00        12.08 o
  -3  10   3         11.88         19.07        10.55 o
  -2  10   3         22.63         35.70        10.97 o
  -1  10   3         26.11         46.13        13.68 o
   0  10   3         65.19         77.47        16.15 o
   1  10   3         10.35          5.42        11.79 o
   2  10   3         16.14         35.16        11.89 o
   0 -11   4          2.38          7.89        10.55 o
   1 -11   4          5.42          0.09        12.51 o
   2 -11   4         51.04         64.38        20.74 o
  -3 -10   4         21.75         35.11        17.67 o
  -2 -10   4          5.82          0.00        12.41 o
  -1 -10   4         71.04         89.04        17.10 o
   0 -10   4         27.51         32.91        11.85 o
   1 -10   4        151.61        153.69        14.05 o
   2 -10   4         88.10        111.10        24.51 o
   3 -10   4          3.73         12.87        13.31 o
   4 -10   4         24.68         44.46        14.91 o
  -4  -9   4         13.11         28.74        12.93 o
  -3  -9   4         35.88         46.95        13.10 o
  -2  -9   4         12.13         20.55        12.35 o
  -1  -9   4          1.65          6.90         7.10 o
   0  -9   4         23.79         35.45         8.24 o
   1  -9   4         41.74         38.14         9.66 o
   2  -9   4         48.31         50.80        10.34 o
   3  -9   4        123.57        104.83        12.61 o
   4  -9   4         15.41          9.00        10.27 o
   5  -9   4          1.00          5.72        10.60 o
  -5  -8   4          7.92         10.91         9.86 o
  -4  -8   4          3.67          7.89         9.03 o
  -3  -8   4         37.94         19.81         9.98 o
  -2  -8   4          5.61          6.96         5.40 o
  -1  -8   4        185.63        208.14        11.70 o
   0  -8   4        519.47        478.48        19.28 o
   1  -8   4        355.43        375.70        20.37 o
   2  -8   4         14.33         18.42         7.28 o
   3  -8   4          6.84         15.96         7.26 o
   4  -8   4         16.68         33.61        10.19 o
   5  -8   4        153.85        133.04        17.22 o
   6  -8   4        128.79        140.80        19.87 o
  -6  -7   4         33.53         40.45        13.58 o
  -5  -7   4          0.05          8.19        10.67 o
  -4  -7   4          0.01          0.00         9.10 o
  -3  -7   4         81.84         84.90        13.59 o
  -2  -7   4        104.02        103.59         8.28 o
  -1  -7   4        547.87        545.45        16.70 o
   0  -7   4         10.64          8.24         4.39 o
   1  -7   4          0.97          2.65         6.74 o
   2  -7   4          0.03          0.00         7.51 o
   3  -7   4        518.04        495.26        20.18 o
   4  -7   4         33.45         19.24         8.01 o
   5  -7   4         22.32         29.63         9.97 o
   6  -7   4         21.46         16.81        10.71 o
   7  -7   4          0.28          3.71        12.80 o
  -6  -6   4          1.24          8.03        11.48 o
  -5  -6   4         53.28         56.97        12.69 o
  -4  -6   4         82.55         84.48        13.04 o
  -3  -6   4        329.37        309.43        13.17 o
  -2  -6   4         67.85         72.42         7.07 o
  -1  -6   4          0.13          0.00         4.63 o
   0  -6   4          1.51          4.00         4.24 o
   1  -6   4       1910.79       1990.34        35.81 o
   2  -6   4        184.89        194.60        10.94 o
   3  -6   4         38.73         40.83         5.09 o
   4  -6   4        495.00        470.98        17.60 o
   5  -6   4          9.50          4.31         8.46 o
   6  -6   4         84.78         89.79        14.73 o
   7  -6   4         13.92         19.74        14.12 o
  -7  -5   4          0.42          0.00        11.33 o
  -6  -5   4          7.62          0.00        14.61 o
  -5  -5   4         27.87         35.74         8.86 o
  -4  -5   4        184.37        182.20        12.66 o
  -3  -5   4         29.45         34.61         4.78 o
  -2  -5   4          0.82          1.51         6.69 o
  -1  -5   4          7.97         11.07         4.14 o
   0  -5   4         18.19         20.15         4.93 o
   1  -5   4        203.76        206.21        10.05 o
   2  -5   4        122.69        113.31         6.55 o
   3  -5   4         11.39         21.77         5.07 o
   4  -5   4        129.90        115.06         9.44 o
   5  -5   4        224.32        209.25        13.41 o
   6  -5   4         50.71         43.87        10.71 o
   7  -5   4          6.69          0.00        12.91 o
  -7  -4   4        138.71        188.73        20.07 o
  -6  -4   4          5.91         17.88         9.96 o
  -5  -4   4         29.95         26.46         6.93 o
  -4  -4   4        187.17        179.18        10.04 o
  -3  -4   4        169.50        178.20         7.99 o
  -2  -4   4        247.99        261.17         8.29 o
  -1  -4   4        114.33        106.35         5.67 o
   0  -4   4        289.15        283.23         8.26 o
   1  -4   4         50.01         52.34         5.34 o
   2  -4   4       3950.13       3861.49        37.19 o
   3  -4   4         36.16         37.46         7.14 o
   4  -4   4        111.43        123.39         7.92 o
   5  -4   4          7.23          9.29         7.76 o
   6  -4   4        257.72        289.66        17.93 o
   7  -4   4          8.64          9.51        11.11 o
   8  -4   4          7.63          0.00        15.40 o
  -7  -3   4         69.38         89.97        16.05 o
  -6  -3   4        325.17        314.63        18.58 o
  -5  -3   4        326.01        330.26        14.53 o
  -4  -3   4        122.78        126.82         7.81 o
  -3  -3   4        251.47        226.21         7.12 o
  -2  -3   4        900.76        916.99        13.92 o
  -1  -3   4        368.55        361.15         8.11 o
   0  -3   4       2414.47       2310.96        38.84 o
   1  -3   4        143.48        142.15         6.29 o
   2  -3   4        589.69        558.74        17.23 o
   3  -3   4         91.84         94.31         6.00 o
   4  -3   4         20.15         26.73         7.84 o
   5  -3   4         17.85         17.41         7.17 o
   6  -3   4          3.41          2.36         6.53 o
   7  -3   4          0.03          4.04         9.00 o
   8  -3   4         37.58         34.70        13.75 o
  -8  -2   4        241.47        280.86        26.76 o
  -7  -2   4         41.21         34.62        11.48 o
  -6  -2   4        705.54        683.72        26.02 o
  -5  -2   4        352.71        395.67        14.70 o
  -4  -2   4        756.02        757.51        13.41 o
  -3  -2   4        406.20        392.92         8.58 o
  -2  -2   4        481.69        507.53        11.21 o
  -1  -2   4         32.31         36.04         2.88 o
   0  -2   4       2318.82       2197.73        15.55 o
   1  -2   4        870.16        925.88        17.12 o
   2  -2   4         47.02         73.22         5.70 o
   3  -2   4        640.80        633.51        12.19 o
   4  -2   4        709.89        727.19        13.74 o
   5  -2   4        132.66        136.44         7.41 o
   6  -2   4        230.18        252.93        18.84 o
   7  -2   4         45.26         49.43        11.15 o
   8  -2   4         15.22          0.00        15.35 o
  -8  -1   4         53.98         97.11        17.53 o
  -7  -1   4         21.68         24.26         9.04 o
  -6  -1   4        250.93        247.79        17.12 o
  -5  -1   4        141.55        146.85         9.21 o
  -4  -1   4        206.98        226.48         8.02 o
  -3  -1   4        637.01        724.55        13.95 o
  -2  -1   4        970.05       1122.04        13.10 o
  -1  -1   4       5933.82       6009.07        37.59 o
   0  -1   4       4168.81       4107.38        26.40 o
   1  -1   4        359.10        359.55         8.32 o
   2  -1   4          3.18          4.38         2.33 o
   3  -1   4        123.86        157.41         5.58 o
   4  -1   4         42.66         44.03         5.05 o
   5  -1   4         14.86          0.64         4.65 o
   6  -1   4        248.43        235.74        15.88 o
   7  -1   4         64.96         53.50        12.48 o
   8  -1   4         46.04         50.77        14.50 o
  -8   0   4          8.62         14.31        12.48 o
  -7   0   4        161.79        156.84        15.03 o
  -6   0   4          7.64         10.36         5.71 o
  -5   0   4        260.54        249.40        10.80 o
  -4   0   4         64.19         56.15         5.37 o
  -3   0   4         16.90         21.37         3.28 o
  -2   0   4        459.48        466.09         6.65 o
  -1   0   4        307.97        307.08         3.95 o
   0   0   4        371.38        345.26         4.95 o
   1   0   4       1888.32       1895.93        21.53 o
   2   0   4       3329.88       3438.26        45.70 o
   3   0   4        283.96        269.98         7.73 o
   4   0   4         48.52         55.02         4.51 o
   5   0   4         79.04         77.64         6.17 o
   6   0   4         31.07         26.66         8.27 o
   7   0   4        111.51         79.69        24.82 o
   8   0   4         11.22         27.99        13.93 o
  -8   1   4         56.27         78.99        13.50 o
  -7   1   4         98.24        141.00        14.01 o
  -6   1   4        196.25        198.81        12.88 o
  -5   1   4          2.78          2.62         4.98 o
  -4   1   4        438.10        439.81        13.74 o
  -3   1   4       1001.00       1044.87        16.80 o
  -2   1   4       3259.19       3429.82        32.69 o
  -1   1   4        298.20        294.28         8.32 o
   0   1   4        342.22        315.05         8.03 o
   1   1   4        134.86        157.38         5.78 o
   2   1   4        317.30        396.86        10.89 o
   3   1   4          6.70         15.41         2.82 o
   4   1   4          1.40          0.00         3.89 o
   5   1   4        323.34        306.63        13.56 o
   6   1   4        228.87        225.07        15.77 o
   7   1   4        132.65        138.63        14.67 o
   8   1   4         23.32         64.16        18.93 o
  -8   2   4         14.29         17.75        18.43 o
  -7   2   4         26.44         33.37         8.04 o
  -6   2   4         37.05         46.66         7.42 o
  -5   2   4        238.20        261.18        12.48 o
  -4   2   4         48.28         53.47         4.87 o
  -3   2   4          5.01          1.85         2.24 o
  -2   2   4       1678.32       1732.58        24.21 o
  -1   2   4         24.06         40.01         3.54 o
   0   2   4       1051.90       1092.97        14.25 o
   1   2   4        468.01        494.94         9.71 o
   2   2   4         27.47         22.62         4.73 o
   3   2   4        261.99        238.31         8.83 o
   4   2   4        499.33        457.88        15.32 o
   5   2   4        748.73        728.16        29.14 o
   6   2   4          0.98          1.28         9.38 o
   7   2   4         23.26         32.88        10.43 o
  -8   3   4        167.22        200.40        24.37 o
  -7   3   4          3.54          3.09         7.43 o
  -6   3   4         75.31         84.08         8.17 o
  -5   3   4        531.99        499.62        15.89 o
  -4   3   4         40.17         45.95         4.34 o
  -3   3   4        318.77        306.67         6.65 o
  -2   3   4          5.20          6.27         5.41 o
  -1   3   4       2956.92       2831.27        18.80 o
   0   3   4        405.18        424.45        10.88 o
   1   3   4       1130.90       1173.17        19.10 o
   2   3   4       2058.27       2159.00        36.68 o
   3   3   4       1502.21       1575.19        23.20 o
   4   3   4        106.69        129.40         9.95 o
   5   3   4         42.95         29.56         8.64 o
   6   3   4        181.28        167.23        15.80 o
   7   3   4         38.74         48.31        12.86 o
  -8   4   4        123.64        126.52        21.57 o
  -7   4   4        258.56        244.97        19.68 o
  -6   4   4        147.00        138.12        11.19 o
  -5   4   4        113.36        106.64         8.08 o
  -4   4   4        184.08        176.66         6.72 o
  -3   4   4       1276.49       1225.93        20.16 o
  -2   4   4        231.77        253.13         7.39 o
  -1   4   4       1456.03       1552.86        20.39 o
   0   4   4        299.42        296.35        12.54 o
   1   4   4        197.61        186.23        10.24 o
   2   4   4         70.66         74.11         6.24 o
   3   4   4         12.32         26.94         6.12 o
   4   4   4          6.06          3.32         8.67 o
   5   4   4         29.63         21.12         8.71 o
   6   4   4        117.62        112.56        14.39 o
   7   4   4         33.86         44.03        11.89 o
  -7   5   4         54.10         39.67        10.35 o
  -6   5   4        281.55        288.14        19.84 o
  -5   5   4        815.74        787.59        24.97 o
  -4   5   4         54.24         58.40         5.79 o
  -3   5   4        110.83        102.43         5.64 o
  -2   5   4       1692.92       1645.05        19.53 o
  -1   5   4        149.36        155.01         7.71 o
   0   5   4        461.11        442.20        18.68 o
   1   5   4         91.33         75.10         8.15 o
   2   5   4        294.40        280.53        13.54 o
   3   5   4         15.34         14.43         8.28 o
   4   5   4         75.25         61.03        10.51 o
   5   5   4         27.81         38.76        10.30 o
   6   5   4         77.21        102.63        18.00 o
  -7   6   4          0.04          0.00        10.46 o
  -6   6   4          4.85          7.42         9.34 o
  -5   6   4         60.48         53.89        10.93 o
  -4   6   4        235.59        231.32        17.77 o
  -3   6   4         80.50         82.62         6.60 o
  -2   6   4         19.95         23.41         4.89 o
  -1   6   4         91.71        110.83         7.29 o
   0   6   4        644.76        649.99        21.91 o
   1   6   4        973.32        949.02        25.40 o
   2   6   4        189.79        197.80        12.61 o
   3   6   4         16.24         42.52        11.39 o
   4   6   4          4.12          2.58         7.95 o
   5   6   4          1.04          0.00        10.07 o
   6   6   4         92.69        122.14        16.68 o
  -7   7   4         43.74         71.17        16.56 o
  -6   7   4        233.27        264.37        25.10 o
  -5   7   4         12.87         24.85         9.38 o
  -4   7   4        106.94         88.19        12.13 o
  -3   7   4          3.78          0.00         7.43 o
  -2   7   4        509.63        522.71        16.85 o
  -1   7   4        203.06        187.95        12.87 o
   0   7   4       1130.09       1122.79        27.75 o
   1   7   4        974.36        933.12        27.11 o
   2   7   4         20.60         15.14         6.86 o
   3   7   4         72.92         68.05        11.41 o
   4   7   4         43.98         38.55         9.62 o
   5   7   4        174.02        175.82        18.52 o
  -6   8   4         44.97         45.15        12.71 o
  -5   8   4          2.16         20.51        10.10 o
  -4   8   4          1.32          0.00        10.14 o
  -3   8   4         30.69         40.74         9.02 o
  -2   8   4        425.86        365.67        19.38 o
  -1   8   4        105.69        103.92        10.51 o
   0   8   4         90.67         85.54        11.12 o
   1   8   4         82.76         80.00         9.70 o
   2   8   4          6.23          6.15         7.17 o
   3   8   4         34.91         43.14        10.68 o
   4   8   4          0.03          4.85         8.97 o
  -5   9   4          0.12          5.07        10.63 o
  -4   9   4         23.01          7.97         8.89 o
  -3   9   4         47.34         51.92        13.14 o
  -2   9   4         31.14         42.75        11.27 o
  -1   9   4         22.09         30.33        10.54 o
   0   9   4        127.16        156.60        16.89 o
   1   9   4          3.35          4.81         7.56 o
   2   9   4        153.92        138.11        13.63 o
   3   9   4         89.46        136.09        20.69 o
  -4  10   4         32.42         21.93        11.35 o
  -3  10   4        201.65        192.30        20.61 o
  -2  10   4        128.53        144.42        17.36 o
  -1  10   4          7.60          0.47        11.98 o
   0  10   4          3.97          3.78         9.88 o
   1  10   4         19.47         16.07         9.87 o
   2  10   4        158.42        136.20        16.37 o
   0 -11   5         19.87         37.32        11.58 o
   1 -11   5        154.89        200.24        33.45 o
   2 -11   5         46.97         54.00        23.41 o
  -3 -10   5         25.35         37.35        17.52 o
  -2 -10   5         27.94         24.62        12.69 o
  -1 -10   5          5.98         13.87         9.05 o
   0 -10   5          3.33          8.16        10.20 o
   1 -10   5         43.55         41.81         9.19 o
   2 -10   5        222.01        231.85        19.33 o
   3 -10   5         68.04         81.34        24.64 o
   4 -10   5          4.75         34.26        18.04 o
  -4  -9   5         22.28         16.87        10.55 o
  -3  -9   5         23.39         30.46        11.13 o
  -2  -9   5          1.68          0.00        13.13 o
  -1  -9   5         95.80        105.25        12.01 o
   0  -9   5        396.17        382.18        18.69 o
   1  -9   5         58.39         67.70        10.52 o
   2  -9   5          7.60         13.38         8.44 o
   3  -9   5         32.98         33.02         9.16 o
   4  -9   5         64.08         59.82        15.88 o
   5  -9   5         12.81         20.19        11.42 o
  -5  -8   5          1.26          0.00        10.99 o
  -4  -8   5        102.83         80.42        14.68 o
  -3  -8   5        357.86        362.07        21.25 o
  -2  -8   5        273.79        278.48        13.66 o
  -1  -8   5         25.99         26.12         5.97 o
   0  -8   5         19.21         23.07         6.74 o
   1  -8   5        219.88        215.48        15.07 o
   2  -8   5         16.04         12.45         7.42 o
   3  -8   5          7.57          8.74         9.75 o
   4  -8   5          0.18          0.00         7.39 o
   5  -8   5         66.13         76.28        15.65 o
   6  -8   5          6.64         11.73         9.65 o
  -6  -7   5         74.46         82.62        15.98 o
  -5  -7   5         26.69         32.05        10.65 o
  -4  -7   5        242.56        255.44        19.73 o
  -3  -7   5        105.84        120.94        13.13 o
  -2  -7   5         15.29         12.89         5.98 o
  -1  -7   5        332.56        316.67        13.08 o
   0  -7   5         42.24         36.15         5.92 o
   1  -7   5         30.02         28.84         8.02 o
   2  -7   5          0.17          0.00         7.33 o
   3  -7   5        225.51        231.78        16.49 o
   4  -7   5         25.43         25.52         8.17 o
   5  -7   5         10.74          0.00         8.62 o
   6  -7   5         55.13         54.23        12.84 o
   7  -7   5         73.43         69.20        17.35 o
  -6  -6   5         20.69          7.29        11.61 o
  -5  -6   5          1.15          0.00         9.80 o
  -4  -6   5         17.23          9.99        12.75 o
  -3  -6   5          0.87          1.00         4.68 o
  -2  -6   5         29.75         23.51         6.65 o
  -1  -6   5        155.36        156.64         8.84 o
   0  -6   5        863.12        822.19        14.58 o
   1  -6   5       1239.14       1200.02        28.16 o
   2  -6   5        137.82        125.58        10.51 o
   3  -6   5        134.60        126.51         8.51 o
   4  -6   5        194.86        177.80        13.15 o
   5  -6   5        264.62        259.09        17.85 o
   6  -6   5        187.73        192.17        16.87 o
   7  -6   5        117.81        118.45        20.37 o
  -7  -5   5          5.82         18.89        12.26 o
  -6  -5   5         92.54         93.45        16.32 o
  -5  -5   5         93.37         77.76        11.40 o
  -4  -5   5          0.40          5.89         6.94 o
  -3  -5   5         50.17         58.97         5.41 o
  -2  -5   5         90.13         93.42         6.43 o
  -1  -5   5        395.00        398.13        10.58 o
   0  -5   5          1.89          0.00         4.29 o
   1  -5   5        841.73        832.75        23.64 o
   2  -5   5         42.01         48.10         4.64 o
   3  -5   5        585.67        592.89        15.57 o
   4  -5   5        234.41        257.44        12.49 o
   5  -5   5         86.13         77.92        12.02 o
   6  -5   5          0.14         11.66         8.51 o
   7  -5   5          1.47          0.00        12.11 o
  -7  -4   5         94.08        137.53        18.96 o
  -6  -4   5          4.00         16.43        10.83 o
  -5  -4   5         77.62        100.65         9.69 o
  -4  -4   5        129.81        136.03         8.64 o
  -3  -4   5         27.29         22.97         4.95 o
  -2  -4   5          2.60          0.00         3.46 o
  -1  -4   5        243.87        246.80         7.95 o
   0  -4   5         20.92         30.44         4.48 o
   1  -4   5       1362.48       1461.81        22.73 o
   2  -4   5         32.26         37.04         4.74 o
   3  -4   5          4.81          5.53         4.56 o
   4  -4   5          1.60          0.00         4.26 o
   5  -4   5        478.00        450.23        20.71 o
   6  -4   5        513.45        504.26        27.34 o
   7  -4   5         53.13         56.72        15.50 o
   8  -4   5          0.03          0.00        13.58 o
  -7  -3   5        137.59        143.03        17.31 o
  -6  -3   5        155.64        148.88        16.25 o
  -5  -3   5        523.73        477.36        17.58 o
  -4  -3   5        417.26        428.31        12.79 o
  -3  -3   5        309.28        307.26         7.86 o
  -2  -3   5         11.37          8.63         2.99 o
  -1  -3   5        723.79        808.71        10.37 o
   0  -3   5        358.88        320.97         7.87 o
   1  -3   5        142.85        169.97         6.83 o
   2  -3   5          5.84          5.60         5.59 o
   3  -3   5        461.90        425.64        11.41 o
   4  -3   5        102.49         96.14         9.61 o
   5  -3   5        158.88        147.85        12.54 o
   6  -3   5         10.89          5.21         8.38 o
   7  -3   5         83.45         99.28        14.75 o
   8  -3   5         31.44         16.65        14.53 o
  -8  -2   5          3.38          0.00        10.93 o
  -7  -2   5         53.62         50.45        11.67 o
  -6  -2   5         50.61         52.60         9.20 o
  -5  -2   5        235.03        220.86        11.67 o
  -4  -2   5       1502.99       1540.26        31.89 o
  -3  -2   5       2004.35       2073.41        26.20 o
  -2  -2   5        101.11        104.68         5.51 o
  -1  -2   5        348.96        329.26         5.79 o
   0  -2   5      12186.87      12088.18        84.00 o
   1  -2   5          5.01          3.77         3.32 o
   2  -2   5          3.14          4.64         4.70 o
   3  -2   5          4.05          1.65         3.68 o
   4  -2   5        148.78        147.46        10.47 o
   5  -2   5         35.08         39.73         8.19 o
   6  -2   5         68.26         55.17         9.69 o
   7  -2   5        254.42        244.02        23.85 o
   8  -2   5         25.39         22.23        12.50 o
  -8  -1   5          1.90         10.47        13.02 o
  -7  -1   5        280.61        287.37        23.62 o
  -6  -1   5        478.07        463.08        22.80 o
  -5  -1   5        207.17        206.94         9.87 o
  -4  -1   5        369.30        385.16        14.16 o
  -3  -1   5       3486.55       3597.92        41.28 o
  -2  -1   5       3942.28       3962.18        43.57 o
  -1  -1   5       3054.20       2930.62        23.49 o
   0  -1   5         37.21         37.77         2.57 o
   1  -1   5        643.31        600.65         7.64 o
   2  -1   5          9.35         12.97         2.96 o
   3  -1   5         42.40         39.50         3.42 o
   4  -1   5         18.62         21.98         3.99 o
   5  -1   5         39.63         33.83         5.27 o
   6  -1   5        250.70        214.85        15.67 o
   7  -1   5         94.50         94.58        14.85 o
   8  -1   5         20.27         14.48        11.05 o
  -8   0   5         83.25         75.78        26.88 o
  -7   0   5          8.51          5.87         9.67 o
  -6   0   5          3.72          0.00         5.95 o
  -5   0   5         11.33         10.31         4.31 o
  -4   0   5        169.12        151.45         8.92 o
  -3   0   5        579.58        592.72        12.14 o
  -2   0   5       1251.46       1289.84        13.67 o
  -1   0   5        126.11        142.54         3.40 o
   0   0   5         77.47         66.07         3.09 o
   1   0   5       2728.50       2778.94        26.93 o
   2   0   5         65.08         75.61         5.64 o
   3   0   5        272.96        327.21         9.67 o
   4   0   5        151.85        142.75         6.83 o
   5   0   5         52.23         47.98         6.10 o
   6   0   5        234.38        242.26        17.41 o
   7   0   5        128.39        129.70        14.47 o
   8   0   5          8.90         26.56        15.70 o
  -8   1   5          2.57         15.01        13.65 o
  -7   1   5        113.10         95.59        11.65 o
  -6   1   5        287.87        290.15        14.97 o
  -5   1   5          9.92         19.97         5.62 o
  -4   1   5         12.49          6.42         4.85 o
  -3   1   5        454.45        487.13        10.20 o
  -2   1   5        217.50        190.18         4.43 o
  -1   1   5       1632.01       1718.32        16.79 o
   0   1   5       5458.41       5266.22        29.20 o
   1   1   5        347.06        349.54         6.93 o
   2   1   5         59.59         65.55         6.73 o
   3   1   5         10.07          2.38         4.43 o
   4   1   5        614.01        630.24        16.10 o
   5   1   5         90.88         91.76         7.16 o
   6   1   5          0.73         13.19         8.32 o
   7   1   5          0.18          0.00         9.64 o
   8   1   5         29.71         34.22        14.32 o
  -8   2   5         44.43         58.86        17.70 o
  -7   2   5         43.30         55.28         8.09 o
  -6   2   5        312.18        307.09        14.76 o
  -5   2   5         10.88         16.07         5.42 o
  -4   2   5         63.62         59.77         4.94 o
  -3   2   5         79.74         84.41         4.28 o
  -2   2   5       1116.11       1081.08        15.46 o
  -1   2   5        319.84        322.40         6.56 o
   0   2   5       1987.71       2227.16        35.07 o
   1   2   5       2605.05       2775.39        28.34 o
   2   2   5       1594.53       1689.21        33.59 o
   3   2   5         16.84          9.80         4.74 o
   4   2   5          7.38          5.59         2.75 o
   5   2   5         67.73         62.95         9.23 o
   6   2   5         29.59         32.35         9.05 o
   7   2   5        125.53        121.57        13.63 o
  -8   3   5        499.45        513.48        37.19 o
  -7   3   5         74.48         73.46        11.30 o
  -6   3   5          3.94          7.80         5.02 o
  -5   3   5        697.02        674.98        17.47 o
  -4   3   5       2444.21       2506.01        25.58 o
  -3   3   5         22.96         25.59         4.46 o
  -2   3   5        445.73        418.31        12.68 o
  -1   3   5       1248.56       1260.61        13.34 o
   0   3   5        181.13        189.85         8.06 o
   1   3   5        348.72        382.89        11.60 o
   2   3   5        847.73        923.94        22.16 o
   3   3   5        136.97        117.06         8.39 o
   4   3   5        141.52        106.23        16.81 o
   5   3   5       1119.86       1038.19        34.55 o
   6   3   5        205.94        200.28        17.83 o
   7   3   5        194.71        219.88        20.50 o
  -8   4   5         21.04         45.48        14.67 o
  -7   4   5         34.10         26.43         8.65 o
  -6   4   5        171.25        170.61        13.86 o
  -5   4   5        288.05        288.81        10.45 o
  -4   4   5        125.37        122.60         4.59 o
  -3   4   5       1100.13       1090.77        18.21 o
  -2   4   5        107.64        103.86         5.51 o
  -1   4   5         24.84         21.97         4.53 o
   0   4   5        548.38        554.61        14.39 o
   1   4   5        121.06        108.86         8.59 o
   2   4   5        223.29        241.60        10.56 o
   3   4   5         81.51         99.47         9.18 o
   4   4   5         21.79         28.38         9.32 o
   5   4   5         46.72         57.59        12.29 o
   6   4   5         89.51         74.60        12.69 o
   7   4   5         52.14         50.19        15.28 o
  -7   5   5          0.88          6.55        10.29 o
  -6   5   5         57.21         70.36        11.47 o
  -5   5   5        532.75        501.09        20.39 o
  -4   5   5        183.16        164.53        11.22 o
  -3   5   5        635.68        640.80        17.22 o
  -2   5   5        160.03        165.13         8.73 o
  -1   5   5        487.54        470.22        10.51 o
   0   5   5        638.05        629.22        19.70 o
   1   5   5        380.01        416.18        16.24 o
   2   5   5         72.36         78.84         8.12 o
   3   5   5        103.35         95.68        13.73 o
   4   5   5         43.62         34.07         9.71 o
   5   5   5        137.54        153.07        15.86 o
   6   5   5         15.50          7.45         9.46 o
  -7   6   5         25.75         47.15        13.87 o
  -6   6   5        207.32        233.61        22.80 o
  -5   6   5          0.13          0.00         8.40 o
  -4   6   5         76.47         61.51         9.53 o
  -3   6   5          0.03          0.00         7.93 o
  -2   6   5         64.04         51.02         6.79 o
  -1   6   5          5.42         20.93        10.66 o
   0   6   5          1.17         10.24         5.76 o
   1   6   5         80.87         79.84         9.55 o
   2   6   5          8.00          8.31         5.87 o
   3   6   5         25.71         30.02        11.53 o
   4   6   5         67.63         78.58        12.26 o
   5   6   5          8.59          0.00         9.71 o
   6   6   5          1.09          0.00         9.61 o
  -6   7   5         58.13         60.79        14.59 o
  -5   7   5          0.00          1.37         9.73 o
  -4   7   5         27.73         17.32        10.80 o
  -3   7   5         29.49         28.90         8.04 o
  -2   7   5         32.07         37.85         7.66 o
  -1   7   5         16.64         15.95         5.65 o
   0   7   5        471.78        471.00        16.31 o
   1   7   5       1024.93       1029.81        28.77 o
   2   7   5         49.63         63.36         9.04 o
   3   7   5         12.29         19.22        10.57 o
   4   7   5        357.63        370.49        23.63 o
   5   7   5        123.38        116.13        16.04 o
  -6   8   5          0.24          1.90        12.65 o
  -5   8   5        207.49        224.49        20.10 o
  -4   8   5          4.39          2.22         9.60 o
  -3   8   5        134.69        123.81        13.52 o
  -2   8   5        115.70        114.87        11.72 o
  -1   8   5        170.06        170.84        12.92 o
   0   8   5          0.61          0.19         6.79 o
   1   8   5        534.91        571.50        23.29 o
   2   8   5        555.53        566.18        27.19 o
   3   8   5        463.80        492.25        26.97 o
   4   8   5          3.19         23.17        12.10 o
  -5   9   5         38.67         61.01        20.15 o
  -4   9   5         24.62          0.00        12.29 o
  -3   9   5         17.75         31.81        10.71 o
  -2   9   5        117.20        118.09        14.79 o
  -1   9   5         72.24         72.19        13.96 o
   0   9   5         11.49         27.27        13.19 o
   1   9   5         92.85         94.80        11.80 o
   2   9   5         94.46        107.35        12.83 o
   3   9   5         23.67         36.70        10.44 o
  -3  10   5         33.94         23.64        12.64 o
  -2  10   5         25.29         44.69        12.91 o
  -1  10   5          0.00         19.63        11.14 o
   0  10   5         75.32         69.43        14.31 o
   1  10   5         19.39         19.22        12.58 o
   2  10   5         54.23         50.05        11.87 o
   0 -11   6          1.08         18.29        15.12 o
   1 -11   6         32.49         41.07        13.37 o
  -2 -10   6         27.09         19.28        15.36 o
  -1 -10   6         11.38          6.34        10.02 o
   0 -10   6         29.41         24.70        10.42 o
   1 -10   6        109.90        120.67        16.36 o
   2 -10   6        182.84        193.70        20.61 o
   3 -10   6        144.41        166.21        19.96 o
   4 -10   6         64.46         52.78        16.50 o
  -4  -9   6         29.76         25.46        11.36 o
  -3  -9   6        129.19        126.73        15.31 o
  -2  -9   6         14.47         13.14         9.69 o
  -1  -9   6          0.15          8.95         8.13 o
   0  -9   6          0.01         19.25        10.25 o
   1  -9   6        128.69        139.69        13.02 o
   2  -9   6        176.09        177.61        16.50 o
   3  -9   6          2.66          8.60         8.94 o
   4  -9   6         13.48         18.66        11.89 o
   5  -9   6          0.26          3.38        13.31 o
  -5  -8   6         36.34         18.46        11.76 o
  -4  -8   6          2.39          9.11        10.52 o
  -3  -8   6          0.85          8.42         8.33 o
  -2  -8   6         13.02         10.36         7.17 o
  -1  -8   6         88.42         93.42         8.42 o
   0  -8   6         58.29         66.30         8.28 o
   1  -8   6        493.33        477.23        19.27 o
   2  -8   6        204.30        191.23        14.27 o
   3  -8   6        145.78        147.21        13.98 o
   4  -8   6         47.51         53.80        11.33 o
   5  -8   6         61.12         54.74        11.29 o
   6  -8   6         84.74         71.08        13.52 o
  -6  -7   6         35.59         41.45        12.50 o
  -5  -7   6         20.45          9.95         9.39 o
  -4  -7   6         52.53         50.43        10.09 o
  -3  -7   6         16.35         19.72         8.11 o
  -2  -7   6          0.04          0.00         5.21 o
  -1  -7   6         15.88         15.20         5.52 o
   0  -7   6       1357.12       1317.63        25.87 o
   1  -7   6         19.48         26.16         7.61 o
   2  -7   6         33.33         40.37         9.10 o
   3  -7   6        115.15        112.59        11.72 o
   4  -7   6         41.01         52.88         9.23 o
   5  -7   6         85.46         90.29        12.44 o
   6  -7   6          0.22          5.94        12.35 o
  -6  -6   6         79.27        106.52        17.02 o
  -5  -6   6         16.57         10.64        12.36 o
  -4  -6   6          1.36         10.28         8.11 o
  -3  -6   6        267.41        261.99        13.78 o
  -2  -6   6        186.18        177.75         9.56 o
  -1  -6   6          2.77          5.85         4.85 o
   0  -6   6        431.79        401.43        13.82 o
   1  -6   6         22.42         31.99         8.13 o
   2  -6   6         82.10        104.87         8.63 o
   3  -6   6          0.03          8.55         7.22 o
   4  -6   6        543.84        497.40        23.59 o
   5  -6   6        169.70        161.80        15.10 o
   6  -6   6        310.20        355.51        37.88 o
   7  -6   6         14.48          9.34        16.02 o
  -7  -5   6          6.63          5.83        12.58 o
  -6  -5   6         20.09         24.85        10.30 o
  -5  -5   6         57.25         52.40         9.86 o
  -4  -5   6        112.73        102.61        10.00 o
  -3  -5   6         11.21          8.36         4.35 o
  -2  -5   6         25.64         24.26         4.68 o
  -1  -5   6         40.15         32.68         4.29 o
   0  -5   6         79.49         80.88         6.24 o
   1  -5   6        141.77        128.67         7.57 o
   2  -5   6        235.36        257.49         9.11 o
   3  -5   6        250.57        225.79        10.64 o
   4  -5   6        689.41        640.94        24.56 o
   5  -5   6        293.51        292.75        16.17 o
   6  -5   6        597.18        573.88        35.76 o
   7  -5   6        151.79        138.17        20.53 o
  -7  -4   6         24.59         36.39        11.56 o
  -6  -4   6         11.65          6.45        13.18 o
  -5  -4   6          1.25          2.89         5.83 o
  -4  -4   6        273.06        279.64        13.59 o
  -3  -4   6         69.17         75.44         8.06 o
  -2  -4   6        162.06        164.88         8.35 o
  -1  -4   6        708.78        826.48        12.25 o
   0  -4   6          2.85          7.35         4.95 o
   1  -4   6        298.58        277.54        10.28 o
   2  -4   6       1031.52       1043.41        20.75 o
   3  -4   6        616.29        596.20        11.90 o
   4  -4   6        773.68        740.45        17.32 o
   5  -4   6         32.16         38.81         8.69 o
   6  -4   6         23.05         37.84        11.02 o
   7  -4   6        109.36        117.22        18.74 o
  -7  -3   6          3.72         13.44        10.53 o
  -6  -3   6        119.73        124.47        14.85 o
  -5  -3   6        275.91        291.75        13.96 o
  -4  -3   6        258.06        266.41         8.13 o
  -3  -3   6          1.36          4.13         3.37 o
  -2  -3   6        212.98        209.54         8.72 o
  -1  -3   6         25.84         16.76         2.15 o
   0  -3   6        749.81        762.11        12.43 o
   1  -3   6        518.82        504.78        12.45 o
   2  -3   6         92.22         84.41         9.28 o
   3  -3   6        224.13        232.51        11.73 o
   4  -3   6        207.86        181.32        11.71 o
   5  -3   6          1.51          1.54         7.42 o
   6  -3   6         24.57         38.92        11.06 o
   7  -3   6          0.33          3.45         8.14 o
   8  -3   6        280.22        277.34        30.19 o
  -8  -2   6         89.37        109.86        18.92 o
  -7  -2   6        244.04        258.79        23.56 o
  -6  -2   6        164.90        155.73        13.20 o
  -5  -2   6        788.92        794.66        21.24 o
  -4  -2   6        493.10        509.94        11.84 o
  -3  -2   6        169.24        173.33         5.02 o
  -2  -2   6       2197.44       2375.27        23.01 o
  -1  -2   6       2822.08       2969.92        34.49 o
   0  -2   6       2062.69       2152.37        20.75 o
   1  -2   6        560.41        595.87        14.68 o
   2  -2   6        217.82        235.48        11.26 o
   3  -2   6        254.18        279.74        13.76 o
   4  -2   6        181.38        191.22         9.34 o
   5  -2   6          1.17         11.25         6.40 o
   6  -2   6         16.41          7.24         8.82 o
   7  -2   6        332.10        313.79        24.23 o
   8  -2   6         13.96         11.74        12.13 o
  -8  -1   6         83.58         99.39        16.68 o
  -7  -1   6        102.63        107.07        15.61 o
  -6  -1   6          0.01          0.00         8.21 o
  -5  -1   6         31.62         29.70         5.58 o
  -4  -1   6          0.59          2.28         3.74 o
  -3  -1   6        840.92        768.85        11.71 o
  -2  -1   6          8.53         12.89         2.16 o
  -1  -1   6       1093.61       1074.51         9.92 o
   0  -1   6       3274.08       3393.86        20.69 o
   1  -1   6       5973.59       5895.69        53.04 o
   2  -1   6        130.69        112.09         5.53 o
   3  -1   6         20.54         12.31         2.78 o
   4  -1   6         16.99         14.33         3.82 o
   5  -1   6        620.31        604.99        20.64 o
   6  -1   6         15.61         11.35         8.52 o
   7  -1   6         54.20         48.11        18.47 o
   8  -1   6         82.69         92.87        18.00 o
  -8   0   6          3.60          4.73        15.44 o
  -7   0   6        235.89        259.11        18.17 o
  -6   0   6         44.99         41.48         7.31 o
  -5   0   6       1154.12       1140.35        23.49 o
  -4   0   6         36.98         30.86         6.18 o
  -3   0   6       2297.23       2359.95        31.59 o
  -2   0   6       1790.87       1755.20        18.53 o
  -1   0   6          0.63          0.23         2.12 o
   0   0   6        973.09        981.08        10.05 o
   1   0   6       3039.51       3087.78        20.32 o
   2   0   6        298.38        282.98         9.60 o
   3   0   6         35.87         42.12         4.87 o
   4   0   6        534.11        533.90        18.70 o
   5   0   6          6.11         10.82         5.91 o
   6   0   6         78.34         85.37        12.50 o
   7   0   6         10.96         20.07        12.48 o
   8   0   6          4.67          5.72        11.56 o
  -8   1   6        145.71        171.75        22.94 o
  -7   1   6          0.11          2.26         6.26 o
  -6   1   6        278.22        275.59        16.76 o
  -5   1   6        296.87        295.46        12.30 o
  -4   1   6        142.39        145.26         7.32 o
  -3   1   6       2505.87       2625.19        35.22 o
  -2   1   6        311.01        313.69         5.64 o
  -1   1   6       1202.13       1133.36         9.02 o
   0   1   6          5.41          0.89         2.82 o
   1   1   6        604.47        665.55         9.67 o
   2   1   6        696.57        704.82        17.71 o
   3   1   6          5.39         16.79         6.35 o
   4   1   6       1026.45       1001.51        21.65 o
   5   1   6        120.10        126.43         8.86 o
   6   1   6        503.61        471.94        22.44 o
   7   1   6        240.90        246.69        18.59 o
   8   1   6         53.36         67.03        15.90 o
  -8   2   6         34.21         33.55        16.04 o
  -7   2   6         48.86         44.68         6.73 o
  -6   2   6        349.53        296.10        12.96 o
  -5   2   6         22.86         24.65         5.94 o
  -4   2   6        158.91        175.27         7.53 o
  -3   2   6          4.23          4.56         2.43 o
  -2   2   6         47.58         59.14         4.97 o
  -1   2   6        874.02        912.58        12.78 o
   0   2   6        774.16        877.79        12.84 o
   1   2   6         54.75         50.61         4.52 o
   2   2   6        269.71        350.37        12.21 o
   3   2   6        845.07        914.49        22.75 o
   4   2   6        301.84        296.00         9.26 o
   5   2   6        456.35        432.47        22.33 o
   6   2   6         65.70         82.06        12.87 o
   7   2   6          0.10          7.46         8.89 o
  -8   3   6          2.05          0.00         9.91 o
  -7   3   6          7.84         10.73         6.76 o
  -6   3   6          0.58          1.00         4.80 o
  -5   3   6        321.90        320.04        12.54 o
  -4   3   6       1362.06       1400.17        17.92 o
  -3   3   6         48.00         42.42         4.70 o
  -2   3   6          0.48          1.49         3.67 o
  -1   3   6        165.05        170.75         6.06 o
   0   3   6         48.96         44.94         5.06 o
   1   3   6       1030.23       1070.01        18.29 o
   2   3   6        411.82        426.04        15.93 o
   3   3   6        415.51        407.96        14.30 o
   4   3   6          4.26          6.71         7.09 o
   5   3   6        102.81         81.10        11.44 o
   6   3   6          0.04          0.00         8.18 o
   7   3   6          7.05         37.48        11.57 o
  -8   4   6         27.95         24.15        14.65 o
  -7   4   6        334.45        364.05        23.53 o
  -6   4   6        281.87        281.92        19.24 o
  -5   4   6        611.56        613.08        20.64 o
  -4   4   6        119.63        110.77        10.16 o
  -3   4   6        186.50        202.17        10.63 o
  -2   4   6        214.24        211.68         8.04 o
  -1   4   6       1590.01       1632.36        18.12 o
   0   4   6          1.51          7.92         6.82 o
   1   4   6          3.89         14.43         5.58 o
   2   4   6          3.34          0.24        11.74 o
   3   4   6         34.29         41.36         7.42 o
   4   4   6         79.44         63.27        10.49 o
   5   4   6          4.31          0.00         9.12 o
   6   4   6         66.82         68.00        12.78 o
   7   4   6          7.84         16.76        10.39 o
  -7   5   6        353.53        361.44        27.15 o
  -6   5   6        111.06        106.01        13.94 o
  -5   5   6          4.87          2.58         6.64 o
  -4   5   6        291.64        260.96        12.93 o
  -3   5   6         22.69         10.96         7.14 o
  -2   5   6         18.26         29.53         3.75 o
  -1   5   6          0.02          0.00         3.31 o
   0   5   6        325.07        329.00        14.03 o
   1   5   6        129.66        137.37        10.49 o
   2   5   6        515.82        489.57        18.25 o
   3   5   6          2.85          6.91         8.04 o
   4   5   6         36.80         77.48        12.28 o
   5   5   6        216.46        219.97        18.78 o
   6   5   6          6.88          0.00         9.60 o
  -7   6   6        134.66        120.26        18.09 o
  -6   6   6          0.45          7.25         8.20 o
  -5   6   6         42.58         45.45        10.66 o
  -4   6   6        169.92        147.26        13.25 o
  -3   6   6         39.32         48.70         8.83 o
  -2   6   6        175.83        184.63        11.31 o
  -1   6   6         74.58         67.33         7.97 o
   0   6   6       1027.76       1017.26        23.76 o
   1   6   6        165.53        194.28        13.17 o
   2   6   6          3.57          6.06         6.71 o
   3   6   6         37.09         23.00         9.63 o
   4   6   6        250.32        263.15        19.47 o
   5   6   6          1.42          0.03         9.37 o
   6   6   6         21.18         10.69        13.72 o
  -6   7   6         30.21         31.73        10.78 o
  -5   7   6        189.44        212.42        18.57 o
  -4   7   6         46.96         58.65        12.47 o
  -3   7   6        204.42        175.03        13.87 o
  -2   7   6        115.26        111.39        12.00 o
  -1   7   6          0.31          0.00         5.70 o
   0   7   6         13.72         21.62         6.69 o
   1   7   6        208.74        216.48        14.15 o
   2   7   6        184.30        194.67        13.72 o
   3   7   6          0.00         17.22         9.98 o
   4   7   6        305.19        299.37        21.69 o
   5   7   6          2.42          0.00         9.59 o
  -6   8   6          0.04          0.00        11.29 o
  -5   8   6         58.16         69.78        13.21 o
  -4   8   6         23.83          7.00         9.06 o
  -3   8   6         88.79         71.61        11.24 o
  -2   8   6        212.45        205.94        16.23 o
  -1   8   6         24.67         23.45         8.34 o
   0   8   6          0.34          6.49         6.42 o
   1   8   6        226.52        240.12        15.81 o
   2   8   6          0.42         10.53         8.63 o
   3   8   6         11.30         22.97         9.07 o
   4   8   6         15.84         29.61        12.14 o
  -5   9   6         31.67         34.35        13.01 o
  -4   9   6         19.89         11.35        10.13 o
  -3   9   6          4.18          0.59        10.24 o
  -2   9   6         83.69        103.99        15.59 o
  -1   9   6        121.13        165.14        22.92 o
   0   9   6        112.86        127.57        16.17 o
   1   9   6         91.27        110.47        12.13 o
   2   9   6        144.03        166.06        18.92 o
   3   9   6          4.58          7.79        10.06 o
  -3  10   6         65.93         97.15        14.83 o
  -2  10   6         69.36         77.18        16.55 o
  -1  10   6         78.61        105.72        15.45 o
   0  10   6         50.63         75.16        13.63 o
   1  10   6        123.00        160.70        20.91 o
   0 -11   7          8.99          0.00        12.01 o
   1 -11   7          5.14          0.00         9.86 o
  -2 -10   7         41.39         26.98        15.26 o
  -1 -10   7          0.91          6.76         9.24 o
   0 -10   7         21.69         35.60        10.75 o
   1 -10   7         17.98         16.75         9.46 o
   2 -10   7        120.96        131.56        15.33 o
   3 -10   7          8.55         16.88        11.47 o
   4 -10   7          1.41          0.68        10.00 o
  -4  -9   7         31.82         50.13        12.48 o
  -3  -9   7          3.02          8.89        10.07 o
  -2  -9   7          1.93         10.21        11.94 o
  -1  -9   7        105.53        101.17        12.83 o
   0  -9   7         51.67         53.89         9.76 o
   1  -9   7        367.40        364.87        19.05 o
   2  -9   7         35.03         43.19         9.87 o
   3  -9   7         14.39          3.27         8.17 o
   4  -9   7         14.46         30.28         9.78 o
   5  -9   7         37.44         32.45        15.04 o
  -5  -8   7         35.02         22.93        13.71 o
  -4  -8   7         61.29         56.81        10.23 o
  -3  -8   7         46.00         45.68         9.14 o
  -2  -8   7        517.67        482.88        20.76 o
  -1  -8   7        363.78        364.63        14.68 o
   0  -8   7         21.78         30.19         6.24 o
   1  -8   7        107.15        103.29         9.94 o
   2  -8   7         18.98         19.34         6.95 o
   3  -8   7          0.01          0.47         8.16 o
   4  -8   7          5.20         20.79         8.35 o
   5  -8   7         25.24         28.87        13.16 o
   6  -8   7         49.04         53.92        17.00 o
  -6  -7   7         56.18         62.81        14.34 o
  -5  -7   7          0.22          9.47         9.62 o
  -4  -7   7        259.19        269.29        18.95 o
  -3  -7   7        283.69        269.65        16.46 o
  -2  -7   7         81.32         71.72         9.77 o
  -1  -7   7         42.23         46.59         6.80 o
   0  -7   7        863.75        787.16        20.49 o
   1  -7   7          7.16         10.17         6.35 o
   2  -7   7        351.10        339.11        15.61 o
   3  -7   7         85.17         77.38        10.19 o
   4  -7   7        351.65        369.72        19.97 o
   5  -7   7        228.96        207.15        17.51 o
   6  -7   7          7.73          0.00        13.23 o
  -6  -6   7         70.64         64.04        12.65 o
  -5  -6   7          1.39          0.00        11.39 o
  -4  -6   7         38.45         38.99         9.12 o
  -3  -6   7        460.34        448.87        17.87 o
  -2  -6   7          0.05          1.08         5.28 o
  -1  -6   7          0.06          0.49         3.62 o
   0  -6   7         35.31         37.42         5.74 o
   1  -6   7        327.83        328.47        14.01 o
   2  -6   7        248.40        259.86        11.29 o
   3  -6   7        153.42        160.26        12.97 o
   4  -6   7         19.50         31.80         7.14 o
   5  -6   7        115.35        116.32        14.76 o
   6  -6   7         10.29          5.85        11.56 o
   7  -6   7         38.45         33.15        21.11 o
  -7  -5   7          5.80          0.00        11.19 o
  -6  -5   7          2.56          4.80        13.01 o
  -5  -5   7        457.19        474.53        24.45 o
  -4  -5   7          3.34          0.00         6.11 o
  -3  -5   7         28.35         24.33         5.54 o
  -2  -5   7        143.75        139.85         6.91 o
  -1  -5   7          0.38          0.23         3.00 o
   0  -5   7         17.70          9.54         4.71 o
   1  -5   7        198.99        190.94         9.15 o
   2  -5   7        596.95        610.89        12.24 o
   3  -5   7        436.85        449.23        13.01 o
   4  -5   7        256.90        237.32        14.69 o
   5  -5   7         80.77         71.53        10.30 o
   6  -5   7         11.97         20.64        10.01 o
   7  -5   7          0.00         15.02        12.20 o
  -7  -4   7         59.92         59.60        13.71 o
  -6  -4   7          8.11         20.83        11.41 o
  -5  -4   7        458.60        462.00        21.05 o
  -4  -4   7        568.33        551.11        18.30 o
  -3  -4   7         42.28         34.78         5.28 o
  -2  -4   7        199.92        198.67         6.80 o
  -1  -4   7        290.18        288.15         7.21 o
   0  -4   7        630.59        683.30        15.33 o
   1  -4   7         79.60         93.02         6.88 o
   2  -4   7         30.96         21.11         7.12 o
   3  -4   7        126.72        126.91         5.79 o
   4  -4   7        572.73        540.99        21.60 o
   5  -4   7        232.59        240.65        18.34 o
   6  -4   7        647.72        625.27        31.15 o
   7  -4   7        201.95        209.37        20.41 o
  -7  -3   7        177.95        192.92        21.13 o
  -6  -3   7          9.94          0.00         9.34 o
  -5  -3   7         35.88         35.16         6.06 o
  -4  -3   7          7.08          9.43         4.42 o
  -3  -3   7        137.21        165.35         6.92 o
  -2  -3   7         13.06          9.15         2.79 o
  -1  -3   7       1158.48       1080.94        15.51 o
   0  -3   7        131.81        138.49         4.47 o
   1  -3   7       1155.85       1149.91        17.25 o
   2  -3   7       3027.82       2882.57        32.23 o
   3  -3   7         95.06         86.59         9.78 o
   4  -3   7        151.08        128.25        10.12 o
   5  -3   7        493.17        477.53        25.13 o
   6  -3   7        450.47        424.19        25.97 o
   7  -3   7        392.14        384.74        23.39 o
   8  -3   7          0.05          7.62        11.96 o
  -8  -2   7         20.57          1.35        13.16 o
  -7  -2   7        163.73        168.16        19.78 o
  -6  -2   7         10.12         19.91        13.67 o
  -5  -2   7         16.72          8.93         5.33 o
  -4  -2   7       1699.95       1742.89        26.67 o
  -3  -2   7        177.36        196.34         7.94 o
  -2  -2   7        116.46        126.41         7.37 o
  -1  -2   7        348.71        405.82         8.27 o
   0  -2   7        323.72        303.66         6.35 o
   1  -2   7        185.73        162.16         5.68 o
   2  -2   7        316.48        328.94        13.32 o
   3  -2   7         62.48         78.90         6.27 o
   4  -2   7         12.27         17.60         4.83 o
   5  -2   7         54.33         64.42         7.75 o
   6  -2   7         90.88        104.11        12.45 o
   7  -2   7         58.37         44.67        12.20 o
   8  -2   7         87.32        105.62        18.20 o
  -8  -1   7         15.63         10.55        11.38 o
  -7  -1   7        206.52        202.82        20.19 o
  -6  -1   7         13.22          9.29         6.85 o
  -5  -1   7        300.30        304.03        13.25 o
  -4  -1   7       1517.20       1561.05        24.34 o
  -3  -1   7        293.05        329.02         7.90 o
  -2  -1   7        351.49        389.63         7.59 o
  -1  -1   7       2621.98       2667.52        22.66 o
   0  -1   7        150.34        162.16         4.37 o
   1  -1   7         16.12         27.70         3.45 o
   2  -1   7         67.92         77.32         5.12 o
   3  -1   7        162.11        130.98         8.93 o
   4  -1   7         81.33         84.42         4.66 o
   5  -1   7        116.01        105.88         9.63 o
   6  -1   7        135.73        130.53        13.16 o
   7  -1   7         36.32         43.65        11.97 o
   8  -1   7        139.57        173.06        21.25 o
  -8   0   7         65.70         66.15        13.83 o
  -7   0   7          7.04          0.00         9.46 o
  -6   0   7         78.92         92.91         8.44 o
  -5   0   7          2.78          2.47         4.62 o
  -4   0   7         75.07         70.15         6.20 o
  -3   0   7        158.66        160.63         6.07 o
  -2   0   7         23.65         19.00         2.54 o
  -1   0   7         44.16         41.82         2.69 o
   0   0   7       3686.04       3878.40        24.39 o
   1   0   7       1042.46       1067.30        16.87 o
   2   0   7        461.61        450.72        11.15 o
   3   0   7         26.73         35.40         5.15 o
   4   0   7         57.52         56.04         7.48 o
   5   0   7        489.44        511.82        18.17 o
   6   0   7        146.40        141.10        18.93 o
   7   0   7         12.08         15.84        10.27 o
   8   0   7          8.47         30.23        13.02 o
  -8   1   7        130.97        115.88        25.23 o
  -7   1   7         21.42         22.75         7.11 o
  -6   1   7         98.89         84.48         8.19 o
  -5   1   7        273.73        266.55        11.75 o
  -4   1   7          0.54          6.10         3.64 o
  -3   1   7         94.96         90.33         4.46 o
  -2   1   7       1452.68       1358.51        17.74 o
  -1   1   7        751.66        721.47         7.85 o
   0   1   7       9485.37       9428.86        71.55 o
   1   1   7        489.94        510.18         9.99 o
   2   1   7        644.73        544.01        11.75 o
   3   1   7         14.72         30.98         8.27 o
   4   1   7        579.38        545.52        13.88 o
   5   1   7         98.28         97.35         9.07 o
   6   1   7        135.83        148.43        13.65 o
   7   1   7        313.45        339.36        21.34 o
  -8   2   7        181.93        165.70        22.38 o
  -7   2   7          7.74          3.95         6.03 o
  -6   2   7          4.64         11.82         5.11 o
  -5   2   7        351.89        351.16        12.94 o
  -4   2   7        555.46        569.78        13.42 o
  -3   2   7         73.09         68.37         3.46 o
  -2   2   7         74.24         41.97         6.15 o
  -1   2   7         69.03         85.16         3.71 o
   0   2   7         88.19         89.19         5.32 o
   1   2   7        129.02        131.08         6.98 o
   2   2   7       1763.92       1799.76        25.36 o
   3   2   7        851.18        839.20        22.78 o
   4   2   7        128.91        138.19         6.81 o
   5   2   7        864.24        797.93        29.99 o
   6   2   7         11.76          1.49         8.30 o
   7   2   7         15.89         20.23         9.38 o
  -8   3   7        258.98        283.48        28.18 o
  -7   3   7        175.34        206.79        14.30 o
  -6   3   7        131.23        133.38        11.29 o
  -5   3   7          4.63          2.77         4.47 o
  -4   3   7         60.55         58.69         3.85 o
  -3   3   7        554.50        559.19        13.58 o
  -2   3   7        371.07        390.70        10.45 o
  -1   3   7        689.12        693.13        11.98 o
   0   3   7       1903.61       1924.14        30.70 o
   1   3   7          3.20          3.27         5.84 o
   2   3   7        157.81        177.07        11.15 o
   3   3   7          1.03          0.00         6.11 o
   4   3   7         40.65         42.60         8.91 o
   5   3   7        410.99        395.35        22.01 o
   6   3   7        267.58        239.54        19.03 o
   7   3   7        229.42        229.80        21.18 o
  -8   4   7          0.71          5.01        11.54 o
  -7   4   7         69.61         84.07        14.73 o
  -6   4   7         49.82         52.85         9.21 o
  -5   4   7          2.07          0.00         7.36 o
  -4   4   7        365.68        381.51        16.07 o
  -3   4   7          5.77          8.87         5.98 o
  -2   4   7         92.28         81.18         9.14 o
  -1   4   7         35.80         27.82         4.21 o
   0   4   7        555.88        539.27        16.43 o
   1   4   7         14.85         14.95         5.53 o
   2   4   7        383.74        370.72        17.73 o
   3   4   7        264.35        236.02        17.00 o
   4   4   7        104.43         75.42        10.96 o
   5   4   7         22.05         19.75        11.74 o
   6   4   7          1.48          0.00         9.13 o
   7   4   7        143.88        147.35        18.23 o
  -7   5   7         49.47         61.25        14.19 o
  -6   5   7          3.77          9.50         9.01 o
  -5   5   7        461.25        427.85        28.13 o
  -4   5   7       1504.20       1476.60        31.16 o
  -3   5   7        464.01        466.12        19.95 o
  -2   5   7         12.22          8.14         2.74 o
  -1   5   7        559.07        574.18        12.29 o
   0   5   7         12.02         19.73         6.66 o
   1   5   7        108.52        112.17         9.16 o
   2   5   7          5.74          7.25         6.57 o
   3   5   7        104.08        101.09        13.42 o
   4   5   7          3.53         10.67         8.81 o
   5   5   7         26.29         34.30        11.65 o
   6   5   7          5.06         12.60        11.20 o
  -7   6   7        214.83        211.06        22.73 o
  -6   6   7        207.37        213.65        19.06 o
  -5   6   7        122.60        149.18        15.33 o
  -4   6   7        446.97        426.30        21.01 o
  -3   6   7        878.59        814.65        27.48 o
  -2   6   7        253.02        282.79        11.12 o
  -1   6   7         12.53          9.53         5.04 o
   0   6   7         32.16         33.13        10.46 o
   1   6   7         43.97         53.76         7.81 o
   2   6   7        105.76         85.69         9.31 o
   3   6   7        284.02        287.23        21.16 o
   4   6   7         99.57        118.51        14.76 o
   5   6   7          9.21         14.00         8.96 o
   6   6   7         56.50         44.68        15.10 o
  -6   7   7         24.61          9.71        11.52 o
  -5   7   7        102.72        124.28        15.18 o
  -4   7   7          1.77          7.46         7.28 o
  -3   7   7         63.50         73.06         9.55 o
  -2   7   7         30.87         20.83        11.40 o
  -1   7   7          5.56         10.27         6.26 o
   0   7   7        420.50        429.43        17.23 o
   1   7   7        306.01        307.21        15.49 o
   2   7   7         44.26         49.76         8.75 o
   3   7   7         11.56         14.44         8.43 o
   4   7   7         30.35         45.13        10.97 o
   5   7   7         78.02         97.80        15.56 o
  -6   8   7         64.12         65.31        15.06 o
  -5   8   7          4.23          1.50         9.88 o
  -4   8   7          3.97          5.31         8.34 o
  -3   8   7         69.65         69.81        11.26 o
  -2   8   7          7.96         11.31         9.15 o
  -1   8   7         90.75        100.95        13.51 o
   0   8   7        300.54        309.03        16.19 o
   1   8   7         78.85        105.39        10.70 o
   2   8   7         60.24         56.71         9.71 o
   3   8   7         75.54         96.50        14.67 o
   4   8   7         25.08         32.76        13.97 o
  -5   9   7        104.45        116.93        21.65 o
  -4   9   7         55.37         51.71        11.99 o
  -3   9   7         46.05         70.55        15.61 o
  -2   9   7          1.15          7.61        12.76 o
  -1   9   7         13.51         23.51        10.87 o
   0   9   7          4.06         20.36        13.52 o
   1   9   7        105.04        124.49        11.57 o
   2   9   7         63.78         79.36        13.21 o
   3   9   7         33.31         51.48        18.56 o
  -3  10   7         20.78          6.24        10.81 o
  -2  10   7         26.38         28.51        11.46 o
  -1  10   7         99.64        125.53        17.04 o
   0  10   7         27.39         35.40        10.93 o
   1  10   7          9.32         10.71        12.53 o
   1 -11   8         66.70         29.89        17.35 o
  -2 -10   8          0.43          0.00        10.44 o
  -1 -10   8          7.36         10.29         9.41 o
   0 -10   8         44.35         50.12         9.90 o
   1 -10   8         31.91         55.73        13.43 o
   2 -10   8         61.23         57.44        13.89 o
   3 -10   8        148.05        181.19        20.32 o
   4 -10   8         68.01         87.98        17.22 o
  -4  -9   8          7.68         26.25        10.24 o
  -3  -9   8          9.25          9.50         9.59 o
  -2  -9   8         78.53         48.27        16.24 o
  -1  -9   8         72.25         70.72        11.22 o
   0  -9   8          0.14          2.73         7.01 o
   1  -9   8         17.83         21.82         7.09 o
   2  -9   8          0.47          3.65         7.27 o
   3  -9   8        137.84        129.67        14.74 o
   4  -9   8         61.01         75.71        13.48 o
   5  -9   8          8.31         36.14        13.20 o
  -5  -8   8          7.15         14.30        10.15 o
  -4  -8   8          2.68         13.59         8.96 o
  -3  -8   8         37.71         44.37        10.96 o
  -2  -8   8        126.13        123.45        11.40 o
  -1  -8   8        134.03        137.17        11.12 o
   0  -8   8        196.61        186.83        10.86 o
   1  -8   8        195.48        196.25        13.00 o
   2  -8   8        284.01        266.74        17.01 o
   3  -8   8          0.11          5.73         7.68 o
   4  -8   8         75.87         73.87        14.31 o
   5  -8   8         40.60         40.51        10.35 o
   6  -8   8         26.54         28.38        15.39 o
  -5  -7   8          5.19          0.00        11.98 o
  -4  -7   8        186.85        195.92        15.63 o
  -3  -7   8        370.92        352.97        19.12 o
  -2  -7   8        345.06        339.92        16.61 o
  -1  -7   8         98.43        114.36         8.45 o
   0  -7   8         81.36         96.85         8.23 o
   1  -7   8        346.20        344.31        15.48 o
   2  -7   8        481.89        502.06        19.76 o
   3  -7   8         36.27         48.85         9.64 o
   4  -7   8          1.25         15.14         7.52 o
   5  -7   8          0.00          2.95         8.89 o
   6  -7   8          0.03          1.35         9.74 o
  -6  -6   8         19.79         35.54        11.39 o
  -5  -6   8          0.93          0.00         8.34 o
  -4  -6   8        380.78        372.88        20.91 o
  -3  -6   8          0.09         10.04         6.24 o
  -2  -6   8        188.70        185.33        10.14 o
  -1  -6   8        292.02        307.74        10.05 o
   0  -6   8          0.09          6.29         5.87 o
   1  -6   8        264.84        275.32        14.14 o
   2  -6   8         90.68         97.78         8.64 o
   3  -6   8         16.55         16.80         7.52 o
   4  -6   8         12.32         19.03         8.30 o
   5  -6   8        404.15        404.93        25.06 o
   6  -6   8          1.82          5.77        11.81 o
   7  -6   8         40.77         49.65        22.36 o
  -7  -5   8         52.32         55.28        13.45 o
  -6  -5   8          0.80          0.00         8.58 o
  -5  -5   8          2.24          0.00         8.18 o
  -4  -5   8        112.37         97.83        11.16 o
  -3  -5   8        210.46        233.54        11.74 o
  -2  -5   8         32.66         32.54         6.42 o
  -1  -5   8          5.21          1.72         3.23 o
   0  -5   8          0.89          0.83         4.95 o
   1  -5   8        176.24        141.60         9.42 o
   2  -5   8        130.16        126.09         6.22 o
   3  -5   8        279.93        271.60        11.37 o
   4  -5   8        103.81        110.64        11.11 o
   5  -5   8        395.17        407.18        21.61 o
   6  -5   8        717.37        776.98        35.38 o
   7  -5   8         59.62         72.77        17.01 o
  -7  -4   8          9.49         19.33        13.70 o
  -6  -4   8          0.08          7.01         9.20 o
  -5  -4   8         53.64         64.51        10.05 o
  -4  -4   8          5.60          3.16         6.59 o
  -3  -4   8        220.84        219.87         9.12 o
  -2  -4   8         32.64         39.64         4.04 o
  -1  -4   8        978.55       1008.19        13.35 o
   0  -4   8         51.41         82.15         5.89 o
   1  -4   8          0.48          0.00         5.70 o
   2  -4   8        656.40        676.11        19.19 o
   3  -4   8        129.15        130.48        12.97 o
   4  -4   8         36.20         35.95         8.39 o
   5  -4   8        503.99        486.12        24.50 o
   6  -4   8        274.53        293.82        22.64 o
   7  -4   8         16.77         10.80         8.86 o
  -7  -3   8          0.02          3.30        11.60 o
  -6  -3   8          7.30         13.54         8.94 o
  -5  -3   8        363.08        359.84        18.35 o
  -4  -3   8       2224.46       2209.84        40.00 o
  -3  -3   8          0.25          0.00         2.44 o
  -2  -3   8        825.26        852.99        11.96 o
  -1  -3   8        941.78       1025.59        16.59 o
   0  -3   8        673.77        671.59         9.96 o
   1  -3   8         91.44         99.62         7.90 o
   2  -3   8          1.58          6.13         3.66 o
   3  -3   8        123.52        110.61        11.41 o
   4  -3   8        250.67        224.08        11.25 o
   5  -3   8       1235.66       1210.09        42.18 o
   6  -3   8          1.18          3.13         8.97 o
   7  -3   8          1.14          0.00         9.76 o
  -8  -2   8         32.27         14.72        12.13 o
  -7  -2   8        330.25        360.14        26.70 o
  -6  -2   8         91.83         85.30        14.51 o
  -5  -2   8         17.67         12.15         5.19 o
  -4  -2   8         76.54         75.95         4.80 o
  -3  -2   8          0.25          0.00         2.62 o
  -2  -2   8        292.87        274.07         8.80 o
  -1  -2   8        981.75        940.24        12.31 o
   0  -2   8        544.56        521.66         9.65 o
   1  -2   8       6705.63       7173.88        95.58 o
   2  -2   8       1193.83       1281.67        30.13 o
   3  -2   8          0.87          0.00         5.76 o
   4  -2   8          6.85          7.11         4.05 o
   5  -2   8         51.79         54.32        12.78 o
   6  -2   8        444.41        434.71        23.14 o
   7  -2   8        480.28        491.96        34.68 o
   8  -2   8         58.62         46.18        23.28 o
  -8  -1   8        211.92        235.18        28.00 o
  -7  -1   8         95.50        107.10        16.07 o
  -6  -1   8         94.18         95.02        13.67 o
  -5  -1   8          8.89          6.78         4.31 o
  -4  -1   8        158.20        189.19         7.58 o
  -3  -1   8          4.46          0.13         2.14 o
  -2  -1   8        150.60        177.16         5.27 o
  -1  -1   8       6179.55       6072.66        39.45 o
   0  -1   8       1407.16       1469.62        13.63 o
   1  -1   8       1864.39       1888.41        19.69 o
   2  -1   8         75.35         68.00         4.38 o
   3  -1   8        563.38        563.61        12.39 o
   4  -1   8         35.89         38.89         4.66 o
   5  -1   8        633.66        607.76        21.04 o
   6  -1   8         47.83         47.82        13.27 o
   7  -1   8        221.62        224.92        22.08 o
   8  -1   8          0.56          0.00        11.69 o
  -8   0   8         24.17          0.00        12.21 o
  -7   0   8         22.92         15.59         9.12 o
  -6   0   8         14.92          9.21         4.73 o
  -5   0   8        132.15        132.10         8.22 o
  -4   0   8        111.17        107.20         6.69 o
  -3   0   8        142.70        151.99         6.00 o
  -2   0   8         29.50         25.56         2.86 o
  -1   0   8       3291.87       3224.51        29.23 o
   0   0   8        113.73        151.23         6.23 o
   1   0   8        146.90        164.28         5.73 o
   2   0   8         17.33         26.64         5.86 o
   3   0   8        119.40        123.82         7.90 o
   4   0   8        499.74        505.04        14.39 o
   5   0   8         68.63         70.47        10.72 o
   6   0   8        199.93        193.28        16.35 o
   7   0   8         11.12         14.38        11.80 o
  -8   1   8         45.57         47.39        15.36 o
  -7   1   8        204.85        241.57        15.92 o
  -6   1   8         11.08          9.04         4.79 o
  -5   1   8         53.28         43.50         5.53 o
  -4   1   8          0.52          0.00         4.21 o
  -3   1   8       1895.22       1962.95        22.54 o
  -2   1   8        171.18        165.16         5.09 o
  -1   1   8        262.53        239.93         5.36 o
   0   1   8       1998.72       2054.22        25.06 o
   1   1   8        926.53        951.17        13.35 o
   2   1   8         13.02          5.69         2.72 o
   3   1   8         48.73         54.73        10.23 o
   4   1   8       1686.49       1611.69        31.55 o
   5   1   8        440.93        447.86        20.35 o
   6   1   8         64.61         68.62        10.57 o
   7   1   8          2.83         24.74        12.75 o
  -8   2   8        117.71        132.26        21.13 o
  -7   2   8        120.16        118.27        10.94 o
  -6   2   8         15.62         17.35         5.34 o
  -5   2   8        396.31        372.05        14.03 o
  -4   2   8         18.96          8.78         3.86 o
  -3   2   8         98.04        107.43         4.05 o
  -2   2   8        216.04        193.70         8.12 o
  -1   2   8        191.27        201.89         5.70 o
   0   2   8         73.16         69.06         4.52 o
   1   2   8         38.90         27.18         4.49 o
   2   2   8        582.28        587.06        14.94 o
   3   2   8       1205.29       1189.66        21.95 o
   4   2   8         22.16         23.45         2.90 o
   5   2   8         67.25         52.41        10.19 o
   6   2   8        562.79        529.66        27.00 o
   7   2   8         62.30         63.08        14.62 o
  -8   3   8        122.11        108.65        20.24 o
  -7   3   8         39.40         55.51         9.39 o
  -6   3   8         48.13         46.72         7.84 o
  -5   3   8        131.74        131.45         9.36 o
  -4   3   8       1211.62       1199.76        18.61 o
  -3   3   8        283.38        272.92         9.97 o
  -2   3   8          0.54          4.08         4.30 o
  -1   3   8        291.00        317.85         8.03 o
   0   3   8        983.71        906.05        20.52 o
   1   3   8         21.82         12.02         4.49 o
   2   3   8        256.88        265.27        11.80 o
   3   3   8        620.91        577.77        17.59 o
   4   3   8          0.52          8.99        11.32 o
   5   3   8        189.05        168.34        15.46 o
   6   3   8          1.38          0.00         8.97 o
   7   3   8          8.32         16.87         9.72 o
  -7   4   8         90.00         77.94        11.99 o
  -6   4   8        103.59        107.52        11.87 o
  -5   4   8        118.68        123.98        11.66 o
  -4   4   8        899.46        895.33        24.16 o
  -3   4   8        448.40        458.99        16.42 o
  -2   4   8          7.74          6.83         5.78 o
  -1   4   8         11.00          4.65         4.09 o
   0   4   8        387.94        415.89        14.74 o
   1   4   8        456.00        496.08        15.85 o
   2   4   8          1.71          0.00         8.37 o
   3   4   8         51.91         44.62         9.82 o
   4   4   8        160.53        135.35        13.42 o
   5   4   8         10.45          9.69        11.38 o
   6   4   8        122.13        104.19        15.54 o
  -7   5   8         83.96        108.46        17.35 o
  -6   5   8         35.34         39.88         9.71 o
  -5   5   8          0.01          0.00         7.38 o
  -4   5   8          6.58         14.64         6.65 o
  -3   5   8        260.54        267.86        16.15 o
  -2   5   8        541.60        507.89        16.25 o
  -1   5   8        562.54        557.01        12.50 o
   0   5   8        126.55        132.69        10.08 o
   1   5   8         27.25         44.10         9.87 o
   2   5   8        105.58        101.87        10.14 o
   3   5   8         13.32         14.65        10.00 o
   4   5   8          0.41         17.10         9.06 o
   5   5   8         10.01          3.88         9.76 o
   6   5   8         75.75         72.42        13.29 o
  -7   6   8          7.12         13.22        10.32 o
  -6   6   8          2.34          9.17        10.59 o
  -5   6   8          8.83         13.05        12.20 o
  -4   6   8        207.19        194.62        14.83 o
  -3   6   8        206.38        201.83        14.96 o
  -2   6   8         20.69         29.13        10.31 o
  -1   6   8         19.62         17.77         4.87 o
   0   6   8       1166.72       1098.76        25.76 o
   1   6   8        563.77        534.09        18.96 o
   2   6   8          1.10          0.38         7.25 o
   3   6   8        169.57        168.44        17.53 o
   4   6   8         92.16        114.91        13.83 o
   5   6   8          3.67          0.00         9.62 o
  -6   7   8         74.73         51.11        14.00 o
  -5   7   8        102.84        118.24        15.38 o
  -4   7   8        121.79        128.54        13.65 o
  -3   7   8        351.40        317.93        18.80 o
  -2   7   8         44.04         38.04         9.27 o
  -1   7   8        112.83        109.80         9.11 o
   0   7   8          0.37         11.53         6.11 o
   1   7   8        112.98        112.04        10.59 o
   2   7   8          9.74         18.55         9.07 o
   3   7   8          1.22         16.45         9.19 o
   4   7   8          3.56          0.00        10.42 o
   5   7   8        225.54        216.39        20.54 o
  -5   8   8         45.66         54.00        12.67 o
  -4   8   8         80.08         78.47        12.13 o
  -3   8   8          9.63          0.00         8.86 o
  -2   8   8         71.84         71.07        10.88 o
  -1   8   8         16.31         12.34         7.91 o
   0   8   8          3.96         15.26         7.09 o
   1   8   8          1.31          7.51         6.18 o
   2   8   8          0.07          8.20         7.58 o
   3   8   8         78.71        107.46        13.81 o
   4   8   8         85.74        103.71        14.79 o
  -4   9   8         22.23         38.83        17.37 o
  -3   9   8          2.94          0.00        10.90 o
  -2   9   8          5.94          0.00        10.72 o
  -1   9   8         15.53         27.43         9.48 o
   0   9   8         35.65         32.95        10.45 o
   1   9   8         21.10         41.27         8.83 o
   2   9   8          5.87         13.66        11.53 o
   3   9   8         62.94         74.48        15.11 o
  -3  10   8         24.75         15.01        12.82 o
  -2  10   8          4.40         23.29        13.24 o
  -1  10   8         17.51         12.10        11.71 o
   0  10   8         93.31         68.16        15.16 o
   1  10   8         64.14         49.90        15.57 o
  -2 -10   9          0.82          0.00        12.56 o
  -1 -10   9         59.58         48.59        11.77 o
   0 -10   9         15.73         19.40         9.91 o
   1 -10   9         28.62         23.73         9.42 o
   2 -10   9         52.55         46.66        14.57 o
   3 -10   9        105.21        116.66        17.07 o
  -4  -9   9          4.09          9.37         9.35 o
  -3  -9   9         31.14         37.78        11.94 o
  -2  -9   9         20.87         21.29        11.19 o
  -1  -9   9        173.79        160.90        14.85 o
   0  -9   9          7.84          2.45         7.21 o
   1  -9   9        227.84        232.08        18.85 o
   2  -9   9        112.28        128.15        13.68 o
   3  -9   9        265.54        267.83        18.69 o
   4  -9   9          5.55          7.38         8.61 o
   5  -9   9        191.97        183.18        21.71 o
  -5  -8   9          0.04          0.00        12.32 o
  -4  -8   9         53.20         55.25        13.06 o
  -3  -8   9        325.95        300.53        20.20 o
  -2  -8   9         97.15         87.78        10.02 o
  -1  -8   9         12.91          9.48         6.40 o
   0  -8   9          0.22          8.17         5.59 o
   1  -8   9        144.84        144.99        11.64 o
   2  -8   9         49.22         46.94         7.95 o
   3  -8   9         16.21         21.37         8.83 o
   4  -8   9          3.07         18.54        11.77 o
   5  -8   9          1.58          2.50         9.35 o
   6  -8   9          0.23          9.82        11.88 o
  -5  -7   9          1.39          0.00        10.29 o
  -4  -7   9         34.15         27.52         9.72 o
  -3  -7   9        121.86        124.12        13.26 o
  -2  -7   9         94.10         86.88        10.00 o
  -1  -7   9         37.68         35.05         5.97 o
   0  -7   9        575.22        558.26        16.75 o
   1  -7   9        387.95        373.70        15.93 o
   2  -7   9        163.10        175.62        12.34 o
   3  -7   9         75.17         83.41        11.00 o
   4  -7   9        182.14        187.34        14.01 o
   5  -7   9        204.40        223.44        18.37 o
   6  -7   9         72.68         86.64        15.10 o
  -6  -6   9         30.10         27.52        11.43 o
  -5  -6   9          0.09          7.03         8.89 o
  -4  -6   9          2.63          1.25         7.65 o
  -3  -6   9        148.07        140.32        10.63 o
  -2  -6   9        134.91        127.53         8.50 o
  -1  -6   9        242.99        244.57        10.88 o
   0  -6   9        111.08        110.10         8.19 o
   1  -6   9        186.25        182.17        11.82 o
   2  -6   9        616.18        604.37        18.17 o
   3  -6   9        516.44        477.82        20.80 o
   4  -6   9         23.17         20.99         7.97 o
   5  -6   9          0.54          0.01         8.97 o
   6  -6   9          1.83          0.00        10.71 o
   7  -6   9         26.53         75.43        21.82 o
  -7  -5   9          0.52          1.66        10.68 o
  -6  -5   9          4.66          0.00        10.24 o
  -5  -5   9        260.21        263.11        18.93 o
  -4  -5   9        407.42        383.47        19.84 o
  -3  -5   9        456.73        461.09        19.13 o
  -2  -5   9          0.11          5.33         4.84 o
  -1  -5   9        122.83        120.42         5.87 o
   0  -5   9        622.22        622.13        15.43 o
   1  -5   9        334.81        322.50        13.53 o
   2  -5   9        228.72        219.80         8.34 o
   3  -5   9         31.62         40.81         7.14 o
   4  -5   9          1.18          3.26         7.18 o
   5  -5   9         19.66         21.44         7.91 o
   6  -5   9         71.19         90.46        14.80 o
   7  -5   9         21.26         24.99        12.65 o
  -7  -4   9          8.96          0.00        11.36 o
  -6  -4   9        152.56        162.88        15.88 o
  -5  -4   9         75.68         91.17        14.20 o
  -4  -4   9          6.68         20.07         7.79 o
  -3  -4   9         15.69         13.20         3.70 o
  -2  -4   9        482.38        495.59        14.29 o
  -1  -4   9        480.74        477.37        11.84 o
   0  -4   9        101.35        118.49         5.86 o
   1  -4   9        664.35        632.91        13.34 o
   2  -4   9          0.75          0.58         4.87 o
   3  -4   9         87.47         96.98        12.44 o
   4  -4   9        129.16        142.34        12.55 o
   5  -4   9         80.25        100.85        11.40 o
   6  -4   9         74.97         92.09        14.55 o
   7  -4   9          6.80         11.54        10.58 o
  -7  -3   9        447.27        480.96        32.77 o
  -6  -3   9         75.13        104.73        16.24 o
  -5  -3   9        593.27        594.78        21.43 o
  -4  -3   9       1005.86        976.88        23.41 o
  -3  -3   9        401.91        391.95        12.28 o
  -2  -3   9        394.39        404.81        14.37 o
  -1  -3   9        285.75        308.94         9.37 o
   0  -3   9       1814.22       1858.73        17.22 o
   1  -3   9        160.82        155.69         8.04 o
   2  -3   9        418.15        426.89        13.75 o
   3  -3   9        125.26        103.38        11.39 o
   4  -3   9        573.54        555.03        18.39 o
   5  -3   9        265.52        295.00        16.72 o
   6  -3   9       1167.51       1141.04        37.21 o
   7  -3   9        169.67        166.55        16.68 o
  -8  -2   9          8.73          0.00        13.81 o
  -7  -2   9         46.57         62.06        14.89 o
  -6  -2   9         52.42         35.18        11.96 o
  -5  -2   9         33.87         22.86         6.17 o
  -4  -2   9          1.54          0.00         4.36 o
  -3  -2   9          4.80         11.55         5.75 o
  -2  -2   9        472.81        427.42        10.57 o
  -1  -2   9        710.90        765.21        10.36 o
   0  -2   9         48.68         43.93         3.72 o
   1  -2   9         62.64         70.99         6.57 o
   2  -2   9        590.33        584.78        16.79 o
   3  -2   9         30.70         31.04         5.97 o
   4  -2   9          2.03          0.11         4.63 o
   5  -2   9          9.52          8.21         9.88 o
   6  -2   9         33.62         29.09         9.39 o
   7  -2   9          2.14         13.96        11.62 o
  -8  -1   9        132.27        101.64        19.70 o
  -7  -1   9          3.22          0.00        10.95 o
  -6  -1   9         45.38         59.26        12.09 o
  -5  -1   9          4.82          8.19         4.48 o
  -4  -1   9        228.12        237.85         8.19 o
  -3  -1   9        712.07        749.53        12.12 o
  -2  -1   9       1235.18       1227.72        14.61 o
  -1  -1   9        172.05        175.59         4.41 o
   0  -1   9       2477.15       2704.57        35.99 o
   1  -1   9       2902.28       3166.71        28.72 o
   2  -1   9        334.30        342.32         8.87 o
   3  -1   9        199.62        186.46         7.82 o
   4  -1   9         48.29         41.06         3.99 o
   5  -1   9        524.96        527.45        22.20 o
   6  -1   9        257.15        263.64        18.28 o
   7  -1   9        119.98        115.55        23.86 o
  -8   0   9        109.56        113.03        16.79 o
  -7   0   9         25.33         25.59         9.39 o
  -6   0   9         66.55         76.16         7.35 o
  -5   0   9        206.59        213.06         9.50 o
  -4   0   9        131.74        148.99         8.02 o
  -3   0   9         12.19          8.78         2.96 o
  -2   0   9       1341.20       1508.60        21.18 o
  -1   0   9       1752.16       1831.17        15.23 o
   0   0   9       1943.15       2030.36        21.62 o
   1   0   9         18.39         15.80         3.93 o
   2   0   9       1595.30       1624.17        28.93 o
   3   0   9        283.60        305.66        14.55 o
   4   0   9        558.53        544.43        16.80 o
   5   0   9         37.53         61.53        11.60 o
   6   0   9         36.04         29.94         9.29 o
   7   0   9        162.20        190.58        21.50 o
  -8   1   9        215.46        204.77        24.38 o
  -7   1   9         22.16         17.67         9.50 o
  -6   1   9          8.95         12.34         4.90 o
  -5   1   9          1.31          0.00         5.33 o
  -4   1   9         23.56         22.37         4.40 o
  -3   1   9        117.44        114.77         5.02 o
  -2   1   9        198.55        183.67         6.67 o
  -1   1   9         46.49         58.26         3.56 o
   0   1   9        255.49        245.37         7.90 o
   1   1   9       3159.33       3185.12        26.22 o
   2   1   9       1606.68       1590.41        21.21 o
   3   1   9         36.33         41.37        11.72 o
   4   1   9         22.57         34.51         6.36 o
   5   1   9         72.82         73.06        10.55 o
   6   1   9        149.19        137.62        15.19 o
   7   1   9          3.91          0.00        13.02 o
  -8   2   9        116.70        116.32        17.58 o
  -7   2   9         41.97         53.55         9.77 o
  -6   2   9          0.04          0.00         5.04 o
  -5   2   9          0.57          0.00         4.64 o
  -4   2   9         74.97         89.04         5.37 o
  -3   2   9        769.55        734.90        11.10 o
  -2   2   9         41.25         35.29         3.58 o
  -1   2   9         87.71         92.52         4.47 o
   0   2   9        208.03        195.20         7.66 o
   1   2   9         92.95        104.35         6.69 o
   2   2   9        509.25        497.61        14.43 o
   3   2   9          0.91          6.83         4.18 o
   4   2   9        196.59        219.55        15.99 o
   5   2   9        296.49        294.52        19.18 o
   6   2   9        284.62        276.91        20.18 o
   7   2   9         34.58         53.79        12.65 o
  -8   3   9         10.59         22.99        16.07 o
  -7   3   9          0.25          2.44         7.48 o
  -6   3   9         69.86         68.93         9.09 o
  -5   3   9         11.97         15.35         5.41 o
  -4   3   9          0.51          6.25         3.80 o
  -3   3   9        287.47        262.65        10.08 o
  -2   3   9       1363.08       1415.65        24.92 o
  -1   3   9        217.65        212.44         7.71 o
   0   3   9         22.94         32.62         9.05 o
   1   3   9          9.09         15.58         5.86 o
   2   3   9          0.02          5.39         5.59 o
   3   3   9        304.81        291.98        12.84 o
   4   3   9        211.36        204.62        12.07 o
   5   3   9        443.11        388.70        22.53 o
   6   3   9        245.94        247.05        20.12 o
   7   3   9        131.20        144.06        17.63 o
  -7   4   9         39.57         24.87         9.16 o
  -6   4   9         11.79         13.92         7.41 o
  -5   4   9        289.21        295.51        17.29 o
  -4   4   9         29.49         31.09         7.38 o
  -3   4   9        444.38        432.40        13.35 o
  -2   4   9          7.07          7.02         6.77 o
  -1   4   9        137.27        131.19         6.79 o
   0   4   9          1.19          0.00         7.55 o
   1   4   9        852.20        804.17        20.06 o
   2   4   9          2.12          2.59         7.48 o
   3   4   9        505.67        547.51        21.83 o
   4   4   9         37.75         46.86         9.65 o
   5   4   9         48.89         34.36        10.14 o
   6   4   9         57.54         48.99        12.34 o
  -7   5   9          2.51          0.00        10.58 o
  -6   5   9         15.48         10.35        13.64 o
  -5   5   9        323.79        366.57        22.53 o
  -4   5   9        537.52        533.49        19.41 o
  -3   5   9         57.92         55.33         9.88 o
  -2   5   9          5.74          4.86         2.99 o
  -1   5   9         10.70          8.27         4.17 o
   0   5   9        679.46        666.12        19.24 o
   1   5   9        826.67        749.74        21.20 o
   2   5   9        248.35        196.84        17.63 o
   3   5   9        284.67        242.76        16.05 o
   4   5   9         13.92          8.28        10.17 o
   5   5   9         37.69         33.24         9.64 o
   6   5   9         35.00         30.91        10.87 o
  -7   6   9         70.21         71.32        15.69 o
  -6   6   9         43.04         19.64         8.93 o
  -5   6   9        530.11        538.49        28.13 o
  -4   6   9          3.06         12.67         8.59 o
  -3   6   9        805.80        773.94        27.91 o
  -2   6   9        738.61        672.72        25.19 o
  -1   6   9        370.79        387.76        13.77 o
   0   6   9        474.65        477.18        17.66 o
   1   6   9         28.89         31.86         7.80 o
   2   6   9        110.38        114.76        10.32 o
   3   6   9          0.54         14.93         8.49 o
   4   6   9         60.46         68.04        14.25 o
   5   6   9        121.20         90.66        14.30 o
  -6   7   9          3.00          0.00         9.83 o
  -5   7   9          2.85          7.46         9.70 o
  -4   7   9          0.75         13.88         8.26 o
  -3   7   9          6.97          9.83         8.29 o
  -2   7   9          0.31          0.00         8.90 o
  -1   7   9          2.20          0.00         6.33 o
   0   7   9         76.92         79.85         8.49 o
   1   7   9        100.15        113.17        10.67 o
   2   7   9        294.15        283.54        15.82 o
   3   7   9          3.21         18.56        11.78 o
   4   7   9          0.13          0.00         9.20 o
   5   7   9          4.82          0.00         9.88 o
  -5   8   9          4.37          0.00         9.23 o
  -4   8   9         11.21         11.13        12.06 o
  -3   8   9          4.46          0.00        10.84 o
  -2   8   9        286.34        297.57        19.23 o
  -1   8   9         82.68         65.17        11.73 o
   0   8   9         95.19         93.06        11.32 o
   1   8   9          0.02          0.00         7.17 o
   2   8   9         78.19         90.04        12.60 o
   3   8   9          1.20          9.00        10.06 o
   4   8   9         21.32          6.16        13.20 o
  -4   9   9        129.31        183.13        22.12 o
  -3   9   9         63.50         31.92        11.16 o
  -2   9   9          2.74         16.31         9.83 o
  -1   9   9          0.38          0.00         9.37 o
   0   9   9          3.27         13.01         9.77 o
   1   9   9          3.10          5.27         8.15 o
   2   9   9         24.87         29.48        11.18 o
  -2  10   9         15.50         17.84        15.33 o
  -1  10   9        126.18        136.71        17.39 o
   0  10   9          4.57         32.30        22.94 o
  -2 -10  10          0.03          0.00        11.86 o
  -1 -10  10          9.49          2.12         7.92 o
   0 -10  10         11.77          7.22        10.10 o
   1 -10  10          0.29         18.08         9.31 o
   2 -10  10          0.06         16.54        10.73 o
   3 -10  10        114.68         97.58        16.25 o
  -4  -9  10         27.55         40.14        11.32 o
  -3  -9  10         26.83         38.24        11.09 o
  -2  -9  10         30.48         19.52        10.64 o
  -1  -9  10         10.29          2.30         7.86 o
   0  -9  10         13.65         25.80         7.82 o
   1  -9  10          0.22          9.31         8.51 o
   2  -9  10          8.61         20.97         8.49 o
   3  -9  10         12.16          6.65         8.05 o
   4  -9  10          0.43         14.46         9.45 o
   5  -9  10         32.06         40.65        13.25 o
  -5  -8  10         11.77          8.39        13.35 o
  -4  -8  10        114.84        137.18        15.86 o
  -3  -8  10         20.65         20.21         9.24 o
  -2  -8  10         27.36         35.12         8.24 o
  -1  -8  10         44.55         35.68         7.63 o
   0  -8  10       1339.78       1297.74        29.60 o
   1  -8  10        165.06        172.95        12.20 o
   2  -8  10          6.22          3.83         7.61 o
   3  -8  10         22.96         27.60         9.22 o
   4  -8  10        324.51        305.62        18.01 o
   5  -8  10          1.64          5.35         7.81 o
  -5  -7  10          5.85         22.40        11.63 o
  -4  -7  10         81.87         79.67        12.52 o
  -3  -7  10        524.02        490.02        24.14 o
  -2  -7  10        729.86        670.81        23.34 o
  -1  -7  10         43.19         36.34         7.23 o
   0  -7  10        289.42        301.92        12.79 o
   1  -7  10        989.52        965.35        25.09 o
   2  -7  10        260.44        238.13        15.57 o
   3  -7  10         42.56         47.61         9.15 o
   4  -7  10         29.27         30.70         7.80 o
   5  -7  10          8.48          9.77         7.38 o
   6  -7  10         19.35         12.49        10.27 o
  -6  -6  10          0.23          0.29        10.74 o
  -5  -6  10         18.78         17.11         9.00 o
  -4  -6  10         44.48         56.60         9.80 o
  -3  -6  10          6.80          6.99         8.54 o
  -2  -6  10        263.89        278.30        13.41 o
  -1  -6  10         17.40         16.44         5.14 o
   0  -6  10         51.54         69.57         7.04 o
   1  -6  10         39.10         32.34         6.99 o
   2  -6  10         41.95         40.37         6.65 o
   3  -6  10          2.64         12.33         8.19 o
   4  -6  10         15.91         14.80         9.62 o
   5  -6  10        218.46        231.52        17.30 o
   6  -6  10          2.14          7.67        11.78 o
   7  -6  10          0.67         16.25        11.70 o
  -6  -5  10          1.23         10.93        10.32 o
  -5  -5  10         95.45         87.32        11.39 o
  -4  -5  10        196.81        219.82        14.65 o
  -3  -5  10        297.42        292.27        17.26 o
  -2  -5  10         38.23         33.20         6.83 o
  -1  -5  10         11.13          7.74         4.05 o
   0  -5  10        345.14        371.40        11.99 o
   1  -5  10        218.47        213.59        11.44 o
   2  -5  10        391.26        354.40        12.07 o
   3  -5  10        675.52        704.62        33.17 o
   4  -5  10         73.17        101.44        10.86 o
   5  -5  10         80.89         81.32        13.03 o
   6  -5  10         35.45         26.97        11.42 o
   7  -5  10         55.85         89.36        19.00 o
  -7  -4  10         20.88         19.11        10.63 o
  -6  -4  10         46.42         53.08        12.62 o
  -5  -4  10        232.00        229.83        14.85 o
  -4  -4  10         66.50         66.58         8.92 o
  -3  -4  10        222.17        223.11         9.76 o
  -2  -4  10        120.13        119.53         7.47 o
  -1  -4  10        719.59        701.08        15.44 o
   0  -4  10         56.09         55.72         4.54 o
   1  -4  10          8.64          6.13         3.34 o
   2  -4  10        340.89        329.44        14.28 o
   3  -4  10        542.85        507.80        24.03 o
   4  -4  10         97.04        114.37        11.84 o
   5  -4  10        159.15        172.01        16.66 o
   6  -4  10         31.04         16.28         9.50 o
   7  -4  10         34.15         42.70        12.97 o
  -7  -3  10        266.51        270.40        22.11 o
  -6  -3  10         76.35         78.63        12.44 o
  -5  -3  10         30.43         31.89         9.02 o
  -4  -3  10        699.40        650.96        20.38 o
  -3  -3  10        843.38        873.49        18.28 o
  -2  -3  10        125.14        115.91         8.67 o
  -1  -3  10        367.36        418.39        10.16 o
   0  -3  10         40.91         37.21         4.20 o
   1  -3  10        314.29        329.68        11.36 o
   2  -3  10        326.27        309.21        12.24 o
   3  -3  10         29.64         24.67         7.99 o
   4  -3  10        193.29        164.86        11.13 o
   5  -3  10        111.63        104.65        11.12 o
   6  -3  10        278.89        282.03        19.96 o
   7  -3  10        276.16        275.86        20.78 o
  -7  -2  10          7.11          2.51         9.70 o
  -6  -2  10        131.65        120.21        13.65 o
  -5  -2  10        170.45        146.37        14.32 o
  -4  -2  10         92.67         77.31         8.52 o
  -3  -2  10        126.45        111.89         7.67 o
  -2  -2  10         63.63         81.25         4.04 o
  -1  -2  10        442.30        474.28         8.70 o
   0  -2  10        611.71        640.47        10.11 o
   1  -2  10        539.47        598.45        13.39 o
   2  -2  10         24.93         38.92         4.04 o
   3  -2  10        198.78        184.53        12.63 o
   4  -2  10        560.43        540.91        15.65 o
   5  -2  10          2.26          3.69        10.60 o
   6  -2  10         63.22         53.68        10.87 o
   7  -2  10        384.16        383.85        27.93 o
  -8  -1  10         28.88         16.26        14.77 o
  -7  -1  10          2.23          0.07         9.48 o
  -6  -1  10         53.95         47.72         8.26 o
  -5  -1  10        144.75        125.91         8.34 o
  -4  -1  10         87.21         87.10         5.54 o
  -3  -1  10        280.70        285.83         7.92 o
  -2  -1  10          4.05          4.19         2.10 o
  -1  -1  10         12.73          8.05         2.37 o
   0  -1  10       1488.40       1550.48        19.10 o
   1  -1  10       4539.73       4787.10        38.22 o
   2  -1  10          1.55          3.62         3.18 o
   3  -1  10         45.49         62.03         5.54 o
   4  -1  10          8.08          6.49         5.53 o
   5  -1  10         42.30         44.42         9.01 o
   6  -1  10         88.86         89.76        12.25 o
   7  -1  10         60.96         41.98        12.63 o
  -8   0  10         14.09          6.51        13.34 o
  -7   0  10          4.65          0.28         7.53 o
  -6   0  10         24.01         28.70         9.05 o
  -5   0  10          0.55          1.35         5.16 o
  -4   0  10         43.93         46.56         4.76 o
  -3   0  10         11.02          7.06         3.44 o
  -2   0  10        804.17        808.01        11.86 o
  -1   0  10         26.24         41.85         3.33 o
   0   0  10        615.06        659.47        11.58 o
   1   0  10       1832.33       1762.19        22.65 o
   2   0  10        112.90        125.05         4.94 o
   3   0  10        361.70        395.51        14.50 o
   4   0  10         81.08         88.38         9.17 o
   5   0  10          2.98         11.61         8.41 o
   6   0  10          9.53         10.50        10.17 o
   7   0  10        150.67        109.53        20.35 o
  -8   1  10        356.56        397.56        29.46 o
  -7   1  10          1.90         11.89         9.02 o
  -6   1  10        391.44        379.14        13.77 o
  -5   1  10        361.89        357.07        12.38 o
  -4   1  10         22.81         20.35         3.97 o
  -3   1  10         70.20         71.51         5.61 o
  -2   1  10        249.50        275.08         8.11 o
  -1   1  10        301.26        333.70         8.34 o
   0   1  10       1735.78       1848.12        32.15 o
   1   1  10       1649.66       1681.45        19.69 o
   2   1  10         86.50         92.38         8.56 o
   3   1  10         41.62         49.61        10.74 o
   4   1  10        635.96        617.78        19.12 o
   5   1  10       1059.79       1016.77        33.00 o
   6   1  10        264.59        249.47        19.14 o
   7   1  10          0.16          0.00        15.24 o
  -8   2  10         16.76         28.24        17.94 o
  -7   2  10        147.43        158.75        12.97 o
  -6   2  10         41.33         34.76         7.24 o
  -5   2  10        206.17        207.92         9.86 o
  -4   2  10         17.88         20.80         4.73 o
  -3   2  10         25.96         17.27         3.36 o
  -2   2  10        362.83        364.64         8.84 o
  -1   2  10        164.36        173.91         6.42 o
   0   2  10        314.70        283.79         9.87 o
   1   2  10          1.01         15.72         6.22 o
   2   2  10       2089.54       2043.71        34.47 o
   3   2  10        982.24        980.52        21.46 o
   4   2  10        438.98        440.00        21.76 o
   5   2  10        305.30        310.75        19.72 o
   6   2  10         47.94         53.62        15.03 o
   7   2  10        135.08        163.46        20.83 o
  -8   3  10         29.58         43.64        14.46 o
  -7   3  10         76.31         75.88        10.66 o
  -6   3  10        190.77        193.00        13.84 o
  -5   3  10         38.43         53.81         8.55 o
  -4   3  10        175.42        166.99         9.53 o
  -3   3  10         13.06         17.25         5.66 o
  -2   3  10         27.43         34.84         9.28 o
  -1   3  10          3.00          1.42         4.17 o
   0   3  10        224.92        237.38        10.66 o
   1   3  10          2.25          1.59         6.99 o
   2   3  10        717.98        670.92        18.51 o
   3   3  10         13.83         17.19         5.66 o
   4   3  10         44.19         49.52        10.51 o
   5   3  10         46.40         52.26        11.13 o
   6   3  10         10.40          5.17         9.01 o
   7   3  10         24.02         48.74        12.55 o
  -7   4  10         18.65         18.76         8.00 o
  -6   4  10        235.47        272.03        16.50 o
  -5   4  10        147.17        130.70        11.46 o
  -4   4  10        208.43        188.34        11.76 o
  -3   4  10        351.09        356.20        12.04 o
  -2   4  10         15.42         16.32         7.50 o
  -1   4  10         70.66         69.29         5.45 o
   0   4  10         96.78        120.10        10.85 o
   1   4  10        320.17        313.47        13.15 o
   2   4  10          1.13         13.69         7.11 o
   3   4  10         80.67         74.62        10.26 o
   4   4  10        166.54        138.59        15.28 o
   5   4  10          1.57          2.98         8.97 o
   6   4  10         39.85         39.06        10.88 o
  -7   5  10          4.52         20.42        11.80 o
  -6   5  10         12.92         17.67        10.62 o
  -5   5  10        172.39        169.12        16.28 o
  -4   5  10         12.24         17.90         6.64 o
  -3   5  10          0.84          7.70         9.10 o
  -2   5  10         41.30         35.57         5.50 o
  -1   5  10        217.23        214.13         9.24 o
   0   5  10        918.41        906.31        21.76 o
   1   5  10        452.16        458.95        17.12 o
   2   5  10          6.46          2.58         7.38 o
   3   5  10        147.52        143.13        13.27 o
   4   5  10        114.40        102.40        14.26 o
   5   5  10          0.52          0.00         9.39 o
   6   5  10        153.03        164.18        18.73 o
  -6   6  10          0.02          0.00        10.09 o
  -5   6  10        115.08        116.61        13.11 o
  -4   6  10          2.74          0.00         7.69 o
  -3   6  10         99.45        109.75        11.80 o
  -2   6  10        624.42        638.29        25.17 o
  -1   6  10        324.29        346.16        16.25 o
   0   6  10         41.66         44.79        15.08 o
   1   6  10        366.91        350.56        16.12 o
   2   6  10        322.22        316.31        18.38 o
   3   6  10         74.10         72.62        10.95 o
   4   6  10          1.57          3.09         9.40 o
   5   6  10          2.92         11.06         9.37 o
  -6   7  10         15.02         14.46         8.90 o
  -5   7  10         43.21         39.24         9.86 o
  -4   7  10        124.99        132.09        13.96 o
  -3   7  10         95.81        100.63        12.60 o
  -2   7  10        441.38        426.47        22.02 o
  -1   7  10         57.81         59.83        10.63 o
   0   7  10          6.96         11.16         5.52 o
   1   7  10         32.23         28.24         6.92 o
   2   7  10          0.21          0.00        10.76 o
   3   7  10          0.80          3.22         8.94 o
   4   7  10          8.67          3.33        14.00 o
  -5   8  10         80.67         94.36        13.62 o
  -4   8  10         56.49         71.02        11.46 o
  -3   8  10         20.33         19.98        11.82 o
  -2   8  10          0.77          0.00         8.86 o
  -1   8  10          1.31          0.00         9.02 o
   0   8  10          0.13          7.67         9.73 o
   1   8  10         88.22         95.64        10.41 o
   2   8  10         80.55         52.69        11.40 o
   3   8  10         18.14         22.57        11.26 o
  -4   9  10          0.70         21.64        12.09 o
  -3   9  10         13.43         13.28        12.24 o
  -2   9  10         10.09         11.18         8.91 o
  -1   9  10         96.99        119.93        14.15 o
   0   9  10         34.86         48.91        11.38 o
   1   9  10          3.19         13.72        10.47 o
   2   9  10         48.39         31.61        13.07 o
  -1  10  10          6.25          0.68        11.00 o
  -2 -10  11          2.15          0.00        14.28 o
  -1 -10  11         15.52         26.97         9.87 o
   0 -10  11          0.66         20.43        10.49 o
   1 -10  11         14.49         24.12        11.04 o
   2 -10  11         10.94         17.40        10.52 o
   3 -10  11         25.50         36.46        12.07 o
  -3  -9  11        155.68        171.92        16.99 o
  -2  -9  11          0.17          9.75         8.87 o
  -1  -9  11         99.52         82.88        12.10 o
   0  -9  11        189.28        185.52        15.79 o
   1  -9  11         59.94         50.51        11.02 o
   2  -9  11          1.39          2.18         9.26 o
   3  -9  11          3.43         14.13         9.53 o
   4  -9  11         39.46         37.11        11.00 o
  -4  -8  11         16.21         15.49         9.81 o
  -3  -8  11        154.71        139.37        14.11 o
  -2  -8  11         34.32         35.38        10.17 o
  -1  -8  11         21.90         11.18         7.27 o
   0  -8  11         59.41         64.39         8.82 o
   1  -8  11        247.14        242.00        15.73 o
   2  -8  11          3.93         16.90         8.74 o
   3  -8  11          6.88          9.04         7.43 o
   4  -8  11          6.51         11.62         7.39 o
   5  -8  11         65.23         59.92        11.34 o
  -5  -7  11         25.81         23.63        12.26 o
  -4  -7  11          0.02          9.31         9.44 o
  -3  -7  11         48.79         54.31         9.67 o
  -2  -7  11         17.08         17.76         7.82 o
  -1  -7  11         46.46         48.29         7.76 o
   0  -7  11        162.42        163.00         9.69 o
   1  -7  11        361.51        363.92        17.12 o
   2  -7  11          9.53          0.00         6.85 o
   3  -7  11        181.21        185.74        14.65 o
   4  -7  11        364.33        387.93        21.36 o
   5  -7  11        129.53        129.12        13.64 o
   6  -7  11         50.66         44.64        15.25 o
  -6  -6  11         19.33         18.67        12.04 o
  -5  -6  11          0.13          5.23         8.46 o
  -4  -6  11         44.27         38.69         9.00 o
  -3  -6  11         86.64         81.11        11.08 o
  -2  -6  11        399.17        368.49        19.23 o
  -1  -6  11          2.51          3.34         4.01 o
   0  -6  11        409.48        410.43        15.32 o
   1  -6  11        360.04        366.12        15.90 o
   2  -6  11        397.87        408.62        15.60 o
   3  -6  11        356.85        384.27        21.75 o
   4  -6  11        296.28        264.38        18.88 o
   5  -6  11         15.89         35.86        12.24 o
   6  -6  11         12.28         22.04        13.00 o
  -6  -5  11        133.19        165.22        18.26 o
  -5  -5  11          3.85          0.00         7.64 o
  -4  -5  11        134.24        151.15        12.64 o
  -3  -5  11        169.13        156.12        13.83 o
  -2  -5  11        530.40        520.51        14.66 o
  -1  -5  11         50.18         47.47         5.22 o
   0  -5  11          0.91          3.47         4.24 o
   1  -5  11       1568.75       1506.96        28.30 o
   2  -5  11        381.13        326.53        16.15 o
   3  -5  11         61.67         68.24        12.48 o
   4  -5  11        198.78        188.26        13.29 o
   5  -5  11          0.90          8.47         9.53 o
   6  -5  11          0.38         12.20         9.99 o
   7  -5  11          0.22          0.00        13.40 o
  -7  -4  11         17.47         10.59        14.67 o
  -6  -4  11         62.39         62.62        11.50 o
  -5  -4  11         95.53         91.94        10.13 o
  -4  -4  11        141.43        140.07        11.24 o
  -3  -4  11         29.64         18.69         7.26 o
  -2  -4  11         71.93         57.99         5.90 o
  -1  -4  11         22.63         14.53         5.58 o
   0  -4  11         28.30         34.78         3.36 o
   1  -4  11         64.09         57.02         6.50 o
   2  -4  11         21.40         27.76         6.56 o
   3  -4  11         73.77         68.86        11.50 o
   4  -4  11        112.93        116.36        13.12 o
   5  -4  11          0.31          0.00         7.34 o
   6  -4  11         30.53         28.43         9.01 o
   7  -4  11        112.11        117.60        17.15 o
  -7  -3  11         90.12         83.63        13.66 o
  -6  -3  11          0.52          0.00         9.15 o
  -5  -3  11         41.51         40.76         8.19 o
  -4  -3  11        692.98        657.25        21.87 o
  -3  -3  11        729.32        744.23        13.64 o
  -2  -3  11        117.30        115.42         9.64 o
  -1  -3  11        140.82        146.56         5.81 o
   0  -3  11        642.39        662.69        13.32 o
   1  -3  11        188.02        195.76         9.31 o
   2  -3  11       1068.86       1045.77        29.74 o
   3  -3  11          0.10          0.35        11.82 o
   4  -3  11         58.75         57.31         9.72 o
   5  -3  11          2.10          3.83         9.27 o
   6  -3  11         58.65         48.83        12.98 o
   7  -3  11        127.35        130.61        17.52 o
  -7  -2  11         16.04         25.03        10.46 o
  -6  -2  11        254.19        243.45        18.90 o
  -5  -2  11        702.24        694.44        22.99 o
  -4  -2  11          5.63          9.02         5.00 o
  -3  -2  11        437.51        416.02        13.09 o
  -2  -2  11        914.20        879.07        13.28 o
  -1  -2  11        890.42        902.06        11.43 o
   0  -2  11       1007.33        977.32        13.39 o
   1  -2  11        387.79        431.73        11.07 o
   2  -2  11        338.46        351.04        11.48 o
   3  -2  11          0.03          0.78         2.97 o
   4  -2  11        474.42        427.86        11.03 o
   5  -2  11        260.31        239.99        27.29 o
   6  -2  11          9.72         11.87         8.52 o
   7  -2  11         46.21         68.50        18.99 o
  -8  -1  11        169.20        194.51        23.35 o
  -7  -1  11          1.29          0.00         7.00 o
  -6  -1  11        331.44        344.52        16.36 o
  -5  -1  11         28.64         21.63         4.77 o
  -4  -1  11        235.58        237.10         8.46 o
  -3  -1  11        173.08        168.61         6.16 o
  -2  -1  11        332.71        338.77         7.58 o
  -1  -1  11        116.02        113.72         4.38 o
   0  -1  11         17.98         23.82         3.50 o
   1  -1  11        817.11        801.71        11.48 o
   2  -1  11          4.65          0.13         3.14 o
   3  -1  11         12.26         14.94         7.42 o
   4  -1  11         43.02         49.11         5.37 o
   5  -1  11         62.34         72.82         9.82 o
   6  -1  11        144.03        165.48        15.54 o
   7  -1  11        529.10        528.16        33.70 o
  -8   0  11         55.05         38.40        11.59 o
  -7   0  11         62.23         40.48        10.82 o
  -6   0  11         40.02         36.98         6.43 o
  -5   0  11        337.56        351.71        12.47 o
  -4   0  11        396.54        405.80        12.48 o
  -3   0  11          0.96          3.25         3.39 o
  -2   0  11         55.31         61.00         4.04 o
  -1   0  11        919.57        953.61        12.69 o
   0   0  11       1459.38       1605.50        20.52 o
   1   0  11       2109.41       2126.33        26.25 o
   2   0  11        191.17        217.79         6.78 o
   3   0  11          1.78          5.22         5.30 o
   4   0  11       1176.78       1127.51        25.53 o
   5   0  11        827.68        768.63        31.51 o
   6   0  11         38.35         54.90        24.48 o
   7   0  11         71.94         49.20        14.85 o
  -8   1  11          6.92          6.23        10.00 o
  -7   1  11          2.84          0.00        13.60 o
  -6   1  11        252.86        258.75        13.27 o
  -5   1  11        352.76        331.26        12.82 o
  -4   1  11         12.19          9.29         3.86 o
  -3   1  11          0.19          1.86         3.21 o
  -2   1  11        238.00        237.21         7.34 o
  -1   1  11         73.80         76.58         4.80 o
   0   1  11       1210.21       1282.25        20.25 o
   1   1  11        238.27        223.17         7.71 o
   2   1  11        619.10        679.16        14.02 o
   3   1  11        894.75        882.85        45.09 o
   4   1  11        242.48        234.57        12.94 o
   5   1  11        261.49        272.60        20.48 o
   6   1  11         51.18         49.89        13.12 o
   7   1  11         14.10         14.89        14.07 o
  -8   2  11         32.28         47.78        13.91 o
  -7   2  11         63.63         76.76        11.42 o
  -6   2  11         70.85         65.87         8.92 o
  -5   2  11        103.00         97.96         7.25 o
  -4   2  11        241.95        234.90         7.64 o
  -3   2  11         19.14         10.85         4.19 o
  -2   2  11          3.38          5.03         3.76 o
  -1   2  11        176.20        190.63         7.92 o
   0   2  11         62.26         62.66         7.12 o
   1   2  11          0.04          0.00         4.74 o
   2   2  11         13.71          8.51         7.34 o
   3   2  11         12.48         37.13         9.84 o
   4   2  11         14.62         34.65        10.01 o
   5   2  11        216.13        231.19        17.90 o
   6   2  11         36.26         30.15        16.76 o
   7   2  11         30.96         33.03        13.12 o
  -7   3  11        499.72        564.67        24.26 o
  -6   3  11          7.42          9.00         6.84 o
  -5   3  11          8.09         14.13         6.80 o
  -4   3  11         28.80         20.14         6.96 o
  -3   3  11        179.20        195.81         9.89 o
  -2   3  11        138.69        123.57         7.29 o
  -1   3  11          1.74          3.02         5.80 o
   0   3  11        151.29        151.18         8.82 o
   1   3  11        237.78        261.18        12.92 o
   2   3  11        969.22        987.13        33.17 o
   3   3  11          1.54         13.53        10.03 o
   4   3  11        139.43        105.39        14.58 o
   5   3  11        185.10        190.55        17.01 o
   6   3  11         14.76         14.70         9.24 o
  -7   4  11        104.55        112.56        14.79 o
  -6   4  11          4.08         11.10         8.89 o
  -5   4  11        211.88        220.90        14.22 o
  -4   4  11         35.64         42.26         8.41 o
  -3   4  11        254.45        251.56        12.78 o
  -2   4  11         42.52         43.55         9.37 o
  -1   4  11        242.28        239.68         9.16 o
   0   4  11        121.25        127.03         9.84 o
   1   4  11        229.99        222.27        12.66 o
   2   4  11        248.79        255.80        15.27 o
   3   4  11        687.36        643.38        23.55 o
   4   4  11        330.82        325.00        22.88 o
   5   4  11        119.31        108.04        13.68 o
   6   4  11         88.45        106.08        15.51 o
  -7   5  11         14.07         14.59         9.04 o
  -6   5  11          8.42          4.25         8.35 o
  -5   5  11          3.35          0.00         8.19 o
  -4   5  11          0.11          0.00         8.05 o
  -3   5  11        382.23        380.82        20.03 o
  -2   5  11         52.64         54.14         7.80 o
  -1   5  11         16.50         11.91         6.95 o
   0   5  11         34.53         38.54         7.25 o
   1   5  11          8.06          7.94         6.33 o
   2   5  11         48.81         29.78         7.18 o
   3   5  11         11.54          5.00         7.97 o
   4   5  11         91.83         59.09        14.73 o
   5   5  11         32.66         45.28        12.02 o
   6   5  11         17.03         36.39        12.71 o
  -6   6  11          8.28          2.24         8.87 o
  -5   6  11         56.04         41.85         9.59 o
  -4   6  11         28.00         32.50         9.54 o
  -3   6  11         42.30         43.86         9.63 o
  -2   6  11          3.76          2.62         9.24 o
  -1   6  11        142.45        150.67        10.97 o
   0   6  11         31.36         39.94        15.83 o
   1   6  11        537.24        503.13        19.11 o
   2   6  11        805.83        739.92        26.02 o
   3   6  11          1.95          5.27        10.93 o
   4   6  11          0.30          0.00        10.49 o
   5   6  11         84.85         90.93        14.70 o
  -6   7  11          3.48          4.97         9.06 o
  -5   7  11         48.81         32.50         9.07 o
  -4   7  11         15.01         17.72         8.55 o
  -3   7  11         50.47         36.46         9.66 o
  -2   7  11        200.57        208.04        16.52 o
  -1   7  11         84.22         82.08        12.53 o
   0   7  11        281.35        286.68        16.01 o
   1   7  11        367.54        372.09        17.72 o
   2   7  11        301.67        303.57        18.36 o
   3   7  11          2.91          9.99        11.23 o
   4   7  11         63.86         89.75        14.60 o
  -5   8  11         32.09         39.37        10.62 o
  -4   8  11        106.59        114.56        14.20 o
  -3   8  11         12.72         10.97         8.90 o
  -2   8  11        237.88        255.68        18.64 o
  -1   8  11         46.90         39.94        14.42 o
   0   8  11        102.35         97.77        13.02 o
   1   8  11         24.04         20.13         8.11 o
   2   8  11         58.76         57.30        10.54 o
   3   8  11         25.36         20.60        10.75 o
  -4   9  11        197.22        208.43        21.84 o
  -3   9  11          7.58         15.26        11.66 o
  -2   9  11          3.66          9.46        10.18 o
  -1   9  11          0.90          1.26        13.07 o
   0   9  11          2.79          4.87        10.95 o
   1   9  11        113.84        100.90        16.07 o
   2   9  11          0.22          1.81        11.69 o
  -2 -10  12         40.75         47.79        12.27 o
  -1 -10  12        155.21        140.97        15.28 o
   0 -10  12         20.51         15.56        15.13 o
   1 -10  12          0.90         18.95        12.45 o
   2 -10  12          1.36          8.60         9.46 o
   3 -10  12          4.46          7.52         9.08 o
  -3  -9  12         35.26         45.17        11.32 o
  -2  -9  12        152.58        138.62        16.06 o
  -1  -9  12          7.80         18.42        10.05 o
   0  -9  12        235.77        250.12        20.63 o
   1  -9  12          7.90         20.78        10.46 o
   2  -9  12          6.73          1.54         7.87 o
   3  -9  12          0.37          3.78        11.63 o
   4  -9  12         52.00         67.09        12.58 o
  -4  -8  12          1.59          2.17         9.70 o
  -3  -8  12         61.00         75.87        12.05 o
  -2  -8  12         46.23         44.62         9.41 o
  -1  -8  12          5.84          5.42         8.19 o
   0  -8  12          1.15         19.02         7.40 o
   1  -8  12         15.78         22.80         9.64 o
   2  -8  12         25.48         41.76         9.93 o
   3  -8  12          7.12          8.86         8.10 o
   4  -8  12         94.26         94.62        12.29 o
   5  -8  12         58.68         44.77        11.31 o
  -5  -7  12        213.06        236.01        22.02 o
  -4  -7  12          3.88          0.00         8.19 o
  -3  -7  12        251.60        263.29        18.64 o
  -2  -7  12        730.99        664.75        26.50 o
  -1  -7  12        262.03        231.83        13.66 o
   0  -7  12          7.21          9.86         7.65 o
   1  -7  12         56.85         60.95         8.31 o
   2  -7  12        186.75        181.81        14.23 o
   3  -7  12         95.04         84.95        11.30 o
   4  -7  12          1.79          0.00         8.00 o
   5  -7  12         28.10          7.00         9.03 o
   6  -7  12          0.02          0.00        12.39 o
  -6  -6  12         18.77         19.33        10.00 o
  -5  -6  12         57.17         35.70         9.95 o
  -4  -6  12        168.07        164.66        15.07 o
  -3  -6  12        147.14        138.85        13.66 o
  -2  -6  12          9.33         18.37         9.02 o
  -1  -6  12          7.27          8.87         6.08 o
   0  -6  12        329.93        355.81        16.88 o
   1  -6  12          1.85          2.31         6.60 o
   2  -6  12         27.98         23.43         7.76 o
   3  -6  12        366.42        389.22        22.33 o
   4  -6  12         55.33         50.52        11.25 o
   5  -6  12         47.99         50.35        16.12 o
   6  -6  12         18.90         29.62        15.54 o
  -6  -5  12         16.12          9.92         9.20 o
  -5  -5  12         97.50         97.85        11.32 o
  -4  -5  12         36.41         25.62         8.11 o
  -3  -5  12        114.33        122.48        12.39 o
  -2  -5  12         26.79         27.37         5.91 o
  -1  -5  12        404.61        392.95        12.95 o
   0  -5  12         18.63         21.55         4.12 o
   1  -5  12       1230.05       1157.19        29.89 o
   2  -5  12        553.85        534.76        26.42 o
   3  -5  12        215.81        214.73        18.56 o
   4  -5  12        252.21        244.01        17.86 o
   5  -5  12        275.47        290.41        22.10 o
   6  -5  12         27.64         25.36        11.72 o
   7  -5  12          7.50          8.83        13.78 o
  -7  -4  12          3.78          0.00         9.73 o
  -6  -4  12         83.23         67.75        11.47 o
  -5  -4  12        382.91        400.01        19.51 o
  -4  -4  12       1066.15       1017.96        28.57 o
  -3  -4  12         10.11         27.39         7.89 o
  -2  -4  12         29.91         38.87         8.04 o
  -1  -4  12        148.38        170.95         8.51 o
   0  -4  12        184.44        211.68         8.58 o
   1  -4  12       1289.67       1258.52        26.31 o
   2  -4  12        169.03        153.82        10.95 o
   3  -4  12        440.18        435.08        23.39 o
   4  -4  12         15.30          7.04        10.23 o
   5  -4  12          6.66          4.68         8.55 o
   6  -4  12         17.19         28.40        11.89 o
   7  -4  12         16.06         40.94        13.32 o
  -7  -3  12        189.69        197.08        17.47 o
  -6  -3  12          1.79          0.18         8.78 o
  -5  -3  12        120.28        113.36        10.71 o
  -4  -3  12         13.98          7.32         4.93 o
  -3  -3  12         82.12         77.91         4.36 o
  -2  -3  12          1.63          6.85         5.04 o
  -1  -3  12        644.38        632.47        13.80 o
   0  -3  12        514.37        543.59        12.06 o
   1  -3  12         52.09         46.92         5.79 o
   2  -3  12         54.35         62.46         7.69 o
   3  -3  12        207.32        184.22        12.65 o
   4  -3  12        237.50        237.94        13.11 o
   5  -3  12         64.46         57.88        31.59 o
   6  -3  12        221.34        224.36        18.19 o
   7  -3  12         42.75         48.22        16.63 o
  -7  -2  12        117.79        129.95        14.21 o
  -6  -2  12         15.70          0.00         6.93 o
  -5  -2  12          3.77          8.69         6.08 o
  -4  -2  12         18.94         19.52         8.51 o
  -3  -2  12         59.82         48.08         6.07 o
  -2  -2  12         65.14         58.90         4.31 o
  -1  -2  12         34.31         34.53         2.97 o
   0  -2  12        178.27        162.35         6.86 o
   1  -2  12          1.91          7.11         4.58 o
   2  -2  12        561.27        550.18        12.14 o
   3  -2  12         78.32         78.85         5.55 o
   4  -2  12         89.66         93.73         9.78 o
   5  -2  12        224.82        220.24        21.56 o
   6  -2  12         74.83         79.56        12.57 o
   7  -2  12        320.39        336.87        27.45 o
  -7  -1  12          3.15         12.25         8.34 o
  -6  -1  12        100.89         97.70         9.73 o
  -5  -1  12         32.27         25.65         7.28 o
  -4  -1  12        267.68        259.93         8.73 o
  -3  -1  12        312.17        304.27         8.11 o
  -2  -1  12       1458.91       1374.64        17.72 o
  -1  -1  12        739.50        785.85        10.96 o
   0  -1  12       2934.49       2998.37        26.37 o
   1  -1  12        108.72        113.99         5.86 o
   2  -1  12        253.36        244.01         8.83 o
   3  -1  12         95.03         97.43         7.71 o
   4  -1  12        375.48        390.59        12.74 o
   5  -1  12          4.43         33.64        13.85 o
   6  -1  12         67.63         71.01        12.24 o
   7  -1  12          8.55         28.34        14.17 o
  -8   0  12          5.39          0.00        11.65 o
  -7   0  12         20.27         27.04        12.01 o
  -6   0  12         70.08         71.77         8.30 o
  -5   0  12         81.26         77.46         6.86 o
  -4   0  12        164.17        157.44         8.38 o
  -3   0  12       1457.88       1454.86        19.10 o
  -2   0  12       1452.32       1441.17        18.47 o
  -1   0  12       1752.67       1846.97        28.38 o
   0   0  12        447.07        503.31        14.31 o
   1   0  12        118.79        127.24         7.86 o
   2   0  12        630.29        641.60        11.73 o
   3   0  12        141.49        132.72         9.35 o
   4   0  12        769.17        739.85        27.88 o
   5   0  12         31.04         51.92        11.15 o
   6   0  12        142.15        173.60        22.99 o
   7   0  12         20.74         27.85        17.87 o
  -8   1  12         63.19         50.92        15.59 o
  -7   1  12          3.20          0.00         8.77 o
  -6   1  12          1.93          6.10         6.02 o
  -5   1  12         80.64         70.73         6.75 o
  -4   1  12          8.56         18.54         4.32 o
  -3   1  12        215.51        208.50         8.10 o
  -2   1  12          1.60          0.00         3.08 o
  -1   1  12          1.33          0.06         3.09 o
   0   1  12        754.74        751.85        14.20 o
   1   1  12        600.33        587.67        12.66 o
   2   1  12        622.52        631.38        15.45 o
   3   1  12        280.32        290.82        16.71 o
   4   1  12          1.13         13.20         6.37 o
   5   1  12        318.42        314.24        19.70 o
   6   1  12        215.49        231.38        26.53 o
   7   1  12        120.71         94.93        20.29 o
  -7   2  12          1.40          0.00         7.30 o
  -6   2  12         16.86         16.84         6.82 o
  -5   2  12          0.29          4.93         6.44 o
  -4   2  12        102.59         88.35         7.23 o
  -3   2  12         43.85         41.68         3.60 o
  -2   2  12        382.20        387.55         9.00 o
  -1   2  12        280.78        310.36        10.21 o
   0   2  12          3.65          8.43         6.71 o
   1   2  12          7.20         11.67         4.76 o
   2   2  12        986.85        925.65        22.18 o
   3   2  12        340.62        325.98        13.46 o
   4   2  12        289.38        300.44        21.31 o
   5   2  12          6.94         15.44         9.06 o
   6   2  12         73.04         80.34        13.27 o
   7   2  12         25.00          7.01        15.28 o
  -7   3  12         20.87         27.56         9.36 o
  -6   3  12         10.52          7.72         6.59 o
  -5   3  12         17.31         11.71         6.92 o
  -4   3  12        628.87        594.96        19.85 o
  -3   3  12          5.31         10.16         4.91 o
  -2   3  12        132.10        141.57         7.18 o
  -1   3  12        157.77        152.37         7.00 o
   0   3  12        156.79        172.46        11.50 o
   1   3  12          8.60          6.10         6.64 o
   2   3  12         47.28         70.09         9.75 o
   3   3  12         16.06         35.07         7.45 o
   4   3  12         67.53         61.49        11.37 o
   5   3  12         14.76         23.31         9.42 o
   6   3  12         13.01         14.82         9.89 o
  -7   4  12        102.59        142.75        16.58 o
  -6   4  12        211.00        228.31        17.32 o
  -5   4  12          2.58          4.99         7.10 o
  -4   4  12        299.38        285.63        14.78 o
  -3   4  12         64.72         67.36        11.67 o
  -2   4  12         37.49         31.88         3.31 o
  -1   4  12        978.43        965.38        18.11 o
   0   4  12         36.98         48.32         9.60 o
   1   4  12         54.65         80.21         9.69 o
   2   4  12         45.76         36.49        14.56 o
   3   4  12        539.42        487.86        20.89 o
   4   4  12          4.16          0.00         8.37 o
   5   4  12         10.19         14.18        10.98 o
   6   4  12         70.14         66.85        15.61 o
  -7   5  12         77.61         77.56        16.86 o
  -6   5  12        171.84        196.22        18.93 o
  -5   5  12          0.38          5.89         7.55 o
  -4   5  12        262.11        221.00        16.33 o
  -3   5  12        620.32        574.88        24.57 o
  -2   5  12         87.15         86.49         9.45 o
  -1   5  12         80.79         73.71         8.93 o
   0   5  12        644.60        626.50        19.15 o
   1   5  12        667.03        662.98        21.36 o
   2   5  12        447.25        415.19        20.12 o
   3   5  12         68.42         86.80        11.15 o
   4   5  12         22.12         10.41         8.53 o
   5   5  12         67.57         62.36        11.77 o
  -6   6  12          0.04          8.40         9.35 o
  -5   6  12          1.62         10.67         7.68 o
  -4   6  12         48.65         40.55         8.86 o
  -3   6  12        144.20        154.65        14.60 o
  -2   6  12         89.16         73.54        10.80 o
  -1   6  12        797.60        775.21        23.42 o
   0   6  12         85.28         86.42         9.23 o
   1   6  12         43.41         41.10         9.00 o
   2   6  12         39.11         19.71         7.26 o
   3   6  12        139.12        163.47        17.27 o
   4   6  12          5.25         29.82        10.66 o
   5   6  12         31.43         20.82        11.57 o
  -6   7  12         36.54         44.18        20.87 o
  -5   7  12          0.97         15.59         9.85 o
  -4   7  12          3.10          3.87         8.72 o
  -3   7  12         48.99         48.00        10.27 o
  -2   7  12        275.19        285.39        19.27 o
  -1   7  12          0.39          0.54         8.56 o
   0   7  12          8.98         20.21         8.97 o
   1   7  12         61.37         69.28         9.13 o
   2   7  12          4.05          4.36         7.79 o
   3   7  12          6.87          3.35         8.75 o
   4   7  12         36.70         35.24        11.35 o
  -5   8  12          0.23          0.00         9.85 o
  -4   8  12         15.09         25.25        10.57 o
  -3   8  12         30.05         29.52         9.54 o
  -2   8  12         58.27         67.69        11.54 o
  -1   8  12         68.99         61.88        11.00 o
   0   8  12         50.73         61.09        10.14 o
   1   8  12        154.88        157.36        15.14 o
   2   8  12         47.08         52.17        10.08 o
   3   8  12        109.63        121.96        22.94 o
  -3   9  12         63.13         59.79        13.05 o
  -2   9  12          5.57          2.63        12.31 o
  -1   9  12         60.73         79.97        13.01 o
   0   9  12         41.84         48.58        12.13 o
   1   9  12        140.55        158.87        18.35 o
  -1 -10  13         80.44        117.05        16.31 o
   0 -10  13          8.01          0.00        11.19 o
   1 -10  13          1.86         24.33        11.39 o
   2 -10  13         13.49         10.93        10.02 o
  -3  -9  13        330.62        320.33        22.91 o
  -2  -9  13         37.98         28.37         9.60 o
  -1  -9  13          0.15          9.31         8.24 o
   0  -9  13          0.34         17.62        10.89 o
   1  -9  13         57.29         37.55        11.16 o
   2  -9  13         31.69         39.35        10.73 o
   3  -9  13          5.91          0.26        10.64 o
   4  -9  13         40.66         34.39        14.24 o
  -4  -8  13         40.73         32.64        18.60 o
  -3  -8  13         46.58         37.49        10.14 o
  -2  -8  13         87.91         92.76        11.28 o
  -1  -8  13        115.21        118.97        12.27 o
   0  -8  13         47.58         49.76        11.30 o
   1  -8  13         10.05          6.26         7.77 o
   2  -8  13          0.24          8.58        10.31 o
   3  -8  13          9.90         20.00         8.60 o
   4  -8  13         16.12         23.22         8.89 o
   5  -8  13          5.23          0.29         7.89 o
  -5  -7  13         63.74         62.10        11.95 o
  -4  -7  13          7.90          9.81         8.66 o
  -3  -7  13         23.80         25.11         8.73 o
  -2  -7  13         32.21         22.42         9.94 o
  -1  -7  13        217.37        211.13        15.52 o
   0  -7  13         11.10          4.61         6.06 o
   1  -7  13        119.23        113.84        12.83 o
   2  -7  13        894.26        868.24        28.87 o
   3  -7  13        155.09        152.09        14.12 o
   4  -7  13         49.01         40.11         8.45 o
   5  -7  13        109.24        123.42        15.34 o
   6  -7  13        131.94        131.91        21.76 o
  -6  -6  13         59.57         49.80        13.06 o
  -5  -6  13         12.77          9.90         8.45 o
  -4  -6  13          3.74          0.00         8.66 o
  -3  -6  13          0.33          0.00         7.76 o
  -2  -6  13        147.26        153.47        13.30 o
  -1  -6  13         56.31         50.62         7.40 o
   0  -6  13        179.62        193.18        17.81 o
   1  -6  13         48.35         48.85         7.25 o
   2  -6  13        427.27        420.39        21.33 o
   3  -6  13        457.07        442.70        26.49 o
   4  -6  13        186.90        185.13        16.79 o
   5  -6  13         23.03         35.53        11.12 o
   6  -6  13          3.87          2.12        12.78 o
  -6  -5  13         33.63         49.81        12.64 o
  -5  -5  13        128.06         96.33        11.80 o
  -4  -5  13        673.73        637.55        26.25 o
  -3  -5  13          3.03         11.79         7.94 o
  -2  -5  13         23.25         29.23         8.93 o
  -1  -5  13         34.21         29.71         6.48 o
   0  -5  13        637.36        642.80        16.17 o
   1  -5  13         30.96         24.22         6.14 o
   2  -5  13          4.59         16.23         8.92 o
   3  -5  13        133.57        150.30        16.29 o
   4  -5  13         79.23         84.53        12.92 o
   5  -5  13        293.05        310.69        23.03 o
   6  -5  13         26.01         36.54        12.75 o
  -7  -4  13         76.72         69.75        17.67 o
  -6  -4  13        156.59        184.59        18.77 o
  -5  -4  13        132.00        122.22        13.09 o
  -4  -4  13         17.36          6.41         8.14 o
  -3  -4  13         91.86         86.81         9.81 o
  -2  -4  13         22.17         16.95         4.97 o
  -1  -4  13        455.10        472.41        13.20 o
   0  -4  13        158.30        151.24        10.46 o
   1  -4  13        579.68        561.15        16.74 o
   2  -4  13        506.07        429.00        21.36 o
   3  -4  13        522.63        515.51        19.72 o
   4  -4  13        168.52        169.25        12.29 o
   5  -4  13         23.72         24.13        20.71 o
   6  -4  13        337.09        356.40        31.05 o
   7  -4  13        222.44        265.52        24.69 o
  -7  -3  13         34.60         47.70        10.59 o
  -6  -3  13          2.72          4.01         8.12 o
  -5  -3  13         60.35         53.89         9.20 o
  -4  -3  13        302.52        300.26        13.26 o
  -3  -3  13        259.15        248.79        14.17 o
  -2  -3  13          4.58          5.64         5.70 o
  -1  -3  13        210.08        191.20         7.55 o
   0  -3  13        429.84        423.97        11.49 o
   1  -3  13         45.67         53.37         6.44 o
   2  -3  13         46.15         37.89         6.93 o
   3  -3  13         78.80         92.59         9.92 o
   4  -3  13         45.87         36.85         8.90 o
   5  -3  13         50.55         53.18        13.89 o
   6  -3  13         39.86         33.53        14.75 o
   7  -3  13        264.35        256.06        28.47 o
  -7  -2  13         61.51         53.10        11.13 o
  -6  -2  13         44.88         36.99         7.76 o
  -5  -2  13         77.57         76.35         8.79 o
  -4  -2  13        586.90        582.64        18.47 o
  -3  -2  13        232.15        251.12        11.28 o
  -2  -2  13        596.34        595.28        12.30 o
  -1  -2  13        954.24        954.15        13.86 o
   0  -2  13          0.38          2.30         3.66 o
   1  -2  13         47.32         54.62         5.74 o
   2  -2  13          6.43         10.62         3.66 o
   3  -2  13        157.90        134.39         6.16 o
   4  -2  13        912.09        873.34        35.07 o
   5  -2  13         27.30         39.97        13.26 o
   6  -2  13         82.14         73.18        12.88 o
   7  -2  13         28.45         29.40        15.43 o
  -7  -1  13        111.44         87.02        22.20 o
  -6  -1  13         48.84         56.50        10.00 o
  -5  -1  13         76.16         72.56         7.67 o
  -4  -1  13         15.43         13.08         3.30 o
  -3  -1  13        385.29        393.80         9.37 o
  -2  -1  13        642.44        620.24        12.49 o
  -1  -1  13        128.74        116.62         5.07 o
   0  -1  13          6.61          7.81         3.09 o
   1  -1  13          3.44          1.63         3.40 o
   2  -1  13         20.44         18.51         4.33 o
   3  -1  13         22.18         16.65         6.01 o
   4  -1  13         16.55         12.39         4.34 o
   5  -1  13          5.88         12.70        14.83 o
   6  -1  13          7.08         32.41        14.74 o
   7  -1  13         33.00         28.01        12.74 o
  -7   0  13          0.01          0.00        10.24 o
  -6   0  13          0.01          0.00         5.55 o
  -5   0  13         81.27         63.88         6.80 o
  -4   0  13         27.01         34.37         4.89 o
  -3   0  13        338.51        348.09        10.88 o
  -2   0  13         33.91         39.01         5.40 o
  -1   0  13        244.22        229.66        11.08 o
   0   0  13        525.74        501.91        16.09 o
   1   0  13        794.65        804.25        17.93 o
   2   0  13        505.73        515.48        14.32 o
   3   0  13       1452.85       1369.18        28.12 o
   4   0  13          2.16          9.49         6.37 o
   5   0  13        689.51        698.29        30.82 o
   6   0  13        241.90        230.97        26.55 o
   7   0  13         80.41         40.72        18.05 o
  -7   1  13        219.20        205.67        19.02 o
  -6   1  13          1.06          0.00         6.27 o
  -5   1  13          0.44          9.59         5.68 o
  -4   1  13        271.18        263.06         9.98 o
  -3   1  13       1835.97       1825.98        25.38 o
  -2   1  13        221.26        243.05         8.40 o
  -1   1  13        846.90        868.86        16.85 o
   0   1  13         83.40         88.31         5.67 o
   1   1  13          2.64          0.00         5.36 o
   2   1  13        127.66        122.74         8.04 o
   3   1  13       1155.05       1116.55        26.09 o
   4   1  13         22.30         26.99         9.79 o
   5   1  13        133.45        137.92        16.15 o
   6   1  13        180.61        198.74        37.20 o
   7   1  13          1.19         13.82        14.02 o
  -7   2  13         30.27         42.06         9.39 o
  -6   2  13         86.92        104.46        11.31 o
  -5   2  13        273.86        297.16        16.13 o
  -4   2  13         31.79         28.05         7.47 o
  -3   2  13        494.29        470.78         8.67 o
  -2   2  13         19.40         19.06         4.07 o
  -1   2  13        282.44        273.95        10.74 o
   0   2  13        168.71        156.06        10.24 o
   1   2  13        685.25        682.06        17.84 o
   2   2  13        171.94        165.53        10.64 o
   3   2  13          3.21          0.00         7.20 o
   4   2  13        862.35        807.39        32.95 o
   5   2  13          9.67          8.57         8.83 o
   6   2  13        301.22        295.96        25.08 o
  -7   3  13          2.04         10.84         7.71 o
  -6   3  13         20.40         37.05         7.66 o
  -5   3  13         15.70         12.54         6.36 o
  -4   3  13        312.68        290.28        15.69 o
  -3   3  13         75.71         69.52         8.75 o
  -2   3  13          9.82         17.59         4.39 o
  -1   3  13         19.93         20.28         4.96 o
   0   3  13        173.24        185.49        14.08 o
   1   3  13         57.71         55.04         6.78 o
   2   3  13        288.70        302.60        17.01 o
   3   3  13        290.73        291.43        15.04 o
   4   3  13          4.11         26.42        10.37 o
   5   3  13         18.17         12.12        12.04 o
   6   3  13         81.55        102.97        16.97 o
  -7   4  13          0.13          0.89         8.99 o
  -6   4  13          0.97          0.00         7.71 o
  -5   4  13        116.84        129.19        11.32 o
  -4   4  13       1130.05       1068.73        27.62 o
  -3   4  13        191.72        198.12        14.66 o
  -2   4  13         56.08         51.86         6.11 o
  -1   4  13        133.50        147.30        10.00 o
   0   4  13       1235.79       1186.56        27.21 o
   1   4  13        155.68        143.09        11.99 o
   2   4  13          4.65         20.07         7.69 o
   3   4  13         28.95         27.04         7.45 o
   4   4  13        504.86        524.86        29.12 o
   5   4  13          1.71          6.22         9.37 o
   6   4  13         25.56          6.34        15.18 o
  -7   5  13        137.00        154.21        17.92 o
  -6   5  13        172.46        189.79        18.49 o
  -5   5  13          0.32          0.00         8.22 o
  -4   5  13          7.39          9.41         8.00 o
  -3   5  13        324.55        312.05        19.06 o
  -2   5  13        406.36        376.39        19.98 o
  -1   5  13        304.40        270.41        13.06 o
   0   5  13        501.21        503.61        17.80 o
   1   5  13        127.32        131.33        10.86 o
   2   5  13         29.39         21.90         7.06 o
   3   5  13         76.05         75.65        12.92 o
   4   5  13         30.30         31.26         9.79 o
   5   5  13         14.16         13.07        12.57 o
  -6   6  13         44.56         42.82        11.04 o
  -5   6  13          7.64          7.10         9.30 o
  -4   6  13          2.59          2.73         8.62 o
  -3   6  13          8.31         31.81        10.22 o
  -2   6  13        126.68        122.40        13.25 o
  -1   6  13          9.37          3.60         7.42 o
   0   6  13        410.79        421.46        16.85 o
   1   6  13        250.41        234.01        17.70 o
   2   6  13         66.84         36.61        10.09 o
   3   6  13         68.94         83.85        13.99 o
   4   6  13         64.78         66.60        15.24 o
  -5   7  13        101.74         83.79        13.16 o
  -4   7  13          1.18          0.00         8.30 o
  -3   7  13         33.83         20.62         9.67 o
  -2   7  13        162.66        149.22        14.66 o
  -1   7  13          4.14          5.44         9.37 o
   0   7  13        258.72        302.06        19.68 o
   1   7  13        141.26        159.78        11.97 o
   2   7  13        198.79        197.27        15.54 o
   3   7  13        100.11         93.94        14.17 o
   4   7  13        119.30        138.31        21.39 o
  -4   8  13          6.54         18.52        12.20 o
  -3   8  13          8.45         11.32         9.89 o
  -2   8  13         56.34         71.02        13.26 o
  -1   8  13         52.98         43.09        10.44 o
   0   8  13         45.03         47.69        14.32 o
   1   8  13         29.99         38.01        11.29 o
   2   8  13         62.58         49.62        12.95 o
  -3   9  13         33.92         19.14        10.77 o
  -2   9  13         43.11         36.44        13.83 o
  -1   9  13         43.77         27.28        10.93 o
   0   9  13          0.24          0.00        13.08 o
   1   9  13         11.51          0.00        12.34 o
  -1 -10  14         15.08         13.33        10.68 o
   0 -10  14        112.10        114.60        15.86 o
   1 -10  14         14.83         28.62        11.53 o
   2 -10  14          0.61          0.00        11.09 o
  -3  -9  14          7.85          4.75        11.18 o
  -2  -9  14         30.96         35.41        10.90 o
  -1  -9  14         41.22         53.04        10.09 o
   0  -9  14         44.61         33.96        15.52 o
   1  -9  14         70.04         71.23        11.91 o
   2  -9  14         15.32         24.46        10.62 o
   3  -9  14          0.03         16.77        12.42 o
   4  -9  14          0.19         10.99         9.70 o
  -4  -8  14          0.06          9.07         9.53 o
  -3  -8  14         73.02         90.28        12.64 o
  -2  -8  14          7.43          8.53         7.89 o
  -1  -8  14        123.09        144.14        12.92 o
   0  -8  14          0.09          5.00         7.99 o
   1  -8  14         46.54         59.60        10.61 o
   2  -8  14          0.02          0.93        17.50 o
   3  -8  14         70.35         83.11        11.78 o
   4  -8  14          3.74         11.80         8.67 o
   5  -8  14         39.90         44.57        11.20 o
  -5  -7  14          3.18          0.08         9.18 o
  -4  -7  14         77.80         96.53        13.24 o
  -3  -7  14        148.33        163.92        15.47 o
  -2  -7  14        164.77        152.57        14.26 o
  -1  -7  14         49.04         34.04         8.30 o
   0  -7  14          6.16          7.71         8.14 o
   1  -7  14         75.54         57.74        14.98 o
   2  -7  14         63.30         64.68        10.64 o
   3  -7  14        109.21         93.56        11.82 o
   4  -7  14        166.74        184.23        15.70 o
   5  -7  14         72.42         54.80        12.34 o
  -6  -6  14        196.61        230.18        27.63 o
  -5  -6  14        213.10        188.97        17.52 o
  -4  -6  14        114.87        114.53        13.63 o
  -3  -6  14        171.71        144.01        13.94 o
  -2  -6  14         20.40         14.06         8.01 o
  -1  -6  14        149.17        160.48        11.25 o
   0  -6  14          0.00          0.00         8.02 o
   1  -6  14         51.10         44.90         8.83 o
   2  -6  14         25.18         35.14         8.53 o
   3  -6  14          5.95          6.19         8.96 o
   4  -6  14        112.18        117.24        14.22 o
   5  -6  14        129.81        184.22        20.20 o
   6  -6  14         13.35         16.90        14.62 o
  -6  -5  14         74.07         78.62        13.91 o
  -5  -5  14        110.45        137.25        14.55 o
  -4  -5  14          4.96          6.72         8.67 o
  -3  -5  14          7.69          4.83         8.20 o
  -2  -5  14         48.11         45.03         9.55 o
  -1  -5  14          5.94          0.00         7.80 o
   0  -5  14        169.85        167.34        10.16 o
   1  -5  14        382.63        385.03        15.26 o
   2  -5  14        963.45        891.45        25.27 o
   3  -5  14       1045.12       1018.96        38.21 o
   4  -5  14         10.28          8.93         9.11 o
   5  -5  14          0.87         19.04         9.57 o
   6  -5  14         86.51         63.82        14.57 o
  -7  -4  14        152.14        168.86        21.53 o
  -6  -4  14         44.23         19.97        10.85 o
  -5  -4  14        255.27        246.33        17.48 o
  -4  -4  14          2.32         11.45         8.38 o
  -3  -4  14        211.08        230.26        16.37 o
  -2  -4  14          5.58          2.86         8.65 o
  -1  -4  14         69.58         79.07         5.85 o
   0  -4  14        840.02        877.59        18.19 o
   1  -4  14        313.51        304.00        15.30 o
   2  -4  14          0.35          8.15         9.52 o
   3  -4  14        431.83        406.74        17.61 o
   4  -4  14        119.13        126.50        17.50 o
   5  -4  14         13.16         11.36        16.04 o
   6  -4  14         43.64         33.56        14.89 o
   7  -4  14          0.58          0.00        11.16 o
  -7  -3  14        146.27        167.48        18.35 o
  -6  -3  14        182.65        178.31        17.51 o
  -5  -3  14         49.66         49.42         9.47 o
  -4  -3  14        214.58        200.03        14.39 o
  -3  -3  14         20.84         13.19         7.92 o
  -2  -3  14         15.80          7.31         4.38 o
  -1  -3  14         24.31         32.21         4.36 o
   0  -3  14        606.09        621.03        14.58 o
   1  -3  14          6.87         18.52         5.63 o
   2  -3  14        650.55        665.38        20.64 o
   3  -3  14          1.99         13.67         7.60 o
   4  -3  14          1.36          4.77         7.28 o
   5  -3  14         91.81         59.40        17.96 o
   6  -3  14        202.63        231.12        29.58 o
   7  -3  14         63.56         57.60        15.53 o
  -7  -2  14         53.26         47.86        14.36 o
  -6  -2  14          0.12          0.00         8.12 o
  -5  -2  14        228.04        227.06        13.21 o
  -4  -2  14        130.32        119.12         9.86 o
  -3  -2  14          9.85         11.35         4.37 o
  -2  -2  14         36.12         43.43         4.43 o
  -1  -2  14       1330.77       1352.24        18.06 o
   0  -2  14        829.36        838.17        16.21 o
   1  -2  14         26.59         33.66         5.30 o
   2  -2  14        610.19        639.15        14.16 o
   3  -2  14         12.15         14.46         6.95 o
   4  -2  14        186.46        210.70        19.53 o
   5  -2  14         44.54         70.68        14.85 o
   6  -2  14        106.20        148.50        18.35 o
   7  -2  14         76.41         87.05        19.39 o
  -7  -1  14         26.34         54.78        15.53 o
  -6  -1  14         66.53         69.07         9.28 o
  -5  -1  14        156.76        146.38        10.00 o
  -4  -1  14        205.42        210.55         9.94 o
  -3  -1  14         75.73         80.61         4.60 o
  -2  -1  14       1139.29       1121.67        15.39 o
  -1  -1  14        162.76        166.79         6.08 o
   0  -1  14        520.90        477.02        11.43 o
   1  -1  14        401.00        405.54        13.22 o
   2  -1  14        149.95        148.11         7.30 o
   3  -1  14         39.25         43.17         6.31 o
   4  -1  14        434.98        437.84        21.04 o
   5  -1  14        204.01        191.59        33.34 o
   6  -1  14        171.72        155.60        23.04 o
   7  -1  14         12.89         19.81        15.84 o
  -7   0  14         16.22          0.76        15.20 o
  -6   0  14          1.35          5.93         8.89 o
  -5   0  14          4.77          3.25         4.84 o
  -4   0  14        406.70        405.79        14.37 o
  -3   0  14        993.94       1039.55        18.97 o
  -2   0  14        834.09        844.49        18.62 o
  -1   0  14       1072.04       1185.70        22.36 o
   0   0  14         97.59         93.00         9.26 o
   1   0  14        249.09        274.78        13.00 o
   2   0  14        494.62        475.37        13.87 o
   3   0  14         52.50         29.75        11.68 o
   4   0  14        483.72        458.67        18.33 o
   5   0  14         50.70         71.35        17.06 o
   6   0  14         38.52         32.83        14.86 o
   7   0  14          1.79          5.34        19.00 o
  -7   1  14          0.19         12.27        14.67 o
  -6   1  14        103.65         97.49        12.67 o
  -5   1  14         28.68         32.32         5.67 o
  -4   1  14         79.30         75.06         6.23 o
  -3   1  14        207.90        199.80         8.91 o
  -2   1  14         12.25         21.53         5.22 o
  -1   1  14         52.53         58.33         4.87 o
   0   1  14          2.51          9.07         5.42 o
   1   1  14          6.47         18.55         6.55 o
   2   1  14        593.22        543.92        15.36 o
   3   1  14        702.41        719.28        36.64 o
   4   1  14        206.78        206.39        15.40 o
   5   1  14         43.41         47.94        11.25 o
   6   1  14         53.67         79.40        23.16 o
  -7   2  14          5.01         11.44         9.71 o
  -6   2  14         26.48         31.00         7.77 o
  -5   2  14        211.73        212.98        13.91 o
  -4   2  14        309.04        295.73        11.68 o
  -3   2  14        786.97        746.87        12.94 o
  -2   2  14        266.35        267.41         9.01 o
  -1   2  14         29.86         28.78         5.03 o
   0   2  14        181.24        184.00        11.78 o
   1   2  14       1554.19       1516.80        26.23 o
   2   2  14        690.49        674.26        19.72 o
   3   2  14       1100.64       1095.01        48.26 o
   4   2  14        307.22        298.71        18.33 o
   5   2  14         20.10         27.41         9.73 o
   6   2  14          3.87          2.13        12.83 o
  -7   3  14         65.28        103.21        20.77 o
  -6   3  14         62.40         53.06        10.16 o
  -5   3  14        469.38        480.59        19.62 o
  -4   3  14         95.48         82.74         9.38 o
  -3   3  14        286.53        276.98        14.54 o
  -2   3  14        150.74        146.49         7.75 o
  -1   3  14          5.07          6.51         3.70 o
   0   3  14        271.43        267.49        14.48 o
   1   3  14          5.10          0.00         7.22 o
   2   3  14         11.48          9.69         6.41 o
   3   3  14          5.11         33.16        10.14 o
   4   3  14         79.50         62.47        11.63 o
   5   3  14          0.98         29.88        12.45 o
   6   3  14         50.60         19.34        11.49 o
  -7   4  14         64.43         37.52        10.46 o
  -6   4  14        148.47        164.72        15.59 o
  -5   4  14         26.64         38.48        11.07 o
  -4   4  14         24.16         25.12         9.81 o
  -3   4  14        251.56        250.22        17.87 o
  -2   4  14        325.98        292.55        17.40 o
  -1   4  14        286.95        310.86        15.10 o
   0   4  14        459.74        454.55        19.39 o
   1   4  14        133.15        114.67        10.86 o
   2   4  14          0.01          4.11         6.52 o
   3   4  14          0.25         12.68         9.29 o
   4   4  14          1.17          4.05         8.28 o
   5   4  14        126.60        144.24        21.85 o
  -6   5  14          0.10          0.00         8.55 o
  -5   5  14         16.81          5.17         8.28 o
  -4   5  14         12.72          7.31         8.03 o
  -3   5  14        210.96        205.71        16.10 o
  -2   5  14         44.85         43.01         9.75 o
  -1   5  14          3.21          5.93         8.02 o
   0   5  14         23.40         23.31         6.57 o
   1   5  14        357.42        357.82        16.50 o
   2   5  14        325.69        349.13        18.09 o
   3   5  14         80.08         92.42        14.02 o
   4   5  14          1.52          0.00        14.29 o
   5   5  14         14.71          7.88        15.54 o
  -6   6  14         80.40         88.13        15.50 o
  -5   6  14          9.58          5.86         9.27 o
  -4   6  14        103.42         77.81        12.13 o
  -3   6  14         52.34         51.29         9.63 o
  -2   6  14         82.19         80.29        11.51 o
  -1   6  14         28.36         25.22         8.40 o
   0   6  14         11.51         30.80         8.48 o
   1   6  14         82.96        109.05        10.96 o
   2   6  14         32.25         40.27         8.75 o
   3   6  14         18.89         26.11        10.01 o
   4   6  14          6.43         13.32        11.64 o
  -5   7  14          1.56          0.00         9.49 o
  -4   7  14          0.86          0.00         8.55 o
  -3   7  14        115.07        123.67        14.45 o
  -2   7  14        108.49        110.85        13.50 o
  -1   7  14        253.33        230.59        17.80 o
   0   7  14         72.26         94.14        11.68 o
   1   7  14          7.66         18.34        11.63 o
   2   7  14          7.00          7.25        10.26 o
   3   7  14         51.07         45.39        14.43 o
  -4   8  14         73.62         97.48        13.89 o
  -3   8  14          1.51          0.00         8.98 o
  -2   8  14         32.84         37.64        11.18 o
  -1   8  14         37.37         42.51        11.80 o
   0   8  14          0.04         18.60         8.37 o
   1   8  14         73.89         65.49        13.71 o
   2   8  14        132.57        202.18        34.17 o
  -2   9  14        196.99        215.79        19.21 o
  -1   9  14          4.95          0.00        10.98 o
   0   9  14         28.81         13.72         9.61 o
  -1 -10  15          2.88         11.58        13.18 o
   0 -10  15        174.73        199.16        20.14 o
   1 -10  15         30.96         52.34        12.66 o
   2 -10  15          9.65          5.12        12.36 o
  -3  -9  15        220.97        234.81        20.26 o
  -2  -9  15        458.78        513.04        27.24 o
  -1  -9  15         19.38         21.17        10.03 o
   0  -9  15          3.49          8.21        10.89 o
   1  -9  15          0.29          0.00         9.38 o
   2  -9  15          2.85          0.04         9.00 o
   3  -9  15        108.99        134.40        18.91 o
  -4  -8  15         43.60         44.55        11.65 o
  -3  -8  15         27.04         13.00        10.14 o
  -2  -8  15         58.53         55.08         9.74 o
  -1  -8  15         29.13         22.84         9.72 o
   0  -8  15          0.17          0.00        10.52 o
   1  -8  15         21.72         28.17        10.22 o
   2  -8  15         13.21         18.25         9.68 o
   3  -8  15         20.56         25.88        10.33 o
   4  -8  15         24.31         13.57         8.11 o
   5  -8  15          6.18          8.36         8.43 o
  -5  -7  15         71.27         68.26        12.33 o
  -4  -7  15         43.04         43.00        11.81 o
  -3  -7  15         15.33         19.45         8.92 o
  -2  -7  15          0.02          0.00         7.91 o
  -1  -7  15         44.48         37.49         9.09 o
   0  -7  15         12.58         11.69         9.49 o
   1  -7  15         16.27         10.12         8.37 o
   2  -7  15        136.74        147.55        14.44 o
   3  -7  15         28.18         23.63         8.79 o
   4  -7  15          0.80         10.23         9.36 o
   5  -7  15        208.53        202.75        19.14 o
  -5  -6  15          0.22         19.95        10.36 o
  -4  -6  15        143.48        134.75        14.31 o
  -3  -6  15         11.24         14.66         8.76 o
  -2  -6  15        141.36        127.78        12.57 o
  -1  -6  15         15.82         21.72         8.15 o
   0  -6  15        173.00        165.14        16.89 o
   1  -6  15        547.82        508.20        20.02 o
   2  -6  15        646.28        571.34        29.54 o
   3  -6  15         18.14         24.91        10.11 o
   4  -6  15         13.18         13.21        10.50 o
   5  -6  15          6.05          7.16        10.28 o
   6  -6  15          0.39          0.00        15.06 o
  -6  -5  15         25.23         35.96        13.51 o
  -5  -5  15         19.38         14.86         8.62 o
  -4  -5  15         77.55         91.98        14.03 o
  -3  -5  15         29.93         40.05        10.51 o
  -2  -5  15        218.38        190.88        15.79 o
  -1  -5  15         55.02         53.01        10.66 o
   0  -5  15         56.45         57.09         7.78 o
   1  -5  15         42.81         36.25         6.93 o
   2  -5  15        535.86        554.29        21.00 o
   3  -5  15          0.00          0.60         9.75 o
   4  -5  15         53.60         32.38         9.94 o
   5  -5  15        118.21        110.33        18.97 o
   6  -5  15        199.04        204.71        22.58 o
  -6  -4  15        380.44        411.64        26.21 o
  -5  -4  15         69.24         71.57        11.18 o
  -4  -4  15         16.14         30.90         8.34 o
  -3  -4  15         26.82         24.45         9.72 o
  -2  -4  15         29.43         32.03        11.77 o
  -1  -4  15        272.70        251.92        10.44 o
   0  -4  15         27.80         37.28         5.24 o
   1  -4  15        143.02        151.61        15.37 o
   2  -4  15          3.57          6.21        11.35 o
   3  -4  15        315.65        320.43        22.08 o
   4  -4  15        154.99        160.08        16.92 o
   5  -4  15         68.21        117.80        40.23 o
   6  -4  15        196.01        238.07        27.21 o
  -7  -3  15         34.01         29.13        12.00 o
  -6  -3  15          0.04          9.96         8.95 o
  -5  -3  15          7.69         11.78         7.50 o
  -4  -3  15        136.95        127.05        11.61 o
  -3  -3  15        890.03        836.15        25.87 o
  -2  -3  15        231.84        236.92        11.54 o
  -1  -3  15         44.03         48.29         6.42 o
   0  -3  15          2.23          6.96         5.27 o
   1  -3  15        228.35        253.27        10.96 o
   2  -3  15          0.71          0.15         4.61 o
   3  -3  15        216.14        188.88        17.34 o
   4  -3  15          0.63         21.97        11.72 o
   5  -3  15         47.30         36.00        15.70 o
   6  -3  15         71.13         94.97        19.52 o
   7  -3  15          0.21          9.64        14.50 o
  -7  -2  15        122.76        114.59        17.69 o
  -6  -2  15         49.51         29.73         7.56 o
  -5  -2  15        102.92        110.28        11.96 o
  -4  -2  15        172.75        175.80        11.17 o
  -3  -2  15         26.11         25.12         5.17 o
  -2  -2  15        940.85        929.67        16.85 o
  -1  -2  15          1.84          2.62         3.21 o
   0  -2  15         65.28         57.88         5.24 o
   1  -2  15          1.94         10.47         4.50 o
   2  -2  15         73.64         93.70         6.91 o
   3  -2  15         29.97         25.06         6.98 o
   4  -2  15          9.69          0.00         8.42 o
   5  -2  15         70.38         79.81        21.15 o
   6  -2  15          1.25         28.22        19.47 o
   7  -2  15         86.26        122.65        23.67 o
  -7  -1  15          8.97          0.00        16.67 o
  -6  -1  15          0.06          0.00         8.14 o
  -5  -1  15        242.44        250.48        13.96 o
  -4  -1  15        356.28        358.35        12.78 o
  -3  -1  15          0.10          0.00         2.63 o
  -2  -1  15         60.90         67.24         4.92 o
  -1  -1  15          5.39          8.07         3.04 o
   0  -1  15        676.17        646.19        19.55 o
   1  -1  15       1366.40       1349.06        30.98 o
   2  -1  15          3.46          1.93         6.65 o
   3  -1  15        188.18        176.87        12.88 o
   4  -1  15         13.25         18.09         7.14 o
   5  -1  15         45.24         46.94        18.15 o
   6  -1  15         43.79         67.37        17.73 o
   7  -1  15          1.26         12.82        14.21 o
  -7   0  15        179.31        188.56        25.49 o
  -6   0  15          3.61         10.53         7.91 o
  -5   0  15          8.48          3.99         4.94 o
  -4   0  15         17.65         10.92         5.02 o
  -3   0  15        240.28        247.63         9.93 o
  -2   0  15        205.66        201.83        10.25 o
  -1   0  15        396.35        398.07        12.20 o
   0   0  15         56.36         56.60         8.07 o
   1   0  15        694.05        639.77        22.80 o
   2   0  15       1373.82       1319.33        24.92 o
   3   0  15        947.18        918.24        30.99 o
   4   0  15         13.90          2.10         7.30 o
   5   0  15        141.85        108.08        23.93 o
   6   0  15         28.42         29.34        14.06 o
  -7   1  15          6.35          0.00        12.26 o
  -6   1  15         16.53         15.24         9.62 o
  -5   1  15          2.67          7.76         7.49 o
  -4   1  15        190.53        220.84        10.87 o
  -3   1  15         93.93        104.76         9.16 o
  -2   1  15        271.65        287.71        13.02 o
  -1   1  15       1234.19       1191.03        22.61 o
   0   1  15         92.92         83.94         9.57 o
   1   1  15        458.69        452.19        17.85 o
   2   1  15       1519.53       1456.95        33.44 o
   3   1  15       1169.81       1135.07        39.35 o
   4   1  15        415.33        387.98        22.30 o
   5   1  15          0.04          6.47        13.88 o
   6   1  15         40.94         33.59        15.02 o
  -7   2  15         69.95         76.60        12.10 o
  -6   2  15          0.03          0.00         7.00 o
  -5   2  15         60.86         56.28         8.32 o
  -4   2  15         24.51         16.32         7.12 o
  -3   2  15         18.66         13.70         4.73 o
  -2   2  15          1.63          0.00         3.63 o
  -1   2  15        514.79        524.12        16.05 o
   0   2  15         29.66         41.27         9.40 o
   1   2  15         34.57         22.93         5.02 o
   2   2  15         22.88         24.75         5.43 o
   3   2  15         14.87         10.34        10.01 o
   4   2  15        347.61        393.77        22.48 o
   5   2  15         13.73         12.93        11.62 o
   6   2  15        163.81        183.08        25.37 o
  -7   3  15         26.45         19.83        12.34 o
  -6   3  15         21.32         22.25         8.39 o
  -5   3  15        265.30        247.78        14.82 o
  -4   3  15         58.46         46.73         8.92 o
  -3   3  15          1.91         13.60         7.39 o
  -2   3  15        116.34         98.33         8.30 o
  -1   3  15        108.52        104.75         7.83 o
   0   3  15        927.89        882.17        25.45 o
   1   3  15        104.98         74.57         7.33 o
   2   3  15        411.88        421.06        17.81 o
   3   3  15        569.26        590.09        25.92 o
   4   3  15          9.80         33.76        11.50 o
   5   3  15          1.27          0.00        18.22 o
   6   3  15        117.19        127.16        21.95 o
  -7   4  15          5.70          0.61        10.50 o
  -6   4  15         80.20         73.00        10.99 o
  -5   4  15         78.74         83.80        10.06 o
  -4   4  15        357.79        372.23        17.61 o
  -3   4  15        276.33        280.55        16.93 o
  -2   4  15        580.61        566.11        23.78 o
  -1   4  15          0.12          2.26         8.46 o
   0   4  15        106.66        102.51        10.97 o
   1   4  15        427.99        405.30        17.62 o
   2   4  15        412.34        395.49        19.06 o
   3   4  15          4.35         16.62         9.70 o
   4   4  15          9.15         15.59        14.23 o
   5   4  15          2.14          0.00        11.76 o
  -6   5  15        119.73        134.69        16.78 o
  -5   5  15        256.11        254.74        19.54 o
  -4   5  15        113.46        119.27        13.54 o
  -3   5  15          0.02          5.14         8.18 o
  -2   5  15        235.43        236.21        16.79 o
  -1   5  15        112.46        116.04        12.53 o
   0   5  15        195.11        201.53        12.19 o
   1   5  15        119.99        137.08        11.10 o
   2   5  15         19.19         37.12         8.54 o
   3   5  15         75.09        108.93        19.69 o
   4   5  15          0.01         14.44        11.60 o
   5   5  15          1.57         16.41        14.50 o
  -6   6  15          0.04         17.57        11.07 o
  -5   6  15          9.77          1.10         9.02 o
  -4   6  15          4.25         15.71         8.35 o
  -3   6  15          7.01          4.14         8.81 o
  -2   6  15          0.00          7.54         9.14 o
  -1   6  15        161.17        176.20        15.25 o
   0   6  15        159.06        168.41        13.56 o
   1   6  15        255.95        254.86        15.30 o
   2   6  15         31.12         44.91         9.22 o
   3   6  15          3.02         13.41        26.30 o
   4   6  15         14.33         35.24        17.91 o
  -5   7  15          0.04          8.95        10.16 o
  -4   7  15          0.10          2.91        10.33 o
  -3   7  15         50.29         72.21        12.70 o
  -2   7  15         78.74         88.43        12.98 o
  -1   7  15        243.10        224.51        17.90 o
   0   7  15         12.77         17.17         8.15 o
   1   7  15         25.15         44.23        11.19 o
   2   7  15        188.89        229.08        22.07 o
   3   7  15        128.48        164.46        29.39 o
  -4   8  15        204.02        219.34        19.32 o
  -3   8  15         62.04         76.45        13.14 o
  -2   8  15          2.58         11.59        11.04 o
  -1   8  15          7.52         18.17        17.05 o
   0   8  15         24.70         48.87        10.15 o
   1   8  15          1.17          8.53        12.35 o
   2   8  15         17.45         53.25        48.95 o
   0 -10  16         13.06         10.20        10.59 o
   1 -10  16          1.08         15.47        12.11 o
  -2  -9  16          0.04          0.00         9.11 o
  -1  -9  16         30.28         21.38        16.30 o
   0  -9  16         38.70         55.49        13.20 o
   1  -9  16        162.21        166.22        17.91 o
   2  -9  16          0.40          0.00        14.69 o
   3  -9  16         25.38         53.24        14.45 o
  -4  -8  16          7.38          8.41        10.11 o
  -3  -8  16        394.70        404.20        24.33 o
  -2  -8  16        254.80        250.91        18.99 o
  -1  -8  16         68.28         82.23        11.37 o
   0  -8  16          6.62         10.38        10.91 o
   1  -8  16        165.37        188.67        20.92 o
   2  -8  16        108.93        141.54        16.49 o
   3  -8  16        179.18        183.14        18.04 o
   4  -8  16         44.72         59.15        13.58 o
  -5  -7  16         26.58         36.82        12.44 o
  -4  -7  16         19.26         32.80        11.77 o
  -3  -7  16          3.80          3.09         9.40 o
  -2  -7  16         86.02         97.17        12.35 o
  -1  -7  16        131.55        120.23        12.37 o
   0  -7  16          0.07          0.00        10.14 o
   1  -7  16        125.01        119.32        14.07 o
   2  -7  16          8.65         17.77        10.79 o
   3  -7  16         23.48         39.92        10.18 o
   4  -7  16         62.33         60.48        12.70 o
   5  -7  16          0.82          2.04        14.38 o
  -5  -6  16         73.03         98.99        14.89 o
  -4  -6  16        101.75        117.18        15.83 o
  -3  -6  16         31.38         36.29        13.20 o
  -2  -6  16          7.54          0.00         9.48 o
  -1  -6  16          6.66          0.00        14.12 o
   0  -6  16         31.66         41.10         9.47 o
   1  -6  16         11.52         11.03        10.22 o
   2  -6  16         11.30         27.76        11.32 o
   3  -6  16         62.40         53.33        12.70 o
   4  -6  16         79.95         88.70        15.29 o
   5  -6  16        125.19        120.59        19.96 o
   6  -6  16         96.99         96.96        20.71 o
  -6  -5  16         43.18         51.71        12.75 o
  -5  -5  16          3.20         12.75        10.04 o
  -4  -5  16         67.27         51.91        11.51 o
  -3  -5  16        126.64        148.57        15.35 o
  -2  -5  16          1.29          7.82         9.05 o
  -1  -5  16        186.88        191.55        16.46 o
   0  -5  16         32.75         22.06         6.32 o
   1  -5  16         49.64         50.49         8.43 o
   2  -5  16        164.73        199.72        14.38 o
   3  -5  16          0.90          5.69         9.84 o
   4  -5  16         86.27         90.12        14.83 o
   5  -5  16          3.71         30.75        30.60 o
   6  -5  16         32.10         46.50        17.40 o
  -6  -4  16        174.06        183.00        19.38 o
  -5  -4  16        111.19        103.01        12.41 o
  -4  -4  16         55.01         55.24         9.77 o
  -3  -4  16        382.47        373.98        18.62 o
  -2  -4  16        213.37        219.76        17.74 o
  -1  -4  16        566.53        573.52        17.21 o
   0  -4  16        241.86        200.04        11.48 o
   1  -4  16        973.31        995.60        21.56 o
   2  -4  16         85.79         73.24        12.25 o
   3  -4  16         11.55         15.35         9.99 o
   4  -4  16          3.90          2.31         9.03 o
   5  -4  16          8.12         10.93        24.23 o
   6  -4  16         38.67         35.29        13.44 o
  -7  -3  16        166.19        173.47        19.06 o
  -6  -3  16        175.62        169.52        15.26 o
  -5  -3  16         10.59          1.35         7.58 o
  -4  -3  16          6.73          2.54         7.04 o
  -3  -3  16          5.47         11.05         8.19 o
  -2  -3  16        254.86        249.07        12.22 o
  -1  -3  16       2134.05       2099.57        25.77 o
   0  -3  16        104.92         97.14         7.01 o
   1  -3  16        341.45        363.67        12.48 o
   2  -3  16         50.26         39.89        10.44 o
   3  -3  16         13.87         13.52         8.57 o
   4  -3  16         19.04         22.44        10.07 o
   5  -3  16          1.07         50.76        21.75 o
   6  -3  16         42.73         46.74        20.50 o
  -7  -2  16         34.92         18.55        17.35 o
  -6  -2  16          8.43          0.00         7.97 o
  -5  -2  16          6.79         10.18         7.38 o
  -4  -2  16        125.63        128.58        12.06 o
  -3  -2  16          2.61          2.43         5.26 o
  -2  -2  16         95.63         90.07         5.62 o
  -1  -2  16         15.19         19.63         4.35 o
   0  -2  16       1063.04       1052.02        19.04 o
   1  -2  16        236.13        235.63         9.55 o
   2  -2  16          0.61          0.00         6.75 o
   3  -2  16         12.86         20.74         7.78 o
   4  -2  16        242.41        256.32        22.48 o
   5  -2  16        177.03        214.25        31.45 o
   6  -2  16        123.51        146.20        22.64 o
  -7  -1  16          3.14          0.00        20.25 o
  -6  -1  16         17.53         21.12         7.86 o
  -5  -1  16         49.41         60.34         7.98 o
  -4  -1  16         63.66         65.97         6.54 o
  -3  -1  16        123.24        126.34         5.60 o
  -2  -1  16       1867.19       1887.99        21.58 o
  -1  -1  16          3.37          7.13         4.56 o
   0  -1  16        308.78        337.68        15.04 o
   1  -1  16        104.92        103.58         7.89 o
   2  -1  16        251.66        244.12        13.28 o
   3  -1  16         60.65         50.47        10.22 o
   4  -1  16         29.69         48.19        12.20 o
   5  -1  16         40.37         50.09        20.18 o
   6  -1  16         20.67         36.93        17.14 o
  -7   0  16          3.62          0.00        18.45 o
  -6   0  16          0.02          0.00        12.34 o
  -5   0  16         16.41          7.39         4.96 o
  -4   0  16        482.84        491.03        16.14 o
  -3   0  16         32.08         30.48         4.99 o
  -2   0  16        395.42        391.25        14.08 o
  -1   0  16          0.59          4.06         4.33 o
   0   0  16          1.61          0.00         5.72 o
   1   0  16        435.93        453.48        24.32 o
   2   0  16         38.03         48.44         7.71 o
   3   0  16        189.79        174.73        14.41 o
   4   0  16         11.43          5.81         9.08 o
   5   0  16        317.45        311.47        37.14 o
   6   0  16          4.25         26.36        15.73 o
  -7   1  16         52.69         83.17        16.74 o
  -6   1  16         24.63         24.86        14.17 o
  -5   1  16         67.76         75.89        11.73 o
  -4   1  16        112.16        109.24         8.34 o
  -3   1  16         42.95         50.25         6.68 o
  -2   1  16          1.60          1.66         5.38 o
  -1   1  16         30.49         23.02         4.83 o
   0   1  16         40.48         38.68         7.72 o
   1   1  16         95.28         92.35         9.87 o
   2   1  16        338.28        314.75        19.15 o
   3   1  16          0.57          0.00         7.02 o
   4   1  16         51.99         44.10        12.97 o
   5   1  16         20.61         33.26        14.45 o
   6   1  16         38.85         73.99        20.08 o
  -7   2  16          3.16         21.29        11.16 o
  -6   2  16         14.44          8.97         8.56 o
  -5   2  16        396.69        410.29        18.51 o
  -4   2  16         32.49         29.65         7.36 o
  -3   2  16        408.60        398.73        13.12 o
  -2   2  16          8.57          2.77         4.12 o
  -1   2  16        334.01        358.86        13.39 o
   0   2  16         87.87         85.48         6.43 o
   1   2  16        792.00        770.92        19.00 o
   2   2  16       1304.87       1256.22        36.07 o
   3   2  16        814.14        730.22        36.76 o
   4   2  16         14.80         14.51        11.75 o
   5   2  16          8.49         10.99        10.94 o
   6   2  16         25.74         51.54        18.60 o
  -7   3  16        106.38         85.85        15.73 o
  -6   3  16         19.36         26.77         8.05 o
  -5   3  16          3.42         16.94         8.00 o
  -4   3  16        329.93        341.45        16.86 o
  -3   3  16        377.69        381.49        18.68 o
  -2   3  16        103.51         98.68         8.62 o
  -1   3  16        224.42        227.06        12.50 o
   0   3  16       1266.00       1237.72        30.85 o
   1   3  16        623.17        646.10        20.22 o
   2   3  16        318.34        317.75        15.70 o
   3   3  16          5.25         17.25        12.50 o
   4   3  16         59.97         96.97        15.96 o
   5   3  16          3.11          0.00        10.51 o
  -6   4  16         53.22         65.45        12.07 o
  -5   4  16          1.74         16.01         8.23 o
  -4   4  16        297.05        283.53        17.78 o
  -3   4  16        100.00        100.95        16.55 o
  -2   4  16        113.42        116.85        12.49 o
  -1   4  16         56.03         55.60         9.46 o
   0   4  16         30.21         27.36         8.17 o
   1   4  16        235.46        203.05        13.02 o
   2   4  16        287.55        293.10        20.14 o
   3   4  16         19.04         20.61        10.30 o
   4   4  16          0.30         17.15        14.61 o
   5   4  16         26.87         33.27        12.73 o
  -6   5  16          9.60         13.41        11.22 o
  -5   5  16          6.75          0.00         8.72 o
  -4   5  16         61.32         70.32        11.49 o
  -3   5  16        124.47        136.31        14.63 o
  -2   5  16        817.59        814.56        30.44 o
  -1   5  16        557.26        544.50        24.37 o
   0   5  16        181.67        169.64        12.11 o
   1   5  16        428.03        449.01        18.76 o
   2   5  16          0.10         17.90         7.65 o
   3   5  16         90.67        127.15        17.29 o
   4   5  16          8.13         23.15        18.27 o
  -5   6  16         21.69         32.49        10.27 o
  -4   6  16        168.37        163.22        16.12 o
  -3   6  16        143.06        145.26        15.23 o
  -2   6  16        320.43        305.83        20.31 o
  -1   6  16        136.95        151.83        14.61 o
   0   6  16        173.86        178.63        13.56 o
   1   6  16          0.64         16.16        15.34 o
   2   6  16          7.41         15.35        15.18 o
   3   6  16          7.65          6.42        13.01 o
   4   6  16          9.60          2.70        13.63 o
  -5   7  16         10.56         27.37        10.69 o
  -4   7  16        103.52        105.72        14.09 o
  -3   7  16         50.59         59.94        12.85 o
  -2   7  16          5.73          3.24        12.98 o
  -1   7  16        127.56        136.96        14.76 o
   0   7  16          3.35         18.10        10.54 o
   1   7  16          1.54         22.26        10.09 o
   2   7  16         77.36         75.92        23.28 o
   3   7  16         29.18         80.65        20.11 o
  -3   8  16          0.05         10.30         9.94 o
  -2   8  16         48.70         41.36        10.77 o
  -1   8  16         52.12         49.21        11.56 o
   0   8  16         58.02         63.88        13.18 o
   1   8  16         15.97         16.38        11.29 o
  -2  -9  17         73.29         53.47        11.80 o
  -1  -9  17          0.07          0.33        10.45 o
   0  -9  17          2.48         17.45         9.27 o
   1  -9  17         18.21         23.66        10.78 o
   2  -9  17         29.52         40.24        12.77 o
   3  -9  17          2.64         23.42        12.63 o
  -3  -8  17         50.28         49.88        11.58 o
  -2  -8  17         10.14          1.70         8.71 o
  -1  -8  17          0.14          2.96         9.68 o
   0  -8  17          5.53          7.44        11.70 o
   1  -8  17        155.58        167.26        19.64 o
   2  -8  17         25.78         38.18        10.41 o
   3  -8  17          3.76         11.94        12.41 o
   4  -8  17         42.58         51.43        15.55 o
  -4  -7  17          0.18         11.11        11.90 o
  -3  -7  17         28.19         17.77        10.08 o
  -2  -7  17        131.57        161.31        16.67 o
  -1  -7  17         29.72         31.06        16.43 o
   0  -7  17          1.11          3.35        11.28 o
   1  -7  17        111.25        124.93        14.01 o
   2  -7  17         26.97         35.68        12.73 o
   3  -7  17          4.51         16.99        10.70 o
   4  -7  17         58.02         47.64        10.73 o
   5  -7  17         37.93         53.08        16.52 o
  -5  -6  17        193.71        177.58        19.10 o
  -4  -6  17        170.11        175.15        18.28 o
  -3  -6  17         77.58         80.58        20.66 o
  -2  -6  17        260.89        267.23        20.06 o
  -1  -6  17        174.44        176.09        16.52 o
   0  -6  17          6.51          9.50         6.87 o
   1  -6  17         73.56         77.87        10.86 o
   2  -6  17        171.83        164.62        17.36 o
   3  -6  17         94.48        121.32        15.97 o
   4  -6  17         63.47         45.76        12.52 o
   5  -6  17         37.51         42.33        15.65 o
  -6  -5  17         43.63         55.77        13.99 o
  -5  -5  17          2.10          3.77         8.75 o
  -4  -5  17          7.08         11.55         9.48 o
  -3  -5  17         13.94          1.33         8.71 o
  -2  -5  17         82.26         94.17        16.93 o
  -1  -5  17        152.13        142.44        21.47 o
   0  -5  17        409.85        379.20        15.90 o
   1  -5  17         17.60         24.39         6.66 o
   2  -5  17         27.09         28.96         9.64 o
   3  -5  17        131.33        125.16        15.69 o
   4  -5  17        315.15        321.83        24.24 o
   5  -5  17         18.03         42.28        16.88 o
   6  -5  17         41.65         59.14        18.51 o
  -6  -4  17         18.95         12.98        10.06 o
  -5  -4  17          2.98          0.00        10.52 o
  -4  -4  17        139.53        147.54        13.89 o
  -3  -4  17          1.02          0.00         7.56 o
  -2  -4  17        429.02        423.52        21.84 o
  -1  -4  17        180.62        181.46        12.21 o
   0  -4  17         69.53         64.65         7.94 o
   1  -4  17         17.67         12.85         6.24 o
   2  -4  17        251.08        278.40        17.35 o
   3  -4  17         24.67         30.10         9.73 o
   4  -4  17         49.50         63.38        15.00 o
   5  -4  17        134.92        148.46        27.14 o
   6  -4  17          5.51         24.91        15.37 o
  -6  -3  17         19.08         14.61         7.05 o
  -5  -3  17         81.01         93.71        12.94 o
  -4  -3  17         35.98         27.06         8.36 o
  -3  -3  17        156.44        162.30        12.61 o
  -2  -3  17         45.11         44.77         6.93 o
  -1  -3  17        178.88        177.39         8.45 o
   0  -3  17          8.73          9.49         4.52 o
   1  -3  17         68.58         48.87         6.07 o
   2  -3  17          4.12         18.21         9.91 o
   3  -3  17        385.97        353.77        22.99 o
   4  -3  17         35.91         30.05        12.62 o
   5  -3  17        105.61        136.22        33.49 o
   6  -3  17          0.01          0.00        17.40 o
  -7  -2  17        181.14        203.20        28.27 o
  -6  -2  17        106.64        100.25        13.00 o
  -5  -2  17         76.62         92.60        11.16 o
  -4  -2  17        444.50        429.30        20.51 o
  -3  -2  17       2583.69       2521.89        34.06 o
  -2  -2  17        371.89        351.50        11.77 o
  -1  -2  17        161.06        157.95         9.12 o
   0  -2  17        140.42        132.60         8.06 o
   1  -2  17          7.88         20.25         6.87 o
   2  -2  17        224.82        238.47        15.11 o
   3  -2  17         12.50          5.93         7.45 o
   4  -2  17        179.49        193.53        20.41 o
   5  -2  17          0.02         13.74        16.73 o
   6  -2  17        169.54        182.63        31.54 o
  -7  -1  17         66.86         47.47        35.59 o
  -6  -1  17         57.68         90.83        15.96 o
  -5  -1  17         53.41         64.48         9.40 o
  -4  -1  17        140.03        142.24         9.28 o
  -3  -1  17        299.58        289.93         9.42 o
  -2  -1  17          3.26          6.30         3.35 o
  -1  -1  17         13.54         24.85         5.82 o
   0  -1  17         49.27         52.60         8.18 o
   1  -1  17        224.62        242.30        12.12 o
   2  -1  17        326.42        342.81        19.41 o
   3  -1  17         61.87         80.83        10.87 o
   4  -1  17          5.21         11.84         9.18 o
   5  -1  17         61.69         42.72        20.61 o
   6  -1  17         33.76         65.93        18.25 o
  -7   0  17         10.12          0.00        21.20 o
  -6   0  17         31.46         17.82         9.62 o
  -5   0  17         30.75         31.24         8.53 o
  -4   0  17         70.30         76.47         7.73 o
  -3   0  17         76.61         69.02         7.57 o
  -2   0  17        273.95        267.94        12.36 o
  -1   0  17         63.76         59.29         5.68 o
   0   0  17         15.83         12.31         6.13 o
   1   0  17        105.98         99.94        12.22 o
   2   0  17         28.40         30.13         6.99 o
   3   0  17          0.72          8.96         7.95 o
   4   0  17         10.47         10.97        10.47 o
   5   0  17        103.15         93.71        23.04 o
   6   0  17         40.57         39.16        30.53 o
  -7   1  17         44.30         67.21        14.97 o
  -6   1  17         18.78         37.42        10.90 o
  -5   1  17         17.00          7.36         7.34 o
  -4   1  17        133.99        129.50         9.66 o
  -3   1  17         74.65         65.87         8.36 o
  -2   1  17        207.59        204.56        11.55 o
  -1   1  17          2.16          0.00         4.79 o
   0   1  17         47.18         40.79         7.19 o
   1   1  17        564.21        537.93        19.01 o
   2   1  17          6.14         23.62         7.72 o
   3   1  17         15.47          0.00         7.58 o
   4   1  17         11.44          0.00        11.57 o
   5   1  17          1.18          4.03        13.69 o
   6   1  17         35.75         39.74        17.51 o
  -7   2  17         56.32         30.17        11.42 o
  -6   2  17          5.25          0.00        10.16 o
  -5   2  17         15.27         13.39         7.66 o
  -4   2  17          5.85         11.56         7.55 o
  -3   2  17         18.07          7.51         6.87 o
  -2   2  17          6.83          2.78         6.41 o
  -1   2  17          2.89          0.00         5.09 o
   0   2  17        217.84        217.76        11.14 o
   1   2  17        279.00        268.88        24.26 o
   2   2  17          3.39          0.67         6.83 o
   3   2  17         28.50         22.45        10.47 o
   4   2  17          0.04          3.28        10.27 o
   5   2  17        303.26        326.12        25.94 o
   6   2  17         49.67         55.65        19.15 o
  -6   3  17         94.07         98.47        12.10 o
  -5   3  17          0.36         10.53         7.21 o
  -4   3  17        440.57        450.49        19.26 o
  -3   3  17        229.86        203.55        14.21 o
  -2   3  17        122.11        113.31         9.66 o
  -1   3  17          3.85         16.56        14.23 o
   0   3  17        411.32        424.54        16.91 o
   1   3  17          1.27         11.38         7.15 o
   2   3  17        607.85        626.06        27.22 o
   3   3  17        192.87        206.77        17.42 o
   4   3  17        222.53        224.36        20.86 o
   5   3  17         32.16         35.52        13.47 o
  -6   4  17         63.68         67.33        14.56 o
  -5   4  17          5.38         12.51         7.92 o
  -4   4  17        145.30        136.35        12.82 o
  -3   4  17        334.10        349.88        19.07 o
  -2   4  17        853.81        847.12        30.00 o
  -1   4  17        601.03        593.56        27.02 o
   0   4  17        105.47        102.35         9.55 o
   1   4  17          0.26          0.00         7.16 o
   2   4  17         24.36         10.32         8.00 o
   3   4  17         32.48         23.29        11.80 o
   4   4  17         30.20         39.55        10.49 o
   5   4  17        132.38        180.73        21.83 o
  -6   5  17        224.13        277.98        23.59 o
  -5   5  17          0.02         13.09         8.83 o
  -4   5  17         43.37         63.49        11.30 o
  -3   5  17        157.69        164.99        15.25 o
  -2   5  17        520.66        506.16        25.04 o
  -1   5  17         22.07         16.41        12.19 o
   0   5  17        157.65        149.83        13.74 o
   1   5  17        107.43        113.61        12.10 o
   2   5  17         12.71         10.15        14.06 o
   3   5  17         41.50         40.47        11.40 o
   4   5  17          0.06          0.00        12.18 o
  -5   6  17         49.73         64.28        13.04 o
  -4   6  17         68.92         57.52        11.37 o
  -3   6  17         64.25         43.26        10.18 o
  -2   6  17         20.52         22.89         9.93 o
  -1   6  17         23.56         21.45         9.41 o
   0   6  17        167.53        176.11        13.83 o
   1   6  17        207.46        202.16        16.19 o
   2   6  17          0.24          4.64        10.65 o
   3   6  17         21.03         51.09        13.88 o
  -4   7  17          6.11         13.24        10.26 o
  -3   7  17        107.95         98.59        13.70 o
  -2   7  17        212.98        205.49        18.03 o
  -1   7  17        545.60        500.53        26.42 o
   0   7  17         10.34         10.18        12.55 o
   1   7  17        147.76        150.52        17.48 o
   2   7  17         74.18         19.66        18.20 o
  -3   8  17        128.60        150.88        17.14 o
  -2   8  17        130.01        119.85        16.10 o
  -1   8  17          0.01          0.00        10.07 o
   0   8  17          0.73          0.00        11.43 o
  -2  -9  18         14.92         25.64        12.02 o
  -1  -9  18         51.03         45.09        19.61 o
   0  -9  18          6.90         10.11        11.32 o
   1  -9  18          8.59          6.55        10.66 o
   2  -9  18         36.70         56.08        13.64 o
  -3  -8  18         69.22         48.08        13.43 o
  -2  -8  18         14.10         12.57        11.03 o
  -1  -8  18        171.00        193.41        18.81 o
   0  -8  18        106.85         81.26        19.97 o
   1  -8  18          0.08          0.00        10.28 o
   2  -8  18         26.22         22.14        13.38 o
   3  -8  18        139.02        172.38        18.34 o
   4  -8  18         74.87         87.39        14.65 o
  -4  -7  18         12.24          0.00        10.76 o
  -3  -7  18         23.94         29.15        10.69 o
  -2  -7  18         20.10         21.88        10.26 o
  -1  -7  18         38.60         60.97        12.13 o
   0  -7  18          0.02          0.00        10.98 o
   1  -7  18          8.82         14.33         9.37 o
   2  -7  18         14.91         18.74        11.13 o
   3  -7  18          0.03          0.00        10.14 o
   4  -7  18        455.58        424.62        27.17 o
  -5  -6  18         20.01         21.78        14.61 o
  -4  -6  18         38.83         30.62        10.80 o
  -3  -6  18         26.16         48.57        12.01 o
  -2  -6  18          0.01          7.82         9.14 o
  -1  -6  18          5.59         18.24        16.58 o
   0  -6  18         26.51         30.64         7.98 o
   1  -6  18        293.85        330.56        20.34 o
   2  -6  18        461.50        453.98        28.16 o
   3  -6  18        263.66        259.77        22.58 o
   4  -6  18         28.16         28.19        10.87 o
   5  -6  18          1.64         23.50        14.16 o
  -5  -5  18          7.92         30.92         9.96 o
  -4  -5  18        105.78         87.60        17.03 o
  -3  -5  18          0.20          1.89         9.05 o
  -2  -5  18          0.52          2.43         8.12 o
  -1  -5  18         17.87         27.36        11.35 o
   0  -5  18        120.95        115.70         9.65 o
   1  -5  18         23.43         35.61         9.07 o
   2  -5  18         68.93         70.84        15.64 o
   3  -5  18        218.37        216.23        20.39 o
   4  -5  18        266.03        252.04        21.50 o
   5  -5  18         16.21         42.29        18.62 o
  -6  -4  18         32.22         24.16        11.33 o
  -5  -4  18          0.56          0.00         8.63 o
  -4  -4  18        137.43        116.74        13.97 o
  -3  -4  18         17.23          6.10         7.76 o
  -2  -4  18        211.60        201.49        16.14 o
  -1  -4  18         19.25         12.74         6.14 o
   0  -4  18          2.73          5.90         6.54 o
   1  -4  18         82.14         74.40         8.29 o
   2  -4  18         18.61         30.32         9.93 o
   3  -4  18        139.88        157.23        17.26 o
   4  -4  18        176.56        193.51        22.31 o
   5  -4  18         36.72         74.78        31.56 o
   6  -4  18          4.24         13.29        14.43 o
  -6  -3  18        128.24        147.34        15.79 o
  -5  -3  18          0.85          1.06         8.22 o
  -4  -3  18        125.35        133.83        13.13 o
  -3  -3  18        403.56        394.22        19.02 o
  -2  -3  18        387.24        367.35        14.52 o
  -1  -3  18         36.70         30.70         5.28 o
   0  -3  18        135.68        141.73         9.40 o
   1  -3  18         36.33         28.94         5.84 o
   2  -3  18          1.00          0.00         9.91 o
   3  -3  18         45.54         40.14        11.37 o
   4  -3  18         11.42         16.36         9.81 o
   5  -3  18          1.46          0.00        15.30 o
   6  -3  18         23.68         33.69        22.55 o
  -6  -2  18          5.38         15.11         8.19 o
  -5  -2  18         14.09         20.00         8.21 o
  -4  -2  18          2.09         12.86         8.25 o
  -3  -2  18        149.23        118.50        12.59 o
  -2  -2  18        184.05        177.41         9.20 o
  -1  -2  18         54.74         56.05         7.08 o
   0  -2  18        860.02        860.92        18.89 o
   1  -2  18         86.28        102.06        10.37 o
   2  -2  18         98.56        105.79        10.47 o
   3  -2  18          1.44          8.94        11.82 o
   4  -2  18          0.59         14.69        10.13 o
   5  -2  18        120.41        131.57        27.21 o
   6  -2  18         37.73         42.72        19.89 o
  -7  -1  18        122.59        128.37        28.23 o
  -6  -1  18         85.94        100.96        18.14 o
  -5  -1  18        103.60        117.31        15.31 o
  -4  -1  18        107.07         98.15         8.53 o
  -3  -1  18        560.67        566.67        15.62 o
  -2  -1  18        348.98        346.20        11.14 o
  -1  -1  18       1436.34       1363.34        27.69 o
   0  -1  18         17.13         24.45         8.52 o
   1  -1  18         14.16         14.19         4.69 o
   2  -1  18         14.19         11.50         7.76 o
   3  -1  18        127.90        139.36        13.20 o
   4  -1  18         58.18         53.09        17.11 o
   5  -1  18         15.31         24.66        17.13 o
   6  -1  18        107.31        114.56        22.48 o
  -7   0  18          9.33          0.00        22.54 o
  -6   0  18        262.26        305.68        24.58 o
  -5   0  18        196.27        200.45        16.19 o
  -4   0  18        204.79        233.09        12.26 o
  -3   0  18        194.44        206.76        11.24 o
  -2   0  18        146.14        149.63        10.32 o
  -1   0  18         57.92         64.63         7.70 o
   0   0  18        119.52        111.05         9.59 o
   1   0  18         97.54         69.85        13.96 o
   2   0  18         61.17         64.12         8.75 o
   3   0  18        231.12        238.10        17.90 o
   4   0  18        233.49        256.92        33.60 o
   5   0  18         19.58         21.22        18.25 o
   6   0  18        181.82        233.41        34.76 o
  -7   1  18         14.84         17.06        14.27 o
  -6   1  18        192.58        171.67        17.86 o
  -5   1  18        249.37        249.83        17.98 o
  -4   1  18         34.86         41.47         8.34 o
  -3   1  18          1.07          3.17         5.50 o
  -2   1  18          0.12          3.17         5.90 o
  -1   1  18          3.29          0.00         9.09 o
   0   1  18          1.86          8.54         7.45 o
   1   1  18          4.46         18.12         7.29 o
   2   1  18         57.65         76.21        14.68 o
   3   1  18        398.34        422.48        23.81 o
   4   1  18        342.95        331.47        41.51 o
   5   1  18         65.18         65.86        18.29 o
   6   1  18          3.78          7.93        16.79 o
  -6   2  18         18.67         27.92        10.51 o
  -5   2  18        122.26        120.75        11.75 o
  -4   2  18        310.91        295.92        16.75 o
  -3   2  18         70.91         80.65         9.88 o
  -2   2  18        382.51        358.32        16.05 o
  -1   2  18         74.68         80.78         8.92 o
   0   2  18         15.36         16.05         7.99 o
   1   2  18         62.66         62.32        11.09 o
   2   2  18         16.08          8.03         6.48 o
   3   2  18         20.41         29.57        11.42 o
   4   2  18        105.20        103.60        15.88 o
   5   2  18         26.16         40.45        19.11 o
  -6   3  18        248.33        285.59        20.56 o
  -5   3  18        106.30        113.67        11.50 o
  -4   3  18          2.48         15.73         7.54 o
  -3   3  18        144.56        128.37        13.11 o
  -2   3  18        284.54        280.16        17.52 o
  -1   3  18        356.08        356.43        19.39 o
   0   3  18          0.86         22.92         6.58 o
   1   3  18        236.61        241.11        18.46 o
   2   3  18          1.26          9.62        12.72 o
   3   3  18          7.69         24.06        11.91 o
   4   3  18          2.12          1.58        10.02 o
   5   3  18         16.19         18.72        13.18 o
  -6   4  18          0.28          8.23         8.91 o
  -5   4  18         51.19         43.45         9.54 o
  -4   4  18         26.78         27.63         8.38 o
  -3   4  18         17.12         16.37         9.52 o
  -2   4  18         87.75         99.27        12.41 o
  -1   4  18         86.92         78.48        14.07 o
   0   4  18         55.83         55.65         9.58 o
   1   4  18         89.89         77.84        10.79 o
   2   4  18        149.52        140.35        16.84 o
   3   4  18         82.11        104.06        17.00 o
   4   4  18         28.20         47.66        14.23 o
  -5   5  18         33.62         19.25         9.02 o
  -4   5  18         35.01         22.80         8.98 o
  -3   5  18        154.06        145.61        14.87 o
  -2   5  18        245.84        257.93        18.77 o
  -1   5  18        104.42        127.29        14.83 o
   0   5  18        386.96        379.85        23.67 o
   1   5  18         83.26         95.24        10.95 o
   2   5  18         86.83         90.80        14.81 o
   3   5  18         52.07         32.35        17.29 o
   4   5  18        223.87        260.65        24.90 o
  -5   6  18         30.78         17.18         9.73 o
  -4   6  18         43.27         55.59        11.35 o
  -3   6  18        383.86        331.25        22.17 o
  -2   6  18        430.47        493.33        26.03 o
  -1   6  18        158.35        151.82        18.18 o
   0   6  18          2.47          6.75        13.96 o
   1   6  18         19.75         22.47         8.76 o
   2   6  18          2.14         37.08        14.30 o
   3   6  18          2.23          0.00        18.69 o
  -4   7  18         96.31         72.54        12.66 o
  -3   7  18         51.78         79.30        13.79 o
  -2   7  18         11.72         26.82        14.15 o
  -1   7  18          0.55          9.04         9.74 o
   0   7  18          1.99          2.23         9.68 o
   1   7  18         60.74         67.14        13.48 o
   2   7  18         20.81         33.10        36.87 o
  -1   8  18          2.42          1.92        19.68 o
  -1  -9  19         72.55         78.07        13.82 o
   0  -9  19          5.29          1.65        13.96 o
   1  -9  19         26.96         24.08        13.37 o
   2  -9  19          0.01         11.03        11.82 o
  -3  -8  19         20.74          8.33        11.53 o
  -2  -8  19          0.13          4.32        12.24 o
  -1  -8  19         51.12         72.23        21.97 o
   0  -8  19          0.08          0.00        13.56 o
   1  -8  19          6.66          8.13        10.65 o
   2  -8  19         56.04         52.08        13.58 o
   3  -8  19         90.98         91.55        15.30 o
  -4  -7  19         44.97         40.43        17.64 o
  -3  -7  19         54.64         52.57        11.93 o
  -2  -7  19          2.59          0.00        10.20 o
  -1  -7  19         16.55         35.43        11.86 o
   0  -7  19          8.80         10.53        10.72 o
   1  -7  19         67.24         59.38        11.62 o
   2  -7  19        111.48        124.26        17.30 o
   3  -7  19        183.03        195.95        21.64 o
   4  -7  19         36.05         45.65        12.75 o
  -5  -6  19          3.33         22.46        13.04 o
  -4  -6  19          7.53         14.67        14.48 o
  -3  -6  19        320.14        329.83        23.54 o
  -2  -6  19          9.13          2.79        10.42 o
  -1  -6  19         44.37         61.92        12.33 o
   0  -6  19        149.38        136.39        16.27 o
   1  -6  19          7.18         20.41         8.86 o
   2  -6  19          0.38          0.00         9.25 o
   3  -6  19         18.83         23.02        12.99 o
   4  -6  19         73.19         57.47        13.29 o
   5  -6  19         15.54         39.37        15.64 o
  -5  -5  19         53.35         67.08        12.23 o
  -4  -5  19         12.50         16.44         9.71 o
  -3  -5  19         42.34         18.52        10.49 o
  -2  -5  19         38.91         33.08         9.35 o
  -1  -5  19         35.38         34.10        10.37 o
   0  -5  19          1.91          5.12         6.90 o
   1  -5  19         92.41         84.42        10.75 o
   2  -5  19        140.38        138.64        16.33 o
   3  -5  19        179.43        210.43        20.68 o
   4  -5  19         34.49         46.86        12.43 o
   5  -5  19         39.54         50.51        26.47 o
  -6  -4  19          0.01         13.25        11.09 o
  -5  -4  19          8.81         15.46         8.45 o
  -4  -4  19        254.39        234.85        16.94 o
  -3  -4  19         47.35         39.86         9.13 o
  -2  -4  19          5.17          3.71         7.03 o
  -1  -4  19         86.86        103.05        11.18 o
   0  -4  19         11.28          3.50         5.48 o
   1  -4  19        312.07        349.27        18.78 o
   2  -4  19         56.40         57.01        10.25 o
   3  -4  19        142.77        154.95        17.57 o
   4  -4  19         10.34         29.25        12.79 o
   5  -4  19        176.67        203.51        25.77 o
  -6  -3  19          3.54          3.35         8.28 o
  -5  -3  19          9.19         12.26         8.74 o
  -4  -3  19         49.24         40.55         9.22 o
  -3  -3  19         13.69         14.20         6.82 o
  -2  -3  19          7.79         15.45         5.71 o
  -1  -3  19         26.54         28.89         6.07 o
   0  -3  19        907.32        879.31        21.56 o
   1  -3  19        567.23        567.46        20.98 o
   2  -3  19          0.02          0.00         6.98 o
   3  -3  19          9.23          3.28        10.23 o
   4  -3  19        381.08        366.02        29.07 o
   5  -3  19        139.75        154.71        28.33 o
   6  -3  19          9.78         25.35        22.41 o
  -6  -2  19         42.84         58.31        14.88 o
  -5  -2  19          3.72          8.10         8.11 o
  -4  -2  19          0.02         15.35         7.96 o
  -3  -2  19        254.77        249.68        14.69 o
  -2  -2  19        168.39        165.40        11.66 o
  -1  -2  19        503.93        494.17        16.42 o
   0  -2  19        568.12        518.82        20.90 o
   1  -2  19          0.48          6.04         6.85 o
   2  -2  19         36.86          8.98        10.67 o
   3  -2  19        256.52        234.39        22.12 o
   4  -2  19         27.15         31.36        12.10 o
   5  -2  19          1.37         15.94        22.50 o
   6  -2  19        155.46        173.17        31.43 o
  -6  -1  19         63.43        107.18        20.59 o
  -5  -1  19        501.72        525.88        29.17 o
  -4  -1  19        446.92        428.35        18.85 o
  -3  -1  19          0.00          1.37         4.64 o
  -2  -1  19          1.87          3.99         4.72 o
  -1  -1  19          0.55          0.00         6.91 o
   0  -1  19         24.72         20.59         6.72 o
   1  -1  19         12.97         15.94         8.23 o
   2  -1  19        187.58        208.98        16.64 o
   3  -1  19         99.00        111.49        16.38 o
   4  -1  19        137.61        152.45        18.97 o
   5  -1  19         55.68         87.59        23.52 o
   6  -1  19         31.64         67.48        26.79 o
  -6   0  19         11.19         11.49        10.53 o
  -5   0  19          7.09         28.98        16.04 o
  -4   0  19          4.22          0.57         4.92 o
  -3   0  19        166.59        156.97        10.41 o
  -2   0  19        702.15        695.15        20.91 o
  -1   0  19          6.57          3.67         6.23 o
   0   0  19        203.19        194.41        12.04 o
   1   0  19         32.66         35.83         7.69 o
   2   0  19        164.85        155.87        12.28 o
   3   0  19        121.34        136.12        14.34 o
   4   0  19         33.28         67.13        19.24 o
   5   0  19        130.66        142.70        28.78 o
   6   0  19         40.50         67.58        31.34 o
  -6   1  19        226.74        251.34        20.50 o
  -5   1  19        266.03        288.72        19.04 o
  -4   1  19         16.88         10.97         6.83 o
  -3   1  19        174.40        191.04        11.04 o
  -2   1  19        157.75        157.58        10.31 o
  -1   1  19        165.94        149.16        10.28 o
   0   1  19        569.03        529.52        22.90 o
   1   1  19          2.23          4.39         6.25 o
   2   1  19          0.08          3.07        10.60 o
   3   1  19        204.44        217.62        18.18 o
   4   1  19         21.20         27.89        16.44 o
   5   1  19          3.96         18.88        13.68 o
  -6   2  19        175.81        203.59        19.25 o
  -5   2  19         15.23         19.99         7.42 o
  -4   2  19          3.21          5.09         7.40 o
  -3   2  19         61.98         66.67        10.19 o
  -2   2  19         64.29         72.04         9.02 o
  -1   2  19        176.60        169.08        12.29 o
   0   2  19         74.81         89.49        10.16 o
   1   2  19          9.06         10.71         8.20 o
   2   2  19         16.65         16.20         9.89 o
   3   2  19        119.09         94.23        17.15 o
   4   2  19         12.89         38.94        19.67 o
   5   2  19          8.46         10.92        14.52 o
  -6   3  19          6.48          6.82         9.96 o
  -5   3  19        190.57        218.45        16.22 o
  -4   3  19         10.78         11.54         8.36 o
  -3   3  19          0.62          0.73         7.96 o
  -2   3  19         79.04         97.75        12.16 o
  -1   3  19        144.31        145.84        11.82 o
   0   3  19        103.93         99.44        11.21 o
   1   3  19         47.82         34.34        10.25 o
   2   3  19         21.25          3.20        11.58 o
   3   3  19         89.77        107.26        18.36 o
   4   3  19        287.15        336.62        26.67 o
   5   3  19         47.52         41.48        26.01 o
  -6   4  19         71.64         71.28        13.50 o
  -5   4  19        102.77        110.66        13.63 o
  -4   4  19         16.43         19.35         8.14 o
  -3   4  19          7.94         11.49         8.10 o
  -2   4  19        101.39        130.48        14.07 o
  -1   4  19         53.90         50.80        12.32 o
   0   4  19          8.87          6.29         9.45 o
   1   4  19         20.24         25.72        14.68 o
   2   4  19         76.05         56.32        13.77 o
   3   4  19          0.63          7.21         9.49 o
   4   4  19         27.51         89.38        17.54 o
  -5   5  19         77.52         96.77        13.98 o
  -4   5  19        347.65        364.45        23.11 o
  -3   5  19         31.66         15.80         8.63 o
  -2   5  19        151.44        132.18        14.58 o
  -1   5  19         16.23         14.98        10.53 o
   0   5  19         12.50          9.43        10.58 o
   1   5  19         21.70         38.21         9.75 o
   2   5  19         36.33         45.61        13.10 o
   3   5  19         94.30         89.35        14.43 o
  -4   6  19        153.99        175.35        17.11 o
  -3   6  19         33.80         47.77        11.64 o
  -2   6  19         17.59         28.29        10.22 o
  -1   6  19         18.18         18.04        11.27 o
   0   6  19         29.11         28.64         9.71 o
   1   6  19        320.44        354.04        21.73 o
   2   6  19        176.75        194.36        24.56 o
   3   6  19         70.50         82.82        20.77 o
  -3   7  19        119.86        117.91        15.53 o
  -2   7  19         75.79         73.75        12.89 o
  -1   7  19        113.20        118.12        16.04 o
   0   7  19        108.57         87.80        14.79 o
   1   7  19         19.00         14.46        14.20 o
   0  -9  20         25.34         32.00        13.88 o
   1  -9  20          4.98         13.92        13.66 o
  -2  -8  20        232.66        230.64        21.62 o
  -1  -8  20          1.22          6.15        12.71 o
   0  -8  20          2.02          0.00        13.20 o
   1  -8  20        141.33        108.41        21.03 o
   2  -8  20        105.08        148.77        19.76 o
   3  -8  20          0.23         17.19        12.57 o
  -4  -7  20         51.53         29.01        11.24 o
  -3  -7  20         19.90         34.57        11.66 o
  -2  -7  20          7.82         21.29        10.60 o
  -1  -7  20        212.94        218.89        19.50 o
   0  -7  20          0.23          5.29        14.50 o
   1  -7  20          1.69          0.00        15.37 o
   2  -7  20          0.20          1.35        10.76 o
   3  -7  20         38.12         35.85        18.44 o
   4  -7  20         10.92          0.00        10.94 o
  -4  -6  20          0.95          0.00         9.61 o
  -3  -6  20         16.39         33.60        10.77 o
  -2  -6  20          0.38          9.62        12.73 o
  -1  -6  20         42.94         41.04        12.37 o
   0  -6  20         17.33         17.90        10.15 o
   1  -6  20          3.99         11.41         9.81 o
   2  -6  20        592.04        571.86        32.67 o
   3  -6  20        477.55        448.16        29.54 o
   4  -6  20         63.12         42.89        13.23 o
  -5  -5  20          4.16          2.47        12.29 o
  -4  -5  20          7.19          8.43         9.16 o
  -3  -5  20          4.50          2.29         9.17 o
  -2  -5  20        125.17        141.81        15.21 o
  -1  -5  20         16.14         22.84         8.75 o
   0  -5  20        420.96        396.80        20.12 o
   1  -5  20         30.92         44.75        11.03 o
   2  -5  20         30.88         22.97        10.10 o
   3  -5  20         78.17         64.04        13.06 o
   4  -5  20        119.70        136.50        17.90 o
   5  -5  20        113.24         95.53        23.61 o
  -5  -4  20         31.17         25.09         9.67 o
  -4  -4  20          0.58          0.00         7.60 o
  -3  -4  20        170.89        174.08        16.48 o
  -2  -4  20         48.42         41.90         8.29 o
  -1  -4  20          3.46          3.57         6.76 o
   0  -4  20         61.60         53.48         9.54 o
   1  -4  20        154.28        142.39        12.80 o
   2  -4  20          0.87          7.01         7.73 o
   3  -4  20          8.83          0.00        10.93 o
   4  -4  20         16.90         10.73        13.42 o
   5  -4  20         30.62         19.54        25.88 o
  -6  -3  20         60.82         61.65        12.39 o
  -5  -3  20          1.58          0.00         9.49 o
  -4  -3  20          4.11          0.00         7.97 o
  -3  -3  20          2.61          6.16         6.38 o
  -2  -3  20         20.96         29.02         7.48 o
  -1  -3  20        374.29        375.04        15.02 o
   0  -3  20         60.11         76.81         9.31 o
   1  -3  20        214.13        222.68        15.03 o
   2  -3  20        134.57        131.36        11.54 o
   3  -3  20          2.00          2.34        10.27 o
   4  -3  20        160.04        173.21        21.90 o
   5  -3  20        192.82        238.40        35.19 o
  -6  -2  20          0.72          0.00        10.45 o
  -5  -2  20          0.15         11.19         7.78 o
  -4  -2  20        147.67        156.73        14.62 o
  -3  -2  20        144.47        126.74        11.33 o
  -2  -2  20        241.57        231.64        14.87 o
  -1  -2  20        385.92        389.75        17.58 o
   0  -2  20        175.85        157.03        12.18 o
   1  -2  20         89.92        107.03        10.93 o
   2  -2  20         20.76         18.28        11.29 o
   3  -2  20         59.67         67.73        14.75 o
   4  -2  20         26.61         38.63        12.68 o
   5  -2  20         38.12         25.39        37.50 o
  -6  -1  20          4.74          0.00        14.75 o
  -5  -1  20         62.64         75.69        17.20 o
  -4  -1  20        179.32        183.30        14.84 o
  -3  -1  20          1.20         11.86         5.17 o
  -2  -1  20        349.57        353.27        13.24 o
  -1  -1  20        927.28        882.36        26.17 o
   0  -1  20         45.76         27.67         7.65 o
   1  -1  20        231.96        213.65        14.54 o
   2  -1  20        292.81        310.86        20.25 o
   3  -1  20         88.90         53.63        12.09 o
   4  -1  20         18.23         20.94        17.79 o
   5  -1  20         13.81          7.15        15.62 o
  -6   0  20         30.80         38.99        16.03 o
  -5   0  20         97.04        106.91        16.80 o
  -4   0  20          0.64          0.00         6.20 o
  -3   0  20         46.86         64.72         7.60 o
  -2   0  20         11.35         14.37         5.93 o
  -1   0  20        362.03        339.91        14.51 o
   0   0  20         13.40         14.06         6.25 o
   1   0  20         52.00         46.46         8.26 o
   2   0  20         21.37         20.35         8.35 o
   3   0  20         88.41         95.38        12.88 o
   4   0  20        140.12        158.54        28.70 o
   5   0  20          8.24         19.75        18.92 o
  -6   1  20         25.63         34.45        11.15 o
  -5   1  20         70.09         64.20        11.44 o
  -4   1  20        111.13        124.56        11.62 o
  -3   1  20         29.83         41.62         7.57 o
  -2   1  20         65.49         64.84         7.44 o
  -1   1  20        248.00        244.14        14.11 o
   0   1  20          4.85         13.75         7.52 o
   1   1  20         10.95         24.76         7.13 o
   2   1  20        305.46        292.57        23.79 o
   3   1  20        633.00        607.92        29.70 o
   4   1  20          2.80         25.55        27.73 o
   5   1  20        104.85        148.73        24.47 o
  -6   2  20          8.77          0.00        14.66 o
  -5   2  20          0.01          2.69         9.06 o
  -4   2  20        231.69        263.19        18.15 o
  -3   2  20        187.48        181.43        14.73 o
  -2   2  20         94.76         91.14         9.79 o
  -1   2  20          6.70          9.97         6.72 o
   0   2  20          4.29          4.42         6.51 o
   1   2  20          4.22         14.06         8.13 o
   2   2  20          0.15          2.58         9.96 o
   3   2  20         63.35         86.11        17.58 o
   4   2  20         16.48          0.00        17.76 o
   5   2  20         39.63         54.32        18.41 o
  -6   3  20        164.82        174.65        22.31 o
  -5   3  20        341.14        359.91        21.10 o
  -4   3  20          0.91          0.00         9.34 o
  -3   3  20          7.40          0.00         7.83 o
  -2   3  20          3.45          3.22         8.84 o
  -1   3  20        229.68        225.62        14.50 o
   0   3  20        345.41        338.51        18.83 o
   1   3  20          0.10         24.71        12.66 o
   2   3  20        116.24        125.53        18.74 o
   3   3  20          2.35         19.77        12.20 o
   4   3  20         79.32         81.03        17.67 o
  -5   4  20         32.61         49.82        10.56 o
  -4   4  20          0.40          0.00         8.34 o
  -3   4  20         15.26         13.50         9.85 o
  -2   4  20         33.14         33.03        10.27 o
  -1   4  20         71.63         56.41        11.02 o
   0   4  20          1.18          4.68         8.50 o
   1   4  20         44.22         47.71        12.17 o
   2   4  20         35.68         49.11        27.44 o
   3   4  20          0.47          2.54         9.34 o
   4   4  20          3.18          5.21        14.00 o
  -5   5  20          2.08         23.16        12.19 o
  -4   5  20          6.74         21.95         9.17 o
  -3   5  20          2.46         18.86         9.65 o
  -2   5  20         43.48         42.73        11.86 o
  -1   5  20        174.97        153.33        18.50 o
   0   5  20         86.35         60.86        11.65 o
   1   5  20         41.67         46.60        10.62 o
   2   5  20         36.07         26.81        12.29 o
   3   5  20         16.80          8.55        11.78 o
  -4   6  20         92.60         75.14        13.11 o
  -3   6  20         39.18         23.37        10.10 o
  -2   6  20        141.05        142.78        17.59 o
  -1   6  20        264.52        274.50        22.53 o
   0   6  20          4.57          0.00        10.07 o
   1   6  20         11.52          6.15        13.09 o
   2   6  20          1.11          0.00        11.18 o
  -2   7  20          1.06         14.46         9.32 o
  -1   7  20         31.05         38.22        15.27 o
   0   7  20          0.03          0.82        10.14 o
  -2  -8  21          2.05         21.22        11.75 o
  -1  -8  21          6.22         23.77        22.68 o
   0  -8  21          4.41          0.00        20.05 o
   1  -8  21         63.74         58.53        15.52 o
   2  -8  21         21.03         10.31        24.13 o
  -3  -7  21         78.19         99.43        15.93 o
  -2  -7  21          8.98         17.23        11.13 o
  -1  -7  21         13.51         34.10        12.49 o
   0  -7  21         32.73         52.33        16.54 o
   1  -7  21         77.40         86.27        19.11 o
   2  -7  21        132.34        121.78        17.81 o
   3  -7  21        105.76        101.41        17.79 o
  -4  -6  21         17.03         15.06        13.55 o
  -3  -6  21          9.13         25.30        10.04 o
  -2  -6  21          3.59         16.31        10.54 o
  -1  -6  21        208.09        224.35        26.81 o
   0  -6  21         18.04         29.56        14.93 o
   1  -6  21         11.81         10.91        10.14 o
   2  -6  21          9.73          9.67        12.13 o
   3  -6  21          8.86         22.03        11.65 o
   4  -6  21         12.46          6.73        16.44 o
  -5  -5  21        156.71        165.35        18.63 o
  -4  -5  21         25.66         10.88        10.16 o
  -3  -5  21         66.86         73.93        13.48 o
  -2  -5  21          4.00          0.00         9.17 o
  -1  -5  21        370.42        376.24        31.08 o
   0  -5  21          0.02          0.00        11.58 o
   1  -5  21        111.83        142.14        16.96 o
   2  -5  21        124.23        136.03        16.35 o
   3  -5  21         37.03         52.79        13.06 o
   4  -5  21        126.15        132.60        21.00 o
   5  -5  21          5.18         44.42        21.63 o
  -5  -4  21         36.71         39.04        11.38 o
  -4  -4  21          5.80          0.00         8.80 o
  -3  -4  21          3.88          0.00         8.98 o
  -2  -4  21         57.80         78.16        10.03 o
  -1  -4  21         23.76         20.56         8.70 o
   0  -4  21         85.10         88.05        10.16 o
   1  -4  21          0.12          3.32        11.62 o
   2  -4  21         87.20        104.25        12.88 o
   3  -4  21        106.27        121.58        16.51 o
   4  -4  21         35.38         36.04        13.35 o
   5  -4  21        165.62        159.40        30.88 o
  -6  -3  21         60.92         53.61        13.70 o
  -5  -3  21         14.91          5.22         9.61 o
  -4  -3  21          3.40          8.86         8.19 o
  -3  -3  21          6.15         10.09         6.92 o
  -2  -3  21        253.43        253.30        14.86 o
  -1  -3  21         43.15         39.23        10.31 o
   0  -3  21          2.94          0.50         6.93 o
   1  -3  21         94.63         96.42        10.87 o
   2  -3  21         21.72         23.83         9.19 o
   3  -3  21         30.44         19.56        11.61 o
   4  -3  21          7.76          4.32        12.11 o
   5  -3  21         64.58         50.99        21.78 o
  -6  -2  21          0.52          5.15        12.62 o
  -5  -2  21         21.38         18.13        13.19 o
  -4  -2  21         15.89         16.61         7.78 o
  -3  -2  21        192.03        204.49        14.14 o
  -2  -2  21         64.76         91.64        11.20 o
  -1  -2  21        117.28        119.70        10.69 o
   0  -2  21         36.41         24.76         7.15 o
   1  -2  21        388.87        406.46        19.12 o
   2  -2  21        268.28        285.59        17.90 o
   3  -2  21         78.72         82.27        15.23 o
   4  -2  21         16.42         17.37        18.55 o
   5  -2  21          3.73         43.26        18.50 o
  -6  -1  21         18.41         57.71        19.61 o
  -5  -1  21        112.71        136.71        21.25 o
  -4  -1  21        144.80        157.53        13.67 o
  -3  -1  21         30.52         36.48         8.97 o
  -2  -1  21        323.16        332.86        15.26 o
  -1  -1  21        230.15        244.90        15.01 o
   0  -1  21         16.97         19.94         7.09 o
   1  -1  21         31.59         26.70         8.22 o
   2  -1  21        167.52        205.52        17.36 o
   3  -1  21         87.04        101.90        17.36 o
   4  -1  21        267.89        258.14        34.21 o
   5  -1  21         70.61         57.06        21.38 o
  -6   0  21         39.45         31.17        11.15 o
  -5   0  21         44.07         40.52        11.97 o
  -4   0  21         26.56         33.03        10.77 o
  -3   0  21         71.70         82.70         9.94 o
  -2   0  21        270.64        253.97        13.85 o
  -1   0  21        175.90        163.12        11.37 o
   0   0  21        156.47        178.72        11.45 o
   1   0  21          0.78          4.07         7.97 o
   2   0  21        384.02        332.05        21.98 o
   3   0  21         35.48         35.00        13.01 o
   4   0  21        164.34        171.93        28.82 o
   5   0  21          0.01         12.97        16.89 o
  -6   1  21          6.54          2.48         9.15 o
  -5   1  21          0.89          0.00        10.74 o
  -4   1  21        784.46        801.98        27.40 o
  -3   1  21        285.63        250.30        16.56 o
  -2   1  21          1.25          0.84         5.71 o
  -1   1  21        267.02        244.23        14.32 o
   0   1  21        616.52        581.31        22.92 o
   1   1  21         29.20         31.91         6.84 o
   2   1  21          3.61          3.11         8.44 o
   3   1  21         33.95         34.89        11.78 o
   4   1  21          4.83         32.03        19.45 o
   5   1  21        189.67        244.20        41.64 o
  -6   2  21        204.75        235.07        25.14 o
  -5   2  21          0.00          0.00        10.00 o
  -4   2  21         62.11         53.33        11.43 o
  -3   2  21         76.90         76.00        11.49 o
  -2   2  21         23.19         31.01         8.69 o
  -1   2  21        121.30        112.07        10.95 o
   0   2  21        183.64        204.83        14.93 o
   1   2  21        193.99        178.53        15.39 o
   2   2  21        365.87        356.61        28.41 o
   3   2  21        209.71        176.96        28.18 o
   4   2  21          5.38          9.40        37.38 o
  -5   3  21        212.56        241.59        17.58 o
  -4   3  21         27.24         33.95         9.38 o
  -3   3  21         83.14         94.61        17.01 o
  -2   3  21         98.06         94.36        12.62 o
  -1   3  21         17.17         21.61         8.50 o
   0   3  21          3.97          8.97         8.95 o
   1   3  21         26.14         33.39         8.99 o
   2   3  21         21.57         36.64        13.84 o
   3   3  21        135.87        133.64        21.15 o
   4   3  21          0.05         14.55        13.14 o
  -5   4  21         21.08         19.82        13.90 o
  -4   4  21         50.19         54.10        12.32 o
  -3   4  21         37.61         65.70        13.39 o
  -2   4  21         53.88         67.48        12.72 o
  -1   4  21         65.89         61.82        12.11 o
   0   4  21         92.27        114.85        14.95 o
   1   4  21         36.08         83.44        25.01 o
   2   4  21          3.84          0.00        14.85 o
   3   4  21         12.98         21.25        13.72 o
  -4   5  21          9.80         15.13         9.08 o
  -3   5  21         93.52         80.23        13.87 o
  -2   5  21         55.79         46.14        11.90 o
  -1   5  21          2.80          7.96        10.66 o
   0   5  21         75.69         83.44        13.40 o
   1   5  21         47.02         48.22        12.87 o
   2   5  21          3.35          7.82        18.13 o
   3   5  21         30.73         39.56        11.22 o
  -3   6  21          1.99         20.17        11.18 o
  -2   6  21          5.31         24.79        11.40 o
  -1   6  21         95.74         86.77        14.41 o
   0   6  21         14.81         17.97        10.94 o
   1   6  21         17.02         22.63        14.48 o
  -1  -8  22         15.79          0.00        17.43 o
   0  -8  22          0.27          6.65        13.45 o
   1  -8  22          0.51          0.96        15.68 o
   2  -8  22         45.00         43.36        17.12 o
  -3  -7  22         11.42         13.07        11.82 o
  -2  -7  22         12.71         11.10        14.96 o
  -1  -7  22          1.34         18.55        12.87 o
   0  -7  22        190.57        210.92        37.85 o
   1  -7  22         34.94         48.48        17.93 o
   2  -7  22         16.28         31.65        16.65 o
   3  -7  22         26.48         46.65        14.93 o
  -4  -6  22         26.54         32.00        12.54 o
  -3  -6  22         25.74         38.95        12.14 o
  -2  -6  22          0.46          3.39        11.50 o
  -1  -6  22          5.48          0.52        13.49 o
   0  -6  22          0.40         10.61        11.06 o
   1  -6  22          1.80         40.33        17.76 o
   2  -6  22        186.89        211.39        21.94 o
   3  -6  22         65.10         63.08        13.62 o
   4  -6  22         36.41         17.77        11.57 o
  -4  -5  22          1.77          0.00         9.76 o
  -3  -5  22          1.93         17.95         9.07 o
  -2  -5  22         19.94         36.16        12.81 o
  -1  -5  22        194.55        182.64        22.84 o
   0  -5  22        249.36        235.06        26.46 o
   1  -5  22         74.23         87.94        15.35 o
   2  -5  22        123.83        126.79        16.94 o
   3  -5  22         19.70         16.81        10.94 o
   4  -5  22          6.90          5.31        11.61 o
  -5  -4  22         44.13         32.84        11.25 o
  -4  -4  22        126.83        109.67        14.25 o
  -3  -4  22         56.27         53.07        10.81 o
  -2  -4  22          5.48          3.14         8.37 o
  -1  -4  22          4.51          0.45         8.31 o
   0  -4  22          2.75          1.18         8.30 o
   1  -4  22         18.64          8.14         7.81 o
   2  -4  22         68.65         61.66        10.92 o
   3  -4  22        167.26        174.63        19.08 o
   4  -4  22         22.84         45.21        14.77 o
   5  -4  22          6.65         55.31        23.43 o
  -5  -3  22         27.46         14.55         9.17 o
  -4  -3  22          0.94          0.00         8.20 o
  -3  -3  22         61.82         51.30         9.88 o
  -2  -3  22          1.77         13.60         9.40 o
  -1  -3  22          2.68         10.56         7.92 o
   0  -3  22          2.57          6.88         5.90 o
   1  -3  22        167.70        151.37        12.47 o
   2  -3  22        147.50        158.68        15.10 o
   3  -3  22         37.08         73.12        18.19 o
   4  -3  22        136.44        143.52        20.46 o
   5  -3  22        142.17        154.44        29.99 o
  -5  -2  22          0.05          3.55         9.10 o
  -4  -2  22        174.00        191.40        15.62 o
  -3  -2  22         63.15         63.51        10.50 o
  -2  -2  22        709.25        724.52        31.84 o
  -1  -2  22        186.51        184.47        12.99 o
   0  -2  22        213.30        187.22        13.68 o
   1  -2  22          0.06         13.70         7.70 o
   2  -2  22         84.08         84.63        10.71 o
   3  -2  22        549.90        491.95        33.18 o
   4  -2  22         10.05          9.29        16.16 o
   5  -2  22         97.26        113.91        25.94 o
  -6  -1  22          1.37          0.00        13.95 o
  -5  -1  22         14.87         37.94        15.76 o
  -4  -1  22          1.78          3.12         8.16 o
  -3  -1  22         96.11         73.17        10.96 o
  -2  -1  22         40.76         44.09         9.57 o
  -1  -1  22          6.97         12.57         6.06 o
   0  -1  22         25.59         26.83         8.39 o
   1  -1  22         25.59         19.59         7.84 o
   2  -1  22         33.93         40.47        10.30 o
   3  -1  22          7.87         24.70        11.55 o
   4  -1  22         45.67         41.76        19.63 o
   5  -1  22          1.02          2.43        24.04 o
  -6   0  22          1.14          2.45        13.95 o
  -5   0  22        171.25        195.81        21.50 o
  -4   0  22          2.89         11.14         9.42 o
  -3   0  22          0.12          2.71         5.98 o
  -2   0  22         17.96         17.89         5.45 o
  -1   0  22          5.88          0.00         5.89 o
   0   0  22         57.48         43.45         8.36 o
   1   0  22         47.24         34.43         7.43 o
   2   0  22        451.84        467.78        26.19 o
   3   0  22        109.94         96.57        17.03 o
   4   0  22         96.32         87.29        21.59 o
   5   0  22        109.48        188.41        34.51 o
  -6   1  22         28.59         20.07        10.49 o
  -5   1  22         14.92         13.44        11.05 o
  -4   1  22        281.54        318.92        18.20 o
  -3   1  22         19.96         14.01         8.16 o
  -2   1  22        177.75        178.07        11.66 o
  -1   1  22         66.88         64.72         8.66 o
   0   1  22        167.92        165.07        12.18 o
   1   1  22        148.41        159.53        12.39 o
   2   1  22        640.93        673.54        32.15 o
   3   1  22        382.42        413.29        31.41 o
   4   1  22         58.90         64.08        22.49 o
  -5   2  22          5.88          0.00        13.91 o
  -4   2  22          7.94         19.38         9.03 o
  -3   2  22         71.78         66.42        10.98 o
  -2   2  22        368.02        339.05        19.98 o
  -1   2  22        245.61        257.98        15.65 o
   0   2  22         31.73         26.35         8.83 o
   1   2  22         63.85         85.40        11.21 o
   2   2  22         65.16         69.86        15.57 o
   3   2  22         42.68         46.13        12.04 o
   4   2  22         21.95         43.99        23.51 o
  -5   3  22         26.94         39.41        12.56 o
  -4   3  22         11.36         25.11         9.55 o
  -3   3  22         18.04         40.61        10.30 o
  -2   3  22          3.38         12.35         8.16 o
  -1   3  22         10.66          9.78         9.58 o
   0   3  22         22.82         30.62        11.00 o
   1   3  22         54.57         73.50        13.98 o
   2   3  22          0.24         16.34        10.80 o
   3   3  22          2.22          0.00        13.71 o
   4   3  22         23.39         61.32        19.29 o
  -5   4  22          1.17         11.83        10.28 o
  -4   4  22         18.04         14.74         9.78 o
  -3   4  22         36.33         41.64        10.25 o
  -2   4  22         18.00         15.52         9.63 o
  -1   4  22          5.87          0.00        10.00 o
   0   4  22         26.47         34.52        10.77 o
   1   4  22          1.57          9.12        12.73 o
   2   4  22          0.02          0.00        12.28 o
   3   4  22         44.51         60.15        14.64 o
  -4   5  22          1.50          4.99        11.55 o
  -3   5  22          9.82          7.68        10.20 o
  -2   5  22        228.07        254.35        21.82 o
  -1   5  22         30.89         32.49        11.16 o
   0   5  22          7.85         12.11        10.63 o
   1   5  22          2.17         19.93        15.69 o
   2   5  22          7.56          7.09        11.90 o
  -3   6  22        116.83        124.92        17.17 o
  -2   6  22        202.04        219.30        25.14 o
  -1   6  22         93.23         67.09        13.77 o
   0   6  22        160.00        151.49        17.85 o
   1   6  22          1.37         10.16        20.30 o
   0  -8  23         15.51         18.10        14.31 o
  -2  -7  23         33.13         54.52        16.30 o
  -1  -7  23        194.81        221.60        27.91 o
   0  -7  23        118.96        117.92        21.85 o
   1  -7  23          6.66          0.00        14.60 o
   2  -7  23          8.87         20.85        25.18 o
  -3  -6  23          6.28         28.61        13.05 o
  -2  -6  23          8.30         29.93        12.92 o
  -1  -6  23         32.24         28.67        15.51 o
   0  -6  23        243.76        243.33        28.64 o
   1  -6  23        199.72        215.82        26.71 o
   2  -6  23         88.00        103.52        16.39 o
   3  -6  23          2.77          0.00        11.65 o
  -4  -5  23          0.69         13.07        12.35 o
  -3  -5  23         44.57         56.10        15.06 o
  -2  -5  23          3.82         26.71        14.74 o
  -1  -5  23         22.89         26.00        10.50 o
   0  -5  23         27.16         24.78        13.95 o
   1  -5  23         29.85         45.96        17.58 o
   2  -5  23         16.86         17.30        10.62 o
   3  -5  23         81.14         85.17        16.00 o
   4  -5  23        111.50        127.04        22.94 o
  -5  -4  23         57.84         56.84        13.21 o
  -4  -4  23         30.06         19.57        10.90 o
  -3  -4  23         81.87         72.36        14.46 o
  -2  -4  23         82.56         74.13        12.35 o
  -1  -4  23          0.54          0.00         9.13 o
   0  -4  23        263.43        259.80        23.19 o
   1  -4  23          2.95          0.00         8.13 o
   2  -4  23         12.46         21.94        10.33 o
   3  -4  23          4.00         16.34        12.53 o
   4  -4  23        152.33        141.91        20.66 o
  -5  -3  23          3.27          0.00        13.00 o
  -4  -3  23         15.11         27.54        10.34 o
  -3  -3  23        126.78        110.63        12.91 o
  -2  -3  23        378.06        365.58        21.09 o
  -1  -3  23        314.96        307.96        20.46 o
   0  -3  23         19.17         19.45         7.33 o
   1  -3  23         12.29         11.15         6.92 o
   2  -3  23          0.27          3.10         8.24 o
   3  -3  23          6.83          8.87        10.50 o
   4  -3  23         62.85         75.11        21.39 o
  -5  -2  23         29.00         29.87        12.82 o
  -4  -2  23          0.04          7.89         8.91 o
  -3  -2  23          0.95          5.26         7.88 o
  -2  -2  23         37.46         29.60         9.56 o
  -1  -2  23          2.14         14.45         8.36 o
   0  -2  23          0.05          0.00         7.03 o
   1  -2  23        288.74        266.12        16.93 o
   2  -2  23         41.02         67.46        12.79 o
   3  -2  23         36.37         30.72        11.92 o
   4  -2  23          3.34          8.16        15.98 o
   5  -2  23          0.40          0.00        18.72 o
  -5  -1  23         67.97         64.56        16.43 o
  -4  -1  23         12.13         11.36        10.40 o
  -3  -1  23         98.69         77.78        10.35 o
  -2  -1  23         83.40        104.41        12.89 o
  -1  -1  23         14.44         11.88         6.36 o
   0  -1  23        387.43        391.53        19.52 o
   1  -1  23         22.36         13.34         7.19 o
   2  -1  23         24.91         39.75        12.94 o
   3  -1  23        159.10        146.59        20.02 o
   4  -1  23        245.57        250.16        34.37 o
  -5   0  23          0.34          0.00        10.38 o
  -4   0  23          0.35          8.86        10.11 o
  -3   0  23          0.06          0.00         7.53 o
  -2   0  23          3.91         12.44         6.68 o
  -1   0  23         39.60         32.68         6.91 o
   0   0  23          0.79          0.00         7.20 o
   1   0  23         29.05         25.89         7.59 o
   2   0  23         74.37         76.19        12.07 o
   3   0  23        177.25        228.53        24.78 o
   4   0  23         32.71         46.08        19.78 o
  -5   1  23          1.47         11.89        15.83 o
  -4   1  23          1.27         14.72        11.93 o
  -3   1  23          1.73          1.59         7.72 o
  -2   1  23        114.74        118.26        11.35 o
  -1   1  23         76.42         93.73        10.77 o
   0   1  23         47.97         46.55         8.50 o
   1   1  23          1.32         16.57         8.80 o
   2   1  23          4.49          1.42         8.98 o
   3   1  23         71.70         73.51        22.00 o
   4   1  23         18.00         17.72        17.34 o
  -5   2  23        311.20        342.52        26.08 o
  -4   2  23         23.69         16.26         8.77 o
  -3   2  23         70.33         65.35        10.81 o
  -2   2  23          0.53          0.00         8.18 o
  -1   2  23          6.92          0.00        10.00 o
   0   2  23         34.68         39.84         9.29 o
   1   2  23         20.28         32.99        10.30 o
   2   2  23        134.32        107.90        17.74 o
   3   2  23        210.94        235.48        25.49 o
   4   2  23        197.32        187.00        34.10 o
  -5   3  23         39.32         34.46        11.38 o
  -4   3  23          1.97          4.16         9.34 o
  -3   3  23        342.26        350.25        22.04 o
  -2   3  23          9.98         22.33        10.18 o
  -1   3  23         72.85         62.08        11.74 o
   0   3  23          8.96         10.56         9.53 o
   1   3  23        389.99        392.79        27.42 o
   2   3  23         76.27         69.04        14.22 o
   3   3  23          1.10         37.51        14.87 o
  -4   4  23          7.47          5.22         8.44 o
  -3   4  23         28.63         28.68        11.44 o
  -2   4  23        106.82        108.30        15.28 o
  -1   4  23        159.33        165.53        17.13 o
   0   4  23          5.20         13.09         9.63 o
   1   4  23          4.58         39.32        16.61 o
   2   4  23          4.38         17.54        14.54 o
   3   4  23         21.55         25.85        12.91 o
  -3   5  23          1.13          6.79         9.89 o
  -2   5  23         19.09         12.65         9.31 o
  -1   5  23         81.16         78.90        14.23 o
   0   5  23         22.86         30.94        12.03 o
   1   5  23        205.18        258.36        24.98 o
  -1   6  23         21.84         29.93        11.42 o
  -2  -7  24          2.96         13.43        13.87 o
  -1  -7  24         29.26         44.70        16.75 o
   0  -7  24        105.50        120.43        29.97 o
   1  -7  24          0.24         18.86        18.12 o
   2  -7  24         22.94         38.94        19.65 o
  -3  -6  24        107.03        112.90        18.42 o
  -2  -6  24         69.76         86.65        17.19 o
  -1  -6  24          0.34          0.00        13.77 o
   0  -6  24         16.63         38.78        15.87 o
   1  -6  24         33.52         56.04        25.95 o
   2  -6  24         17.66         11.03        13.11 o
   3  -6  24        185.79        177.35        20.50 o
  -4  -5  24         28.56         40.04        14.64 o
  -3  -5  24         39.37         54.14        15.81 o
  -2  -5  24         44.21         73.29        15.92 o
  -1  -5  24         38.08         45.87        14.71 o
   0  -5  24        331.29        361.27        32.11 o
   1  -5  24        311.38        301.54        31.74 o
   2  -5  24         12.84         10.90        10.01 o
   3  -5  24          5.44         24.29        11.80 o
  -4  -4  24         28.18         44.33        14.49 o
  -3  -4  24          6.29         11.48        13.58 o
  -2  -4  24        219.14        269.62        20.98 o
  -1  -4  24        229.61        201.41        19.52 o
   0  -4  24         36.63         37.94        19.29 o
   1  -4  24         13.31          8.95         9.44 o
   2  -4  24          0.55          2.47         9.58 o
   3  -4  24          0.00          9.79        12.86 o
   4  -4  24          4.32         27.93        19.53 o
  -5  -3  24         97.61        107.16        25.43 o
  -4  -3  24         24.68         30.13        10.70 o
  -3  -3  24         72.55         66.30        11.59 o
  -2  -3  24          0.39          5.22        12.66 o
  -1  -3  24          0.68         31.96        10.79 o
   0  -3  24          1.13         10.96         8.13 o
   1  -3  24         17.78         17.48         8.07 o
   2  -3  24         12.66         16.98         9.76 o
   3  -3  24         29.89         38.35        13.01 o
   4  -3  24         22.97         14.25        18.86 o
  -5  -2  24         41.90         48.14        21.74 o
  -4  -2  24         12.89          9.85         8.32 o
  -3  -2  24        104.66        126.67        15.05 o
  -2  -2  24        199.91        188.14        16.98 o
  -1  -2  24         50.60         64.46        11.16 o
   0  -2  24         83.00         79.07        10.65 o
   1  -2  24          0.34          5.09         6.57 o
   2  -2  24         18.89         25.68        14.48 o
   3  -2  24         63.95         45.84        14.09 o
   4  -2  24        106.29         77.43        21.53 o
  -5  -1  24          9.50         13.21        14.82 o
  -4  -1  24          8.37          0.24        11.05 o
  -3  -1  24        392.42        408.77        22.30 o
  -2  -1  24         14.66          7.45         8.02 o
  -1  -1  24          2.58          3.02         9.05 o
   0  -1  24         52.69         52.86        10.32 o
   1  -1  24          4.65          5.09         8.10 o
   2  -1  24          6.27          4.95        10.35 o
   3  -1  24         19.38         19.96        12.16 o
   4  -1  24        139.50        106.19        24.53 o
  -5   0  24         32.86         33.70        12.51 o
  -4   0  24         16.39         27.92        13.26 o
  -3   0  24         27.88          4.28        11.01 o
  -2   0  24         49.72         46.10         7.55 o
  -1   0  24         27.47         32.60         7.44 o
   0   0  24         42.29         29.62         8.53 o
   1   0  24         40.51         43.01        10.29 o
   2   0  24         86.90        111.71        13.90 o
   3   0  24        154.93        152.31        20.72 o
   4   0  24        164.10        138.08        27.79 o
  -5   1  24        114.62        113.45        15.05 o
  -4   1  24         44.11         58.08        16.96 o
  -3   1  24          0.11          2.35         8.84 o
  -2   1  24        175.58        181.64        15.41 o
  -1   1  24        106.08         95.08        10.41 o
   0   1  24          3.15          8.07         6.90 o
   1   1  24        128.08        110.60        15.12 o
   2   1  24        108.21        115.05        14.49 o
   3   1  24        133.81        144.94        20.14 o
   4   1  24        145.56        181.75        33.35 o
  -5   2  24         11.53         51.86        24.04 o
  -4   2  24         31.91         35.16        11.70 o
  -3   2  24         79.47         65.46        11.59 o
  -2   2  24         58.28         61.09        11.02 o
  -1   2  24        175.46        167.28        15.39 o
   0   2  24        112.97        132.02        13.01 o
   1   2  24        160.41        182.77        17.59 o
   2   2  24         21.25         18.92        11.13 o
   3   2  24         54.94         38.41        24.07 o
  -4   3  24         15.25         18.87        10.58 o
  -3   3  24         55.10         58.16        11.55 o
  -2   3  24         58.98         56.56        10.65 o
  -1   3  24         14.34          3.23         9.03 o
   0   3  24         45.08         50.23        13.57 o
   1   3  24         24.90         37.88        14.14 o
   2   3  24         93.01        118.17        16.62 o
   3   3  24         23.94         14.50        17.93 o
  -4   4  24          0.05          0.00         9.81 o
  -3   4  24         92.17        100.38        14.77 o
  -2   4  24         24.59         27.09        11.00 o
  -1   4  24          7.04          9.47         9.42 o
   0   4  24        242.15        238.76        20.89 o
   1   4  24        238.47        308.19        31.84 o
   2   4  24         13.15         48.17        18.99 o
  -3   5  24        162.92        122.70        17.28 o
  -2   5  24        132.91        181.77        20.25 o
  -1   5  24         89.36        105.65        19.75 o
   0   5  24         14.89         18.52        12.94 o
   1   5  24         94.20        103.11        18.46 o
   0  -7  25         77.31         62.85        18.20 o
   1  -7  25         28.36         32.23        20.07 o
  -2  -6  25          1.43          0.00        13.82 o
  -1  -6  25         92.92        153.73        23.93 o
   0  -6  25         49.18         67.07        19.62 o
   1  -6  25          5.27         20.64        16.42 o
   2  -6  25         15.44         66.16        20.49 o
  -3  -5  25         10.08         22.10        13.70 o
  -2  -5  25         90.82         79.32        19.19 o
  -1  -5  25         18.53         13.11        12.60 o
   0  -5  25         37.77         82.60        19.99 o
   1  -5  25        164.14        190.76        25.37 o
   2  -5  25         10.28         29.45        11.91 o
   3  -5  25          0.37          0.00        10.79 o
  -4  -4  25          0.35         13.78        11.22 o
  -3  -4  25          6.46          8.88        16.49 o
  -2  -4  25        314.08        324.72        24.95 o
  -1  -4  25         16.02         34.11        14.35 o
   0  -4  25         35.43         35.46        13.91 o
   1  -4  25         65.94         69.85        17.10 o
   2  -4  25         56.28         45.87        12.90 o
   3  -4  25         35.60         22.22        12.40 o
  -4  -3  25         18.93         39.77        12.85 o
  -3  -3  25          1.45         10.63         8.84 o
  -2  -3  25        232.02        215.67        18.72 o
  -1  -3  25        245.59        249.72        19.70 o
   0  -3  25          6.84         21.36         9.37 o
   1  -3  25          3.56          2.34         9.96 o
   2  -3  25        136.42        144.53        19.40 o
   3  -3  25         38.58         59.20        14.03 o
   4  -3  25         10.55         29.97        14.70 o
  -4  -2  25        180.03        203.86        22.94 o
  -3  -2  25         28.18         27.74         9.52 o
  -2  -2  25         13.46         13.43         8.34 o
  -1  -2  25          3.53         10.17         8.41 o
   0  -2  25         40.01         48.02         9.19 o
   1  -2  25         44.13         36.58         8.62 o
   2  -2  25         16.24         11.43         9.93 o
   3  -2  25         65.33         67.67        16.55 o
   4  -2  25          7.50          8.07        17.20 o
  -5  -1  25         32.47         53.03        18.04 o
  -4  -1  25         18.16         34.84        12.80 o
  -3  -1  25        100.94         82.92        14.86 o
  -2  -1  25         38.85         42.34        10.03 o
  -1  -1  25        222.38        212.85        18.10 o
   0  -1  25         19.36         13.09         7.79 o
   1  -1  25         29.77         37.25        10.22 o
   2  -1  25         77.64         84.28        15.20 o
   3  -1  25         34.08         49.85        15.01 o
   4  -1  25          4.80         25.58        17.86 o
  -5   0  25         12.93         19.87        17.63 o
  -4   0  25        317.72        305.46        26.54 o
  -3   0  25        129.57        126.38        17.50 o
  -2   0  25         13.82         21.43         6.88 o
  -1   0  25         60.38         66.44         8.37 o
   0   0  25         91.58         76.45        10.21 o
   1   0  25          8.06          7.23         8.20 o
   2   0  25         13.35         30.36        11.88 o
   3   0  25        177.50        198.26        23.74 o
   4   0  25         29.10         40.13        24.57 o
  -4   1  25         83.65         53.39        17.18 o
  -3   1  25          8.09         10.20        10.34 o
  -2   1  25         10.96         12.44         8.85 o
  -1   1  25         51.63         45.62         8.49 o
   0   1  25         45.74         38.83         8.46 o
   1   1  25         32.77         26.62         9.82 o
   2   1  25         42.47         55.60        10.16 o
   3   1  25        123.44        160.63        22.99 o
  -4   2  25          4.66         15.42        13.53 o
  -3   2  25          0.96          8.94         9.09 o
  -2   2  25         10.74          8.28         9.50 o
  -1   2  25          0.63          0.00         8.66 o
   0   2  25          0.84          0.00         7.85 o
   1   2  25         94.27        109.53        14.50 o
   2   2  25        112.68        102.38        16.36 o
   3   2  25        144.37        148.93        27.45 o
  -4   3  25         19.94         36.55        16.32 o
  -3   3  25          5.58         12.30         9.19 o
  -2   3  25          0.66          0.00         8.29 o
  -1   3  25         95.23         91.55        12.07 o
   0   3  25         47.10         21.63        11.01 o
   1   3  25         95.42         86.71        15.86 o
   2   3  25          0.02          1.44        13.32 o
  -3   4  25         50.93         47.56        12.35 o
  -2   4  25          5.21         23.22        10.39 o
  -1   4  25         12.40          6.92         9.81 o
   0   4  25         16.71         33.63        13.76 o
   1   4  25         25.36         57.37        18.77 o
  -1   5  25         45.33         35.63        11.38 o
  -1  -6  26        144.50        144.95        24.62 o
   0  -6  26          6.66         23.36        14.32 o
   1  -6  26         40.87         57.37        18.53 o
  -3  -5  26         93.72         76.10        22.71 o
  -2  -5  26          3.28          0.00        12.58 o
  -1  -5  26         19.59         35.06        24.04 o
   0  -5  26         42.06         38.78        13.70 o
   1  -5  26        235.49        218.38        27.59 o
   2  -5  26         56.11         73.17        19.18 o
  -3  -4  26          1.51          1.90        18.95 o
  -2  -4  26         22.05         31.24        13.57 o
  -1  -4  26        107.72        110.03        21.15 o
   0  -4  26         93.37         84.72        22.94 o
   1  -4  26          0.83          8.52        12.11 o
   2  -4  26          0.90          9.47        10.47 o
   3  -4  26          9.26         21.81        14.34 o
  -4  -3  26         27.36         31.24        14.55 o
  -3  -3  26         21.13         34.11        10.23 o
  -2  -3  26        199.13        202.34        19.05 o
  -1  -3  26         35.18         60.71        11.81 o
   0  -3  26         42.84         47.83        11.05 o
   1  -3  26          0.19          0.00        11.42 o
   2  -3  26         91.36         94.71        13.73 o
   3  -3  26         19.43          3.90        11.73 o
  -4  -2  26         91.07        129.51        25.88 o
  -3  -2  26          5.38          0.00         9.02 o
  -2  -2  26        102.45        124.40        15.02 o
  -1  -2  26        311.05        308.61        22.00 o
   0  -2  26        231.72        244.09        20.66 o
   1  -2  26         57.80         63.37        10.37 o
   2  -2  26         84.43        124.64        17.89 o
   3  -2  26          8.61          1.07        15.65 o
  -4  -1  26        250.92        257.59        25.79 o
  -3  -1  26        128.51         99.53        19.75 o
  -2  -1  26          0.01          0.00         8.76 o
  -1  -1  26         72.12         84.99        13.51 o
   0  -1  26         20.76         10.52         7.79 o
   1  -1  26          0.01          0.00         8.93 o
   2  -1  26          0.25         10.00        12.03 o
   3  -1  26        132.00        163.79        22.44 o
  -4   0  26         21.66         24.16        11.66 o
  -3   0  26         23.36         21.42        12.41 o
  -2   0  26          0.02          0.00         9.31 o
  -1   0  26         28.92         27.30         8.27 o
   0   0  26          0.09          9.52         7.55 o
   1   0  26          0.01         13.48         9.15 o
   2   0  26         80.12        121.79        17.13 o
   3   0  26        246.44        247.36        27.14 o
  -4   1  26         78.61         65.52        12.36 o
  -3   1  26         48.36         26.68        12.51 o
  -2   1  26         32.58         30.39        11.72 o
  -1   1  26          5.31          6.90        10.23 o
   0   1  26        297.15        303.95        18.28 o
   1   1  26         40.41         40.34         9.87 o
   2   1  26         68.91         54.06        19.19 o
   3   1  26         79.57        109.71        26.10 o
  -4   2  26          4.81         18.68        13.40 o
  -3   2  26          4.07          0.00        10.43 o
  -2   2  26          8.19          8.02         9.79 o
  -1   2  26         39.58         31.89         9.41 o
   0   2  26        119.05        115.69        15.17 o
   1   2  26         28.51         19.31        19.45 o
   2   2  26         19.13         28.03        15.18 o
  -3   3  26          3.11         13.89        10.11 o
  -2   3  26         33.40         36.82        12.18 o
  -1   3  26        123.01        119.51        16.43 o
   0   3  26          4.77          4.86        11.95 o
   1   3  26          0.23         11.91        12.67 o
  -2   4  26         97.99        100.99        15.65 o
  -1   4  26        137.34        116.87        15.28 o
   0   4  26         22.04         16.92        17.69 o
  -2  -5  27         19.93         21.21        14.76 o
  -1  -5  27         15.15         18.31        14.49 o
   0  -5  27          1.00         17.80        15.59 o
   1  -5  27         11.47         69.15        19.81 o
  -3  -4  27         12.48          0.00        14.91 o
  -2  -4  27        195.40        250.13        28.06 o
  -1  -4  27        104.93        134.91        22.86 o
   0  -4  27        167.05        189.35        25.01 o
   1  -4  27         26.16         30.53        23.26 o
   2  -4  27          4.35          0.00        11.02 o
  -3  -3  27         30.34         26.84        10.17 o
  -2  -3  27         47.22         55.37        12.22 o
  -1  -3  27          0.81         22.95        10.77 o
   0  -3  27        111.40        127.62        15.53 o
   1  -3  27         70.93         53.87        12.80 o
   2  -3  27         25.66         17.41        10.69 o
  -4  -2  27          0.09          9.93        12.15 o
  -3  -2  27         12.21         31.20        13.95 o
  -2  -2  27          3.55          6.51         8.51 o
  -1  -2  27        151.83        164.07        17.20 o
   0  -2  27          0.17          3.32         8.12 o
   1  -2  27         65.15         41.51        15.03 o
   2  -2  27          1.83          7.63         9.63 o
   3  -2  27          0.14         26.76        12.68 o
  -4  -1  27         48.69         92.13        18.15 o
  -3  -1  27         10.01          5.25        12.10 o
  -2  -1  27         20.77         15.11         8.19 o
  -1  -1  27        322.30        324.20        22.73 o
   0  -1  27          1.28          4.70        10.78 o
   1  -1  27        185.93        189.65        17.53 o
   2  -1  27         30.70         23.81        10.07 o
   3  -1  27         93.42         98.73        18.04 o
  -4   0  27         71.96         64.19        15.28 o
  -3   0  27        121.69        130.85        18.63 o
  -2   0  27         46.84         24.42        10.36 o
  -1   0  27        307.53        295.18        21.32 o
   0   0  27        296.28        304.07        21.51 o
   1   0  27        271.76        240.81        19.90 o
   2   0  27         35.99         33.67        11.61 o
  -3   1  27          2.46          0.00        11.39 o
  -2   1  27          1.62          5.12         9.03 o
  -1   1  27         31.91         29.82         9.84 o
   0   1  27          0.00         11.03         8.59 o
   1   1  27        170.80        188.97        18.61 o
   2   1  27          0.16         34.56        16.66 o
  -3   2  27         21.78         18.52        11.35 o
  -2   2  27          0.02          7.53        13.02 o
  -1   2  27         25.31         31.36        12.24 o
   0   2  27        118.36        118.56        17.58 o
   1   2  27         18.05         25.01        12.80 o
  -2   3  27        132.39        148.75        20.59 o
  -1   3  27          0.34          0.00         9.16 o
   0   3  27        125.78        114.42        20.93 o
   0  -5  28         44.75         48.03        26.48 o
  -2  -4  28          7.28         14.46        14.57 o
  -1  -4  28        157.56        240.96        34.10 o
   0  -4  28          3.00          0.00        15.59 o
   1  -4  28          0.46         14.93        12.59 o
  -2  -3  28         42.31         41.43        11.25 o
  -1  -3  28          2.98          0.00         8.86 o
   0  -3  28         60.21         61.95        13.38 o
   1  -3  28         37.67         20.31        16.13 o
   2  -3  28          8.30         25.37        16.22 o
  -3  -2  28          0.15         15.63        13.23 o
  -2  -2  28        131.89        136.30        16.02 o
  -1  -2  28         22.29         23.19         9.68 o
   0  -2  28         74.71         82.33        13.45 o
   1  -2  28         91.25         69.04        17.53 o
   2  -2  28         69.54         72.03        14.92 o
  -3  -1  28          2.52          0.00        14.06 o
  -2  -1  28         41.21         31.75        16.02 o
  -1  -1  28          1.69          0.00        10.95 o
   0  -1  28         89.04         73.40        17.70 o
   1  -1  28          2.53          0.00        10.96 o
   2  -1  28         13.09         28.57        11.68 o
  -3   0  28         18.22         14.89        11.15 o
  -2   0  28         53.38         60.85        14.96 o
  -1   0  28         23.40         14.52        15.82 o
   0   0  28         28.56         13.65        12.25 o
   1   0  28         31.43         24.92         9.98 o
   2   0  28          6.36         29.79        13.36 o
  -3   1  28        139.32        151.05        21.04 o
  -2   1  28         60.60         51.96        11.04 o
  -1   1  28        166.19        179.74        16.67 o
   0   1  28         16.07          8.01         9.19 o
   1   1  28        209.03        225.19        20.30 o
  -2   2  28         13.49         21.86        11.27 o
  -1   2  28         45.49         54.37        13.24 o
   0   2  28        349.94        293.64        26.67 o
  -1  -3  29          2.91          0.00        11.29 o
   0  -3  29          0.25         10.37        11.90 o
   1  -3  29          9.78         13.17        13.82 o
  -2  -2  29         12.86         10.22        11.69 o
  -1  -2  29          5.81          6.16        10.00 o
   0  -2  29          5.59          4.40        10.06 o
   1  -2  29        129.00        142.46        29.21 o
  -2  -1  29        111.01        115.14        20.45 o
  -1  -1  29          9.12          4.88         9.60 o
   0  -1  29          0.10         19.03        12.14 o
   1  -1  29         11.11          1.64        11.69 o
  -2   0  29          8.87          0.00        11.62 o
  -1   0  29         52.86         18.70        15.00 o
   0   0  29         28.90         18.62        11.51 o
   1   0  29        195.78        165.53        20.37 o
  -1   1  29         78.98         85.33        25.69 o
   0   1  29         22.36         14.10        12.46 o
                                                
